# Supplementary material for: Reciprocal virulence and resistance polymorphism in the relationship between Toxoplasma gondii and the house mouse
Source: eLife. 2013 Oct 29;2:e01298. doi: 10.7554/eLife.01298 (PMC3810784; doi:10.7554/eLife.01298)
Supplement: Figure 3—source data 1. — Seven laboratory and wild-derived inbred mouse strains were analysed. The ORFs of 50 random genes were selected based on their position in the C57BL/6 genome (NCBI reference assembly build 37). In addition, selected IRG and MHC members were assembled, and Tajima's π values were calculated. Klra4 is closest to 130M in Chr 6, but lost in many mouse strains (Cutler and Kassner, 2008). The adjacent gene Klra5 was used instead. DOI: http://dx.doi.org/10.7554/eLife.01298.008 [file elife01298s001.xls]

## Sheet: Sheet1
Figure 3 – Source data 1. Nucleotide diversities of 50 random genes in seven mouse strains.
Seven laboratory and wild-derived inbred mouse strains were analysed. The ORFs of 50 random genes were selected based on their position in the C57BL/6 genome (NCBI reference assembly build 37). In addition, selected IRG and MHC members were assembled, and Tajima’s π values were calculated.
Name	Full name	Chr	position	length	π (10-3)
			(Mbp)	(bp)
Cops5	Constitutive photomorphogenic 9 homolog	1	10	1005	2.56
Etl4	Enhancer trap locus 4	2	20	>1500	5.78
Mecom	MDS1 and Evi1 complex locus	3	30	>1500	2.03
Acol	Aconitase 1	4	40	>1500	6.98
Gpr125	G-protein coupled receptor 125	5	50	>1500	7.24
Gprin3	Mus musculus GPRIN family member 3	6	60	>1500	4.94
Chrna7	Cholinergic receptor, nicotinic, alpha polypeptide 7	7	70	>1500	2.21
Arhgap10	Rho GTPase activating protein 10	8	80	>1500	3.64
Morf4l1	Mortality factor 4 like 1	9	90	1089	4.02
Cep290	Centrosomal protein 290	10	100	>1500	3.8
Abcal3	ATP binding cassette, subfamily A member 13	11	10	>1500	6.75
Actr2	ARP2 actin-related protein 2 homolog	11	20	1185	4.42
Spnb2	Spectrin beta 2	11	30	>1500	3.37
Mat2B	Methionine adenosyltransferase II, beta	11	40	1005	3.7
3010026o09Rik	Riken cDNA 3010026o09 gene, unknown function	11	50	1008	4.75
Rai1	Retinoic acid induced protein 1	11	60	>1500	3.3
Clec10A	C-type lectin domain family 10 member A	11	70	915	4.79
Rnf135	Ring finger protein 135	11	80	1254	6.08
Mmd	Monocyte to macrophage differentiation associated	11	90	717	3.85
Krt19	Keratin 19	11	100	1212	4.64
Plek2	Pleckstrin 2	12	80	1062	2.42
Med10	Mediator of RNA Polymerase II, subunit 10	13	70	408	2.1
D14ertd668e	ERATO Doi668 expressed, TR2	14	60	810	6.47
Trps1	Trichorhinophalangeal syndrome 1	15	50	>1500	1.78
Igsf11	Immunoglobulin superfamily 11	16	40	1287	5.51
Kif6	Kinesin family member 6	17	50	1419	5.77
Usp14	Ubiquitin specific peptidase 14	18	10	1482	2.44
Dsc3	Desmocollin 3	18	20	>1500	6.53
Pic3c3	Phosphoinositide-3-kinase, class 3	18	30	>1500	6.68
PabPC2	poly(A) binding protein, cytoplasmic 2	18	40	>1500	6.86
Dmxl1	Dmx-like 1	18	50	>1500	2.56
Chsy3	Chondroitin sulfate synthase 3	18	60	>1500	2.86
Ccdc68	Coiled-coil domain containing 68	18	70	1002	7.79
Pard6g	Par-6 partitioning defective 6 homolog gamma	18	80	1149	5.8
Dok6	Mus musculus docking protein 6	18	90	996	2.39
Rab11fip2	RAB11 family interacting protein 2	19	60	1113	1.71
Fth1	Ferritin heavy chain 1	19	10	549	3.47
Mdga1	MAM domain containing glycosylphosphatidylinositol anchor 1	17	30	>1500	5.97
Ctnnd2	Catenin, delta 2	15	30	>1500	2.54
Ube2e2	Ubiquitin conjugating enzymeE2E2	14	20	606	1.89
Chrm3	Cholinergic receptor, muscarinic 3	13	10	>1500	3.43
Sp8	trans-acting transcription factor 8	12	120	1461	1.37
Nck1	Non-catalytic region of tyrosine kinase adaptor 1	9	100	1134	1.76
Wwp2	WW containing E3 ubiquitin protein ligase 2	8	110	>1500	4.63
Rassf10	Ras association domain family member 10	7	120	>1500	2.29
Klra5*	Killer cell lectin like receptor A member 5	6	130	801	6.78
Uncx	UBC Homeobox	5	140	>1500	3.17
Rere	Arginine glutamic acid dipeptide repeats	4	150	>1500	2.73
Pdha2	Pyruvate dehydrogenase E1 alpha 2	3	140	1176	2.11
Mafb	Maf musculoaponeurotic fibrosarcoma oncogene family, protein B	2	160	972	1.47
H2-DMa	Nonclassical MHC			786	7.15
H2-Oa	Nonclassical MHC			753	3.84
H2-Ob	Nonclassical MHC			816	9.22
H2-Aa	Classical MHC			771	28.82
H2-Ab1	Classical MHC			778	37.8
H2-Eb1	Classical MHC			795	27.6
Irgm1	Conserved IRG			1182	3.14
Irga6	Conserved IRG			1240	6.45
Irgb10	Conserved IRG			1254	7.29
Irgb2	Polymorphic IRG			1185	25.21
Irgb6	Polymorphic IRG			1245	32.32
* Klra4 is closest to 130M in Chr 6, but lost in many mouse strains (Cutler et al. 2008). The adjacent gene Klra5 was used instead.
