# Supplementary material for: Reciprocal virulence and resistance polymorphism in the relationship between Toxoplasma gondii and the house mouse
Source: eLife. 2013 Oct 29;2:e01298. doi: 10.7554/eLife.01298 (PMC3810784; doi:10.7554/eLife.01298)
Supplement: Figure 3—source data 2. — DOI: http://dx.doi.org/10.7554/eLife.01298.009 [file elife01298s002.fas]

>Irgm1_D18_1
ATGGCAGAGACCCATTATGCTCCCCTGAGCTCAGCCTTCCCCTTTGTCACGTCATACCAAACAGGCTCCAGCAGGTTACCTGAGGTCAGTAGGAGCACCGAAAGAGCTTTAAGAGAAGGAAAACTACTGGAACTGGTCTACGGAATCAAGGAGACTGTGGCAACATTGTCCCAGATTCCAGTGAGCATCTTTGTGACTGGGGACTCTGGCAATGGCATGTCATCTTTCATCAATGCACTTCGAGTCATCGGCCATGATGAAGATGCCTCGGCTCCCACTGGGGTGGTGAGGACCACGAAGACGCGGACTGAGTACTCTTCATCCCACTTTCCCAATGTGGTGCTGTGGGACTTACCTGGATTGGGGGCCACAGCCCAAACCGTAGAGGACTATGTGGAAGAGATGAAATTTAGCACATGTGACTTATTCATCATCATTGCCTCTGAGCAGTTCAGCTCGAATCATGTGAAGCTGTCCAAAATTATCCAGAGCATGGGAAAGAGGTTCTATATTGTCTGGACCAAGCTGGACAGGGACCTCAGCACCAGTGTCCTATCAGAGGTCCGGCTCCTACAGAATATCCAGGAGAATATCCGAGAGAATCTGCAGAAGGAGAAAGTGAAGTACCCCCCCGTGTTCCTGGTATCCAGTCTAGACCCTTTACTATATGACTTCCCGAAGCTTAGGGACACACTTCATAAAGATCTCTCCAACATCAGGTGCTGTGAACCCTTAAAGACCCTTTATGGCACTTATGAGAAGATCGTTGGTGATAAAGTAGCAGTCTGGAAGCAGAGAATAGCCAACGAGTCCTTGAAGAATTCTCTCGGTGTCAGAGATGATGACAACATGGGCGAGTGTCTGAAAGTGTACCGACTGATATTTGGTGTAGATGACGAATCAGTTCAGCAGGTAGCCCAGAGTATGGGGACAGTAGTCATGGAGTACAAGGACAACATGAAGTCCCAAAACTTTTATACTCTCCGCAGAGAGGACTGGAAACTGAGGCTGATGACATGTGCAATTGTGAATGCATTCTTCCGTTTGTTGAGATTTCTCCCATGCGTATGCTGCTGTTTAAGACGCTTGAGACATAAACGCATGCTTTTCTTAGTTGCCCAGGACACCAAGAACATCCTAGAGAAAATCCTGAGGGACTCCATCTTCCCTCCGCAGATCTAG
>Irgm1_D18_2
ATGGCAGAGACCCATTATGCTCCCCTGAGCTCAGCCTTCCCCTTTGTCACGTCATACCAAACAGGCTCCAGCAGGTTACCTGAGGTCAGTAGGAGCACTGAAAGAGCTTTAAGAGAAGGAAAACTACTGGAACTGGTCTACGGAATCAAGGAGACTGTGGCAACATTGTCCCAGATTCCAGTGAGCATCTTTGTGACTGGGGACTCTGGCAATGGCATGTCATCTTTCATCAATGCACTTCGAGTCATCGGCCATGATGAAGATGCCTCGGCTCCCACTGGGGTGGTGAGGACCACGAAGACGCGGACTGAGTACTCTTCATCCCACTTTCCCAATGTGGTGCTGTGGGACTTACCTGGATTGGGGGCCACAGCCCAAACCGTAGAGGACTATGTGGAAGAGATGAAATTTAGCACATGTGACTTATTCATCATCATTGCCTCTGAGCAGTTCAGCTCGAATCATGTGAAGCTGTCCAAAATTATCCAGAGCATGGGAAAGAGGTTCTATATTGTCTGGACCAAGCTGGACAGGGACCTCAGCACCAGTGTCCTATCAGAGGTCCGGCTCCTACAGAATATCCAGGAGAATATCCGAGAGAATCTGCAGAAGGAGAAAGTGAAGTACCCCCCCGTGTTCCTGGTATCCAGTCTAGACCCTTTACTATATGACTTCCCGAAGCTTAGGGACACACTTCATAAAGATCTCTCCAACATCAGGTGCTGTGAACCCTTAAAGACCCTTTATGGCACTTATGAGAAGATCGTTGGTGATAAAGTAGCAGTCTGGAAGCAGAGAATAGCCAACGAGTCCTTGAAGAATTCTCTCGGTGTCAGAGATGATGACAACATGGGCGAGTGTCTGAAAGTGTACCGACTGATATTTGGTGTAGATGACGAATCAGTTCAGCAGGTAGCCCAGAGTATGGGGACAGTAGTCATGGAGTACAAGGACAACATGAAGTCCCAAAACTTTTATACTCTCCGCAGAGAGGACTGGAAACTGAGGCTGATGACATGTGCAATTGTGAATGCATTCTTCCGTTTGTTGAGATTTCTCCCATGCGTATGCTGCTGTTTAAGACGCTTGAGACATAAACGCATGCTTTTCTTAGTTGCCCAGGACACCAAGAACATCCTAGAGAAAATCCTGAGGGACTCCATCTTCCCTCCGCAGATCTAG
>Irgm1_MC5_1
ATGGCAGAGACCCATTATGCTCCCCTGAGCTCAGCCTTCCCCTTTGTCACGTCATACCAAACAGGCTCCAGCAGGTTACCTGAGGTCAGTAGGAGCACTGAAAGAGCTTTAAGAGAAGGAAAACTACTGGAACTGGTCTACGGAATCAAGGAGACTGTGGCAACATTGTCCCAGATTCCAGTGAGCATCTTTGTGACTGGGGACTCTGGCAATGGCATGTCATCTTTCATCAATGCACTTCGAGTCATCGGCCATGATGAAGATGCCTCGGCTCCCACTGGGGTGGTGAGGACCACGAAGACACGGACTGAGTACTCTTCATCCCACTTTCCCAATGTGGTGCTGTGGGACTTACCTGGATTGGGGGCCACAGCCCAAACCGTAGAGGACTATGTGGAAGAGATGAAATTTAGCACATGTGACTTATTCATCATCATTGCCTCTGAGCAGTTCAGCTCGAATCATGTGAAGCTGTCCAAAATTATCCAGAGCATGGGAAAGAGGTTCTATATTGTCTGGACCAAGCTGGACAGGGACCTCAGCACCAGTGTCCTATCAGAGGTCCGGCTCCTACAGAATATCCAGGAGAATATCCGAGAGAATCTCCAGAAGGAGAAAGTGAAGTACCCCCCCGTGTTCCTGGTATCCAGTCTAGACCCTTTACTATATGACTTCCCGAAGCTTAGGGACACACTTCATAAAGATCTCTCCAACATCAGGTGCTGTGAACCCTTAAAGACCCTTTATGGCACTTATGAGAAGATCGTTGGTGATAAAGTAGCAGTCTGGAAGCAGAGAATAGCCAACGAGTCCTTGAAGAATTCTCTCGGTGTCAGAGATGATGACAACATGGGCGAGTGTCTGAAAGTGTACCGACTGATATTTGGTGTCGATGACGAATCAGTTCAGCAGGTAGCCCAGAGTATGGGGACAGTAGTCATGGAGTACAAGGACAACATGAAGTCCCAAAACTTTTATACTCTCCGCAGAGAGGACTGGAAACTGAGGCTGATGACATGTGCAATTGTGAATGCATTCTTCCGTTTGTTGAGATTTCTCCCATGCGTATGCTGCTGTTTAAGACGCTTGAGACATAAACGCATGCTTTTCTTAGTTGCCCAGGACACCAAGAACATCCTAGAGAAAATCCTGAGGGACTCCATCTTCCCTCCGCAGATCTAG
>Irgm1_MC5_2
ATGGCAGAGACCCATTATGCTCCCCTGAGCTCAGCCTTCCCCTTTGTCACGTCATACCAAACAGGCTCCAGCAGGTTACCTGAGGTCAGTAGGAGCACTGAAAGAGCTTTAAGAGAAGGAAAACTACTGGAACTGGTCTACGGAATCAAGGAGACTGTGGCAACATTGTCCCAGATTCCAGTGAGCATCTTTGTGACTGGGGACTCTGGCAATGGCATGTCATCTTTCATCAATGCACTTCGAGTCATCGGCCATGATGAAGATGCCTCGGCTCCCACTGGGGTGGTGAGGACCACGAAGACGCGGACTGAGTACTCTTCATCCCACTTTCCCAATGTGGTGCTGTGGGACTTACCTGGATTGGGGGCCACAGCCCAAACCGTAGAGGACTATGTGGAAGAGATGAAATTTAGCACATGTGACTTATTCATCATCATTGCCTCTGAGCAGTTCAGCTCGAATCATGTGAAGCTGTCCAAAATTATCCAGAGCATGGGAAAGAGGTTCTATATTGTCTGGACCAAGCTGGACAGGGACCTCAGCACCAGTGTCCTATCAGAGGTCCGGCTCCTACAGAATATCCAGGAGAATATCCGAGAGAATCTGCAGAAGGAGAAAGTGAAGTACCCCCCCGTGTTCCTGGTATCCAGTCTAGACCCTTTACTATATGACTTCCCGAAGCTTAGGGACACACTTCATAAAGATCTCTCCAACATCAGGTGCTGTGAACCCTTAAAGACCCTTTATGGCACTTATGAGAAGATCGTTGGTGATAAAGTAGCAGTCTGGAAGCAGAGAATAGCCAACGAGTCCTTGAAGAATTCTCTCGGTGTCAGAGATGATGACAACATGGGCGAGTGTCTGAAAGTGTACCGACTGATATTTGGTGTCGATGACGAATCAGTTCAGCAGGTAGCCCAGAGTATGGGGACAGTAGTCATGGAGTACAAGGACAACATGAAGTCCCAAAACTTTTATACTCTCCGCAGAGAGGACTGGAAACTGAGGCTGATGACATGTGCAATTGTGAATGCATTCTTCCGTTTGTTGAGATTTCTCCCATGCGTATGCTGCTGTTTAAGACGCTTGAGACATAAACGCATGCTTTTCTTAGTTGCCCAGGACACCAAGAACATCCTAGAGAAAATCCTGAGGGACTCCATCTTCCCTCCGCAAATCTAG
>Irgm1_MC22_1
ATGGCAGAGACCCATTATGCTCCCCTGAGCTCAGCCTTCCCCTTTGTCACGTCATACCAAACAGGCTCCAGCAGGTTACCTGAGGTCAGTAGGAGCACTGAAAGAGCTTTAAGAGAAGGAAAACTACTGGAACTGGTCTACGGAATCAAGGAGACTGTGGCAACATTGTCCCAGATTCCAGTGAGCATCTTTGTGACTGGGGACTCTGGCAATGGCATGTCATCTTTCATCAATGCACTTCGAGTCATCGGCCATGATGAAGATGCCTCGGCTCCCACTGGGGTGGTGAGGACCACGAAGACACGGACTGAGTACTCTTCATCCCACTTTCCCAATGTGGTGCTGTGGGACTTACCTGGATTGGGGGCCACAGCCCAAACCGTAGAGGACTATGTGGAAGAGATGAAATTTAGCACATGTGACCTATTCATCATCATTGCCTCTGAGCAGTTCAGCTCGAATCATGTGAAGCTGTCCAAAATTATCCAGAGCATGGGAAAGAGGTTCTATATTGTCTGGACCAAGCTGGACAGGGACCTCAGCACCAGTGTCCTATCAGAGGTCCGGCTCCTACAGAATATCCAGGAGAATATCCGAGAGAATCTCCAGAAGGAGAAAGTGAAGTACCCCCCCGTGTTCCTGGTATCCAGTCTAGACCCTTTACTATATGACTTCCCGAAGCTTAGGGACACACTTCATAAAGATCTCTCCAACATCAGGTGCTGTGAACCCTTAAAGACCCTTTATGGCACTTATGAGAAGATCGTTGGTGATAAAGTAGCAGTCTGGAAGCAGAGAATAGCCAACGAGTCCTTGAAGAATTCTCTCGGTGTCAGAGATGATGACAACATGGGCGAGTGTCTGAAAGTGTACCGACTGATATTTGGTGTCGATGACGAATCAGTTCAGCAGGTAGCCCAGAGTATGGGGACAGTAGTCATGGAGTACAAGGACAACATGAAGTCCCAAAACTTTTATACTCTCCGCAGAGAGGACTGGAAACTGAGGCTGATGACATGTGCAATTGTGAATGCATTCTTCCGTTTGTTGAGATTTCTCCCATGCGTATGCTGCTGTTTAAGACGCTTGAGACATAAACGCATGCTTTTCTTAGTTGCCCAGGACACCAAGAACATCCTAGAGAAAATCCTGAGGGACTCCATCTTCCCTCCACAAATCTAG
>Irgm1_MC22_2
ATGGCAGAGACCCATTATGCTCCCCTGAGCTCAGCCTTCCCCTTTGTCACGTCATACCAAACAGGCTCCAGCAGGTTACCTGAGGTCAGTAGGAGCACCGAAAGAGCTTTAAGAGAAGGAAAACTACTGGAACTGGTCTACGGAATCAAGGAGACTGTGGCAACATTGTCCCAGATTCCAGTGAGCATCTTTGTGACTGGGGACTCTGGCAATGGCATGTCATCTTTCATCAATGCACTTCGAGTCATCGGCCATGATGAAGATGCCTCGGCTCCCACTGGGGTGGTGAGGACCACGAAGACGCGGACTGAGTACTCTTCATCCCACTTTCCCAATGTGGTGCTGTGGGACTTACCTGGATTGGGGGCCACAGCCCAAACCGTAGAGGACTATGTGGAAGAGATGAAATTTAGCACATGTGACTTATTCATCATCATTGCCTCTGAGCAGTTCAGCTCGAATCATGTGAAGCTGTCCAAAATTATCCAGAGCATGGGAAAGAGGTTCTATATTGTCTGGACCAAGCTGGACAGGGACCTCAGCACCAGTGTCCTATCAGAGGTCCGGCTCCTACAGAATATCCAGGAGAATATCCGAGAGAATCTGCAGAAGGAGAAAGTGAAGTACCCCCCCGTGTTCCTGGTATCCAGTCTAGACCCTTTACTATATGACTTCCCGAAGCTTAGGGACACACTTCATAAAGATCTCTCCAACATCAGGTGCTGTGAACCCTTAAAGACCCTTTATGGCACTTATGAGAAGATCGTTGGTGATAAAGTAGCAGTCTGGAAGCAGAGAATAGCCAACGAGTCCTTGAAGAATTCTCTCGGTGTCAGAGATGATGACAACATGGGCGAGTGTCTGAAAGTGTACCGACTGATATTTGGTGTCGATGACGAATCAGTTCAGCAGGTAGCCCAGAGTATGGGGACAGTAGTCATGGAGTACAAGGACAACATGAAGTCCCAAAACTTTTATACTCTCCGCAGAGAGGACTGGAAACTGAGGCTGATGACATGTGCAATTGTGAATGCATTCTTCCGTTTGTTGAGATTTCTCCCATGCGTATGCTGCTGTTTAAGACGCTTGAGACATAAACGCATGCTTTTCTTAGTTGCCCAGGACACCAAGAACATCCTAGAGAAAATCCTGAGGGACTCCATCTTCCCTCCGCAGATCTAG
>Irgm1_MC27_1
ATGGCAGAGACCCATTATGCTCCCCTGAGCTCAGCCTTCCCCTTTGTCACGTCATACCAAACAGGCTCCAGCAGGTTACCTGAGGTCAGTAGGAGCACCGAAAGAGCTTTAAGAGAAGGAAAACTACTGGAACTGGTCTACGGAATCAAGGAGACTGTGGCAACATTGTCCCAGATTCCAGTGAGCATCTTTGTGACTGGGGACTCTGGCAATGGCATGTCATCTTTCATCAATGCACTTCGAGTCATCGGCCATGATGAAGATGCCTCGGCTCCCACTGGGGTGGTGAGGACCACGAAGACGCGGACTGAGTACTCTTCATCCCACTTTCCCAATGTGGTGCTGTGGGACTTACCTGGATTGGGGGCCACAGCCCAAACCGTAGAGGACTATGTGGAAGAGATGAAATTTAGCACATGTGACTTATTCATCATCATTGCCTCTGAGCAGTTCAGCTCGAATCATGTGAAGCTGTCCAAAATTATCCAGAGCATGGGAAAGAGGTTCTATATTGTCTGGACCAAGCTGGACAGGGACCTCAGCACCAGTGTCCTATCAGAGGTCCGGCTCCTACAGAATATCCAGGAGAATATCCGAGAGAATCTGCAGAAGGAGAAAGTGAAGTACCCCCCCGTGTTCCTGGTATCCAGTCTAGACCCTTTACTATATGACTTCCCGAAGCTTAGGGACACACTTCATAAAGATCTCTCCAACATCAGGTGCTGTGAACCCTTAAAGACCCTTTATGGCACTTATGAGAAGATCGTTGGTGATAAAGTAGCAGTCTGGAAGCAGAGAATAGCCAACGAGTCCTTGAAGAATTCTCTCGGTGTCAGAGATGATGACAACATGGGCGAGTGTCTGAAAGTGTACCGACTGATATTTGGTGTAGATGACGAATCAGTTCAGCAGGTAGCCCAGAGTATGGGGACAGTAGTCATGGAGTACAAGGACAACATGAAGTCCCAAAACTTTTATACTCTCCGCAGAGAGGACTGGAAACTGAGGCTGATGACATGTGCAATTGTGAATGCATTCTTCCGTTTGTTGAGATTTCTCCCATGCGTATGCTGCTGTTTAAGACGCTTGAGACATAAACGCATGCTTTTCTTAGTTGCCCAGGACACCAAGAACATCCTAGAGAAAATCCTGAGGGACTCCATCTTCCCTCCGCAGATCTAG
>Irgm1_MC27_2
ATGGCAGAGACCCATTATGCTCCCCTGAGCTCAGTCTTCCCCTTTGTCACGTCATACCAAACAGGCTCCAGCAGGTTACCTGAGGTCAGTAGGAGCACTGAAAGAGCTTTAAGAGAAGGAAAACTACTGGAACTGGTCTACGGAATCAAGGAGACTGTGGCAACATTGTCCCAGATTCCAGTGAGCATCTTTGTGACTGGGGACTCTGGCAATGGCATGTCATCTTTCATCAATGCACTTCGAGTCATCGGCCATGATGAAGATGCCTCGGCTCCCACTGGGGTGGTGAGGACCACAAAGACACGGACTGAGTACTCTTCATCCCACTTTCCCAATGTGGTGCTGTGGGACTTACCTGGATTGGGGGCCACAGCCCAAACCGTAGAGGACTATGTGGAAGAGATGAAATTTAGCACATGTGACTTATTCATCATCATTGCCTCTGAGCAGTTCAGCTCGAATCATGTGAAGCTGTCCAAAATTATCCAGAGCATGGGAAAGAGGTTCTATATTGTCTGGACCAAGCTGGACAGGGACCTCAGCACCAGTGTCCTATCAGAGGTCCGGCTCCTACAGAATATCCAGGAGAATATCCGAGAGAATCTCCAGAAGGAGAAAGTGAAGTACCCCCCCGTGTTCCTGGTATCCAGTCTAGACCCTTTACTATATGACTTCCCGAAGCTTAGGGACACACTTCATAAAGATCTCTCCAACATCAGGTGCTGTGAACCCTTAAAGACCCTTTATGGCACTTATGAGAAGATCGTTGGTGATAAAGTAGCAGTCTGGAAGCAGAGAATAGCCAACGAGTCCTTGAAGAATTCTCTCGGTGTCAGAGATGATGACAACATGGGCGAGTGTCTGAAAGTGTACCGACTGATATTTGGTGTCGATGACGAATCAGTTCAGCAGGTAGCCCAGAGTATGGGGACAGTAGTCATGGAGTACAAGGACAACATGAAGTCCCAAAACTTTTATACTCTCCGCAGAGAGGACTGGAAACTGAGGCTGATGACATGTGCAATTGTGAATGCATTCTTCCGTTTGTTGAGATTTCTCCCATGCGTATGCTGCTGTTTAAGACGCTTGAGACATAAACGCATGCTTTTCTTAGTTGCCCAGGACACCAAGAACATCCTAGAGAAAATCCTGAGGGACTCCATCTTCCCTCCGCAAATCTAG
>Irgm1_MSM
ATGGCAGAGACCCATTATGCTCCCCTGAGCTCAGCCTTCCCCTTTGTCACGTCATACCAAACAGGCTCCAGCAGGTTACCTGAGGTCAGTAGGAGCACCGAAAGAGCTTTAAGAGAAGGAAAACTACTGGAACTGGTCTACGGAATCAAGGAGACTGTGGCAACATTGTCCCAGATTCCAGTGAGCATCTTTGTGACTGGGGACTCTGGCAATGGCATGTCATCTTTCATCAATGCACTTCGAGTCATCGGCCATGATGAAGATGCCTCGGCTCCCACTGGGGTGGTGAGGACCACGAAGACACGGACTGAGTACTCTTCATCCCACTTTCCCAATGTGGTGCTGTGGGACTTACCTGGATTGGGGGCCACAGCCCAAACCGTAGAGGACTATGTGGAAGAGATGAAATTTAGCACATGTGACTTATTCATCATCATTGCCTCTGAGCAGTTCAGCTCGAATCATGTGAAGCTGTCCAAAATTATCCAGAGCATGGGAAAGAGGTTCTATATTGTCTGGACCAAGCTGGACAGGGACCTCAGCACCAGTGTCCTATCAGAGGTCCGGCTCCTACAGAATATCCAGGAGAATATCCGAGAGAATCTCCAGAAGGAGAAAGTGAAGTACCCCCCCGTGTTCCTGGTATCCAGTCTAGACCCTTTACTATATGACTTCCCGAAGCTTAGGGACACACTTCATAAAGATCTCTCCAACATCAGGTGCTGTGAACCCTTAAAGACCCTTTATGGCACTTATGAGAAGATCGTTGGTGATAAAGTAGCAGTCTGGAAGCAGAGAATAGCCAACGAGTCCTTGAAGAATTCTCTCGGTGTCAGAGATGATGACAACATGGGCGAGTGTCTGAAAGTGTACCGACTGATATTTGGTGTCGATGACGAATCAGTTCAGCAGGTAGCCCAGAGTATGGGGACAGTAGTCATGGAGTACAAGGACAACATGAAGTCCCAAAACTTTTATACTCTCCGCAGAGAGGACTGGAAACTGAGGCTGATGACATGTGCAATTGTGAATGCATTCTTCCGTTTGTTGAGATTTCTCCCATGCGTATGCTGCTGTTTAAGACGCTTGAGACATAAACGCATGCTTTTCTTAGTTGCCCAGGACACCAAGAACATCCTAGAGAAAATCCTGAGGGACTCCATCTTCCCTCCGCAGATCTAG
>Irgm1_W1.1_2
ATGGCAGAGACCCATTATGCTCCCCTGAGCTCAGCCTTCCCCTTTGTCACGTCATACCAAACAGGCTCCAGCAGGTTACCTGAGGTCAGTAGGAGCACTGAAAGAGCTTTAAGAGAAGGAAAACTACTGGAACTGGTCTACGGAATCAAGGAGACTGTGGCAACATTGTCCCAGATTCCAGTGAGCATCTTTGTGACTGGGGACTCTGGCAATGGCATGTCATCTTTCATCAATGCACTTCGAGTCATCGGCCATGATGAAGATGCCTCGGCTCCCACTGGGGTGGTGAGGACCACGAAGACGCGGACTGAGTACTCTTCATCCCACTTTCCCAATGTGGTGCTGTGGGACTTACCTGGATTGGGGGCCACAGCCCAAACCGTAGAGGACTATGTGGAAGAGATGAAATTTAGCACATGTGACTTATTCATCATCATTGCCTCTGAGCAGTTCAGCTCGAATCATGTGAAGCTGTCCAAAATTATCCAGAGCATGGGAAAGAGGTTCTATATTGTCTGGACCAAGCTGGACAGGGACCTCAGCACCAGTGTCCTATCAGAGGTCCGGCTCCTACAGAATATCCAGGAGAATATCCGAGAGAATCTGCAGAAGGAGAAAGTGAAGTACCCCCCCGTGTTCCTGGTATCCAGTCTAGACCCTTTACTATATGACTTCCCGAAGCTTAGGGACACACTTCATAAAGATCTCTCCAACATCAGGTGCTGTGAACCCTTAAAGACCCTTTATGGCACTTATGAGAAGATCGTTGGTGATAAAGTAGCAGTCTGGAAGCAGAGAATAGCCAACGAGTCCTTGAAGAATTCTCTCGGTGTCAGAGATGATGACAACATGGGCGAGTGTCTGAAAGTGTACCGACTGATATTTGGTGTAGATGACGAATCAGTTCAGCAGGTAGCCCAGAGTATGGGGACAGTAGTCATGGAGTACAAGGACAACATGAAGTCCCAAAACTTTTATACTCTCCGCAGAGAGGACTGGAAACTGAGGCTGATGACATGTGCAATTGTGAATGCATTCTTCCGTTTGTTGAGATTTCTCCCATGCGTATGCTGCTGTTTAAGACGCTTGAGACATAAACGCATGCTTTTCTTAGTTGCCCAGGACACCAAGAACATCCTAGAGAAAATCCTGAGGGACTCCATCTTCCCTCCACAGATCTAG
>Irgm1_W1.1_1
ATGGCAGAGACCCATTATGCTCCCCTGAGCTCAGCCTTCCCCTTTGTCACGTCATACCAAACAGGCTCCAGCAGGTTACCTGAGGTCAGTAGGAGCACCGAAAGAGCTTTAAGAGAAGGAAAACTACTGGAACTGGTCTACGGAATCAAGGAGACTGTGGCAACATTGTCCCAGATTCCAGTGAGCATCTTTGTGACTGGGGACTCTGGCAATGGCATGTCATCTTTCATCAATGCACTTCGAGTCATCGGCCATGATGAAGATGCCTCGGCTCCCACTGGGGTGGTGAGGACCACGAAGACGCGGACTGAGTACTCTTCATCCCACTTTCCCAATGTGGTGCTGTGGGACTTACCTGGATTGGGGGCCACAGCCCAAACCGTAGAGGACTATGTGGAAGAGATGAAATTTAGCACATGTGACTTATTCATCATCATTGCCTCTGAGCAGTTCAGCTCGAATCATGTGAAGCTGTCCAAAATTATCCAGAGCATGGGAAAGAGGTTCTATATTGTCTGGACCAAGCTGGACAGGGACCTCAGCACCAGTGTCCTATCAGAGGTCCGGCTCCTACAGAATATCCAGGAGAATATCCGAGAGAATCTGCAGAAGGAGAAAGTGAAGTACCCCCCCGTGTTCCTGGTATCCAGTCTAGACCCTTTACTATATGACTTCCCGAAGCTTAGGGACACACTTCATAAAGATCTCTCCAACATCAGGTGCTGTGAACCCTTAAAGACCCTTTATGGCACTTATGAGAAGATCGTTGGTGATAAAGTAGCAGTCTGGAAGCAGAGAATAGCCAACGAGTCCTTGAAGAATTCTCTCGGTGTCAGAGATGATGACAACATGGGCGAGTGTCTGAAAGTGTACCGACTGATATTTGGTGTAGATGACGAATCAGTTCAGCAGGTAGCCCAGAGTATGGGGACAGTAGTCATGGAGTACAAGGACAACATGAAGTCCCAAAACTTTTATACTCTCCGCAGAGAGGACTGGAAACTGAGGCTGATGACATGTGCAATTGTGAATGCATTCTTCCGTTTGTTGAGATTTCTCCCATGCGTATGCTGCTGTTTAAGACGCTTGAGACATAAACGCATGCTTTTCTTAGTTGCCCAGGACACCAAGAACATCCTAGAGAAAATCCTGAGGGACTCCATCTTCCCTCCGCAGATCTAG
>Irgm1_W3.1_1
ATGGCAGAGACCCATTATGCTCCCCTGAGCTCAGCCTTCCCCTTTGTCACGTCATACCAAACAGGCTCCAGCAGGTTACCTGAGGTCAGTAGGAGCACCGAAAGAGCTTTAAGAGAAGGAAAACTACTGGAACTGGTCTACGGAATCAAGGAGACTGTGGCAACATTGTCCCAGATTCCAGTGAGCATCTTTGTGACTGGGGACTCTGGCAATGGCATGTCATCTTTCATCAATGCACTTCGAGTCATCGGCCATGATGAAGATGCCTCGGCTCCCACTGGGGTGGTGAGGACCACGAAGACGCGGACTGAGTACTCTTCATCCCACTTTCCCAATGTGGTGCTGTGGGACTTACCTGGATTGGGGGCCACAGCCCAAACCGTAGAGGACTATGTGGAAGAGATGAAATTTAGCACATGTGACTTATTCATCATCATTGCCTCTGAGCAGTTCAGCTCGAATCATGTGAAGCTGTCCAAAATTATCCAGAGCATGGGAAAGAGGTTCTATATTGTCTGGACCAAGCTGGACAGGGACCTCAGCACCAGTGTCCTATCAGAGGTCCGGCTCCTACAGAATATCCAGGAGAATATCCGAGAGAATCTGCAGAAGGAGAAAGTGAAGTACCCCCCCGTGTTCCTGGTATCCAGTCTAGACCCTTTACTATATGACTTCCCGAAGCTTAGGGACACACTTCATAAAGATCTCTCCAACATCAGGTGCTGTGAACCCTTAAAGACCCTTTATGGCACTTATGAGAAGATCGTTGGTGATAAAGTAGCAGTCTGGAAGCAGAGAATAGCCAACGAGTCCTTGAAGAATTCTCTCGGTGTCAGAGATGATGACAACATGGGCGAGTGTCTGAAAGTGTACCGACTGATATTTGGTGTAGATGACGAATCAGTTCAGCAGGTAGCCCAGAGTATGGGGACAGTAGTCATGGAGTACAAGGACAACATGAAGTCCCAAAACTTTTATACTCTCCGCAGAGAGGACTGGAAACTGAGGCTGATGACATGTGCAATTGTGAATGCATTCTTCCGTTTGTTGAGATTTCTCCCATGCGTATGCTGCTGTTTAAGACGCTTGAGACATAAACGCATGCTTTTCTTAGTTGCCCAGGACACCAAGAACATCCTAGAGAAAATCCTGAGGGACTCCATCTTCCCTCCGCAGATCTAG
>Irgm1_W3.1_2
ATGGCAGAGACCCATTATGCTCCCCTGAGCTCAGCCTTCCCCTTTGTCACGTCATACCAAACAGGCTCCAGCAGGTTACCTGAGGTCAGTAGGAGCACTGAAAGAGCTTTAAGAGAAGGAAAACTACTGGAACTGGTCTACGGAATCAAGGAGACTGTGGCAACATTGTCCCAGATTCCAGTGAGCATCTTTGTGACTGGGGACTCTGGCAATGGCATGTCATCTTTCATCAATGCACTTCGAGTCATCGGCCATGATGAAGATGCCTCGGCTCCCACTGGGGTGGTGAGGACCACGAAGACGCGGACTGAGTACTCTTCATCCCACTTTCCCAATGTGGTGCTGTGGGACTTACCTGGATTGGGGGCCACAGCCCAAACCGTAGAGGACTATGTGGAAGAGATGAAATTTAGCACATGTGACTTATTCATCATCATTGCCTCTGAGCAGTTCAGCTCGAATCATGTGAAGCTGTCCAAAATTATCCAGAGCATGGGAAAGAGGTTCTATATTGTCTGGACCAAGCTGGACAGGGACCTCAGCACCAGTGTCCTATCAGAGGTCCGGCTCCTACAGAATATCCAGGAGAATATCCGAGAGAATCTGCAGAAGGAGAAAGTGAAGTACCCCCCCGTGTTCCTGGTATCCAGTCTAGACCCTTTACTATATGACTTCCCGAAGCTTAGGGACACACTTCATAAAGATCTCTCCAACATCAGGTGCTGTGAACCCTTAAAGACCCTTTATGGCACTTATGAGAAGATCGTTGGTGATAAAGTAGCAGTCTGGAAGCAGAGAATAGCCAACGAGTCCTTGAAGAATTCTCTCGGTGTCAGAGATGATGACAACATGGGCGAGTGTCTGAAAGTGTACCGACTGATATTTGGTGTAGATGACGAATCAGTTCAGCAGGTAGCCCAGAGTATGGGGACAGTAGTCATGGAGTACAAGGACAACATGAAGTCCCAAAACTTTTATACTCTCCGCAGAGAGGACTGGAAACTGAGGCTGATGACATGTGCAATTGTGAATGCATTCTTCCGTTTGTTGAGATTTCTCCCATGCGTATGCTGCTGTTTAAGACGCTTGAGACATAAACGCATGCTTTTCTTAGTTGCCCAGGACACCAAGAACATCCTAGAGAAAATCCTGAGGGACTCCATCTTCCCTCCACAGATCTAG
>Irgm1_W3.2
ATGGCAGAGACCCATTATGCTCCCCTGAGCTCAGCCTTCCCCTTTGTCACGTCATACCAAACAGGCTCCAGCAGGTTACCTGAGGTCAGTAGGAGCACTGAAAGAGCTTTAAGAGAAGGAAAACTACTGGAACTGGTCTACGGAATCAAGGAGACTGTGGCAACATTGTCCCAGATTCCAGTGAGCATCTTTGTGACTGGGGACTCTGGCAATGGCATGTCATCTTTCATCAATGCACTTCGAGTCATCGGCCATGATGAAGATGCCTCGGCTCCCACTGGGGTGGTGAGGACCACGAAGACGCGGACTGAGTACTCTTCATCCCACTTTCCCAATGTGGTGCTGTGGGACTTACCTGGATTGGGGGCCACAGCCCAAACCGTAGAGGACTATGTGGAAGAGATGAAATTTAGCACATGTGACTTATTCATCATCATTGCCTCTGAGCAGTTCAGCTCGAATCATGTGAAGCTGTCCAAAATTATCCAGAGCATGGGAAAGAGGTTCTATATTGTCTGGACCAAGCTGGACAGGGACCTCAGCACCAGTGTCCTATCAGAGGTCCGGCTCCTACAGAATATCCAGGAGAATATCCGAGAGAATCTGCAGAAGGAGAAAGTGAAGTACCCCCCCGTGTTCCTGGTATCCAGTCTAGACCCTTTACTATATGACTTCCCGAAGCTTAGGGACACACTTCATAAAGATCTCTCCAACATCAGGTGCTGTGAACCCTTAAAGACCCTTTATGGCACTTATGAGAAGATCGTTGGTGATAAAGTAGCAGTCTGGAAGCAGAGAATAGCCAACGAGTCCTTGAAGAATTCTCTCGGTGTCAGAGATGATGACAACATGGGCGAGTGTCTGAAAGTGTACCGACTGATATTTGGTGTAGATGACGAATCAGTTCAGCAGGTAGCCCAGAGTATGGGGACAGTAGTCATGGAGTACAAGGACAACATGAAGTCCCAAAACTTTTATACTCTCCGCAGAGAGGACTGGAAACTGAGGCTGATGACATGTGCAATTGTGAATGCATTCTTCCGTTTGTTGAGATTTCTCCCATGCGTATGCTGCTGTTTAAGACGCTTGAGACATAAACGCATGCTTTTCTTAGTTGCCCAGGACACCAAGAACATCCTAGAGAAAATCCTGAGGGACTCCATCTTCCCTCCACAGATCTAG
>Irgm1_W4.1_1
ATGGCAGAGACCCATTATGCTCCCCTGAGCTCAGCCTTCCCCTTTGTCACGTCATACCAAACAGGCTCCAGCAGGTTACCTGAGGTCAGTAGGAGCACCGAAAGAGCTTTAAGAGAAGGAAAACTACTGGAACTGGTCTACGGAATCAAGGAGACTGTGGCAACATTGTCCCAGATTCCAGTGAGCATCTTTGTGACTGGGGACTCTGGCAATGGCATGTCATCTTTCATCAATGCACTTCGAGTCATCGGCCATGATGAAGATGCCTCGGCTCCCACTGGGGTGGTGAGGACCACGAAGACGCGGACTGAGTACTCTTCATCCCACTTTCCCAATGTGGTGCTGTGGGACTTACCTGGATTGGGGGCCACAGCCCAAACCGTAGAGGACTATGTGGAAGAGATGAAATTTAGCACATGTGACTTATTCATCATCATTGCCTCTGAGCAGTTCAGCTCGAATCATGTGAAGCTGTCCAAAATTATCCAGAGCATGGGAAAGAGGTTCTATATTGTCTGGACCAAGCTGGACAGGGACCTCAGCACCAGTGTCCTATCAGAGGTCCGGCTCCTACAGAATATCCAGGAGAATATCCGAGAGAATCTGCAGAAGGAGAAAGTGAAGTACCCCCCCGTGTTCCTGGTATCCAGTCTAGACCCTTTACTATATGACTTCCCGAAGCTTAGGGACACACTTCATAAAGATCTCTCCAACATCAGGTGCTGTGAACCCTTAAAGACCCTTTATGGCACTTATGAGAAGATCGTTGGTGATAAAGTAGCAGTCTGGAAGCAGAGAATAGCCAACGAGTCCTTGAAGAATTCTCTCGGTGTCAGAGATGATGACAACATGGGCGAGTGTCTGAAAGTGTACCGACTGATATTTGGTGTAGATGACGAATCAGTTCAGCAGGTAGCCCAGAGTATGGGGACAGTAGTCATGGAGTACAAGGACAACATGAAGTCCCAAAACTTTTATACTCTCCGCAGAGAGGACTGGAAACTGAGGCTGATGACATGTGCAATTGTGAATGCATTCTTCCGTTTGTTGAGATTTCTCCCATGCGTATGCTGCTGTTTAAGACGCTTGAGACATAAACGCATGCTTTTCTTAGTTGCCCAGGACACCAAGAACATCCTAGAGAAAATCCTGAGGGACTCCATCTTCCCTCCGCAGATCTAG
>Irgm1_W4.1_2
ATGGCAGAGACCCATTATGCTCCCCTGAGCTCAGCCTTCCCCTTTGTCACGTCATACCAAACAGGCTCCAGCAGGTTACCTGAGGTCAGTAGGAGCACTGAAAGAGCTTTAAGAGAAGGAAAACTACTGGAACTGGTCTACGGAATCAAGGAGACTGTGGCAACATTGTCCCAGATTCCAGTGAGCATCTTTGTGACTGGGGACTCTGGCAATGGCATGTCATCTTTCATCAATGCACTTCGAGTCATCGGCCATGATGAAGATGCCTCGGCTCCCACTGGGGTGGTGAGGACCACGAAGACACGGACTGAGTACTCTTCATCCCACTTTCCCAATGTGGTGCTGTGGGACTTACCTGGATTGGGGGCCACAGCCCAAACCGTAGAGGACTATGTGGAAGAGATGAAATTTAGCACATGTGACTTATTCATCATCATTGCCTCTGAGCAGTTCAGCTCGAATCATGTGAAGCTGTCCAAAATTATCCAGAGCATGGGAAAGAGGTTCTATATTGTCTGGACCAAGCTGGACAGGGACCTCAGCACCAGTGTCCTATCAGAGGTCCGGCTCCTACAGAATATCCAGGAGAATATCCGAGAGAATCTCCAGAAGGAGAAAGTGAAGTACCCCCCCGTGTTCCTGGTATCCAGTCTAGACCCTTTACTATATGACTTCCCGAAGCTTAGGGACACACTTCATAAAGATCTCTCCAACATCAGGTGCTGTGAGCCCTTAAAGACCCTTTATGGCACTTATGAGAAGATCGTTGGTGATAAAGTAGCAGTCTGGAAGCAGAGAATAGCCAACGAGTCCTTGAAGAATTCTCTCGGTGTCAGAGATGATGACAACATGGGCGAGTGTCTGAAAGTGTACCGACTGATATTTGGTGTAGATGACGAATCAGTTCAGCAGGTAGCCCAGAGTATGGGGACAGTAGTCATGGAGTACAAGGACAACATGAAGTCCCAAAACTTTTATACTCTCCGCAGAGAGGACTGGAAACTGAGGCTGATGACATGTGCAATTGTGAATGCATTCTTCCGTTTGTTGAGATTTCTCCCATGCGTATGCTGCTGTTTAAGACGCTTGAGACATAAACGCATGCTTTTCTTAGTTGCCCAGGACACCAAGAACATCCTAGAGAAAATCCTGAGGGACTCCATCTTCCCTCCACAGATCTAG
>Irgm1_W7.1
ATGGCAGAGACCCATTATGCTCCCCTGAGCTCAGCCTTCCCCTTTGTCACGTCATACCAAACAGGCTCCAGCAGGTTACCTGAGGTCAGTAGGAGCACTGAAAGAGCTTTAAGAGAAGGAAAACTACTGGAACTGGTCTACGGAATCAAGGAGACTGTGGCAACATTGTCCCAGATTCCAGTGAGCATCTTTGTGACTGGGGACTCTGGCAATGGCATGTCATCTTTCATCAATGCACTTCGAGTCATCGGCCATGATGAAGATGCCTCGGCTCCCACTGGGGTGGTGAGGACCACGAAGACGCGGACTGAGTACTCTTCATCCCACTTTCCCAATGTGGTGCTGTGGGACTTACCTGGATTGGGGGCCACAGCCCAAACCGTAGAGGACTATGTGGAAGAGATGAAATTTAGCACATGTGACTTATTCATCATCATTGCCTCTGAGCAGTTCAGCTCGAATCATGTGAAGCTGTCCAAAATTATCCAGAGCATGGGAAAGAGGTTCTATATTGTCTGGACCAAGCTGGACAGGGACCTCAGCACCAGTGTCCTATCAGAGGTCCGGCTCCTACAGAATATCCAGGAGAATATCCGAGAGAATCTGCAGAAGGAGAAAGTGAAGTACCCCCCCGTGTTCCTGGTATCCAGTCTAGACCCTTTACTATATGACTTCCCGAAGCTTAGGGACACACTTCATAAAGATCTCTCCAACATCAGGTGCTGTGAACCCTTAAAGACCCTTTATGGCACTTATGAGAAGATCGTTGGTGATAAAGTAGCAGTCTGGAAGCAGAGAATAGCCAACGAGTCCTTGAAGAATTCTCTCGGTGTCAGAGATGATGACAACATGGGCGAGTGTCTGAAAGTGTACCGACTGATATTTGGTGTAGATGACGAATCAGTTCAGCAGGTAGCCCAGAGTATGGGGACAGTAGTCATGGAGTACAAGGACAACATGAAGTCCCAAAACTTTTATACTCTCCGCAGAGAGGACTGGAAACTGAGGCTGATGACATGTGCAATTGTGAATGCATTCTTCCGTTTGTTGAGATTTCTCCCATGCGTATGCTGCTGTTTAAGACGCTTGAGACATAAACGCATGCTTTTCTTAGTTGCCCAGGACACCAAGAACATCCTAGAGAAAATCCTGAGGGACTCCATCTTCCCTCCACAGATCTAG
>Irgm1_CzechII
ATGGCAGAGACCCATTATGCTCCCCTGAGCTCAGCCTTCCCCTTTGTCACGTCATACCAAACAGGCTCCAGCAGGTTACCTGAGGTCAGTAGGAGCACCGAAAGAGCTTTAAGAGAAGGAAAACTACTGGAACTGGTCTACGGAATCAAGGAGACTGTGGCAACATTGTCCCAGATTCCAGTGAGCATCTTTGTGACTGGGGACTCTGGCAATGGCATGTCATCTTTCATCAATGCACTTCGAGTCATCGGCCATGATGAAGATGCCTCGGCTCCCACTGGGGTGGTGAGGACCACGAAGACGCGGACTGAGTACTCTTCATCCCACTTTCCCAATGTGGTGCTGTGGGACTTACCTGGATTGGGGGCCACAGCCCAAACCGTAGAGGACTATGTGGAAGAGATGAAATTTAGCACATGTGACTTATTCATCATCATTGCCTCTGAGCAGTTCAGCTCGAATCATGTGAAGCTGTCCAAAATTATCCAGAGCATGGGAAAGAGGTTCTATATTGTCTGGACCAAGCTGGACAGGGACCTCAGCACCAGTGTCCTATCAGAGGTCCGGCTCCTACAGAATATCCAGGAGAATATCCGAGAGAATCTGCAGAAGGAGAAAGTGAAGTACCCCCCCGTGTTCCTGGTATCCAGTCTAGACCCTTTACTATATGACTTCCCGAAGCTTAGGGACACACTTCATAAAGATCTCTCCAACATCAGGTGCTGTGAACCCTTAAAGACCCTTTATGGCACTTATGAGAAGATCGTTGGTGATAAAGTAGCAGTCTGGAAGCAGAGAATAGCCAACGAGTCCTTGAAGAATTCTCTCGGTGTCAGAGATGATGACAACATGGGCGAGTGTCTGAAAGTGTACCGACTGATATTTGGTGTAGATGACGAATCAGTTCAGCAGGTAGCCCAGAGTATGGGGACAGTAGTCATGGAGTACAAGGACAACATGAAGTCCCAAAACTTTTATACTCTCCGCAGAGAGGACTGGAAACTGAGGCTGATGACATGTGCAATTGTGAATGCATTCTTCCGTTTGTTGAGATTTCTCCCATGCGTATGCTGCTGTTTAAGACGCTTGAGACATAAACGCATGCTTTTCTTAGTTGCCCAGGACACCAAGAACATCCTAGAGAAAATCCTGAGGGACTCCATCTTCCCTCCACAGATCTAG
>Irgm1_PWD
ATGGCAGAGACCCATTATGCTCCCCTGAGCTCAGCCTTCCCCTTTGTCACGTCATACCAAACAGGCTCCAGCAGGTTACCTGAGGTCAGTAGGAGCACTGAAAGAGCTTTAAGAGAAGGAAAACTACTGGAACTGGTCTACGGAATCAAGGAGACTGTGGCAACATTGTCCCAGATTCCAGTGAGCATCTTTGTGACTGGGGACTCTGGCAATGGCATGTCATCTTTCATCAATGCACTTCGAGTCATCGGCCATGATGAAGATGCCTCGGCTCCCACTGGGGTGGTGAGGACCACGAAGACGCGGACTGAGTACTCTTCATCCCACTTTCCCAATGTGGTGCTGTGGGACTTACCTGGATTGGGGGCCACAGCCCAAACCGTAGAGGACTATGTGGAAGAGATGAAATTTAGCACATGTGACTTATTCATCATCATTGCCTCTGAGCAGTTCAGCTCGAATCATGTGAAGCTGTCCAAAATTATCCAGAGCATGGGAAAGAGGTTCTATATTGTCTGGACCAAGCTGGACAGGGACCTCAGCACCAGTGTCCTATCAGAGGTCCGGCTCCTACAGAATATCCAGGAGAATATCCGAGAGAATCTGCAGAAGGAGAAAGTGAAGTACCCCCCCGTGTTCCTGGTATCCAGTCTAGACCCTTTACTATATGACTTCCCGAAGCTTAGGGACACACTTCATAAAGATCTCTCCAACATCAGGTGCTGTGAACCCTTAAAGACCCTTTATGGCACTTATGAGAAGATCGTTGGTGATAAAGTAGCAGTCTGGAAGCAGAGAATAGCCAACGAGTCCTTGAAGAATTCTCTCGGTGTCAGAGATGATGACAACATGGGCGAGTGTCTGAAAGTGTACCGACTGATATTTGGTGTAGATGACGAATCAGTTCAGCAGGTAGCCCAGAGTATGGGGACAGTAGTCATGGAGTACAAGGACAACATGAAGTCCCAAAACTTTTATACTCTCCGCAGAGAGGACTGGAAACTGAGGCTGATGACATGTGCAATTGTGAATGCATTCTTCCGTTTGTTGAGATTTCTCCCATGCGTATGCTGCTGTTTAAGACGCTTGAGACATAAACGCATGCTTTTCTTAGTTGCCCAGGACACCAAGAACATCCTAGAGAAAATCCTGAGGGACTCCATCTTCCCTCCACAGATCTAG
>Irgm1_SPRET
ATGGCAGAGACCCATTATGCTCCCCTGAGCTCAGCCTTCCCCTTTGTCACGTCATACCAAACAGGCTCCAGCAGGTTACCTGAGATCAGTAGGAGCACTGAAAGAGCTTTAAGAGAAGGAAAACTACTGGAACTGGTCTACGGAATCAAGGAGACGGTGGCAACATTGTCCCAGATTCCAGTGAGCATCTTTGTGACTGGGGACTCTGGCAATGGCATGTCATCTTTCATCAATGCACTTCGAGTCATCGGCCATGATGAAGATGCCTCGGCTCCCACTGGGGTGGTGAGGACCACGAAGACACGGACTGAGTACTCTTCATCCCACTTTCCCAATGTGGTGCTGTGGGACTTACCTGGATTGGGGGCCACAGCCCAAACCGTAGAGGACTATGTGGAAGAGATGAAATTTAGCACATGTGACTTATTCATCATCATTGCCTCTGAGCAGTTCAGCTCGAATCATGTGAAGCTGTCCAAAATTATCCAGAGCATGGGAAAGAGGTTCTATATTGTCTGGACCAAGCTGGACAGGGACCTCAGCACCAGTGTCCTATCAGAGGTCCGGCTCCTACAGAATATCCAGGAGAATATCCGAGAGAATCTCCAGAAGGAGAAAGTGAAGTACCCCCCCGTGTTCCTGGTATCCAGTCTAGACCCTTTACTATATGACTTCCCGAAGCTTAGGGACACACTTCATAAAGATCTCTCCAACATCAGGTGCTGTGAACCCTTAAAGACCCTTTATGGCACTTATGAGAAGATCGTTGGTGATAAAGTAGCAGTCTGGAAGCAGAGAATAGCCAACGAGTCCTTGAAGAATTCTCTCGGTGTCAGAGATGATGACAACATGGGCGAGTGTCTGAAAGTGTACCGACTGATATTTGGTATAGATGACGAATCAGTTCAGCAGGTAGCCCAGAGTATGGGGACAGTAGTCATGGAGTACAAGGACAACATGAAGTCCCAAAACTTTTATACTCTCCGCAGAGAGGACTGGAAACTGAGGCTGATGACATGTGCAATTGTGAATGCATTCTTCCGTTTGTTGAGATTTCTCCCATGCGTATGCTGCTGTTTAAGACGCTTGAGACATAAACGCATGCTTTTCTTAGTTGCCCAGGACACCAAGAACATCCTAGAGAAAATCCTGAGGGACTCCATCTTCCCTCCGCAGATCTAG
>Irgm1_WSB
ATGGCAGAGACCCATTATGCTCCCCTGAGCTCAGCCTTCCCCTTTGTCACGTCATACCAAACAGGCTCCAGCAGGTTACCTGAGGTCAGTAGGAGCACTGAAAGAGCTTTAAGAGAAGGAAAACTACTGGAACTGGTCTACGGAATCAAGGAGACTGTGGCAACATTGTCCCAGATTCCAGTGAGCATCTTTGTGACTGGGGACTCTGGCAATGGCATGTCATCTTTCATCAATGCACTTCGAGTCATCGGCCATGATGAAGATGCCTCGGCTCCCACTGGGGTGGTGAGGACCACGAAGACGCGGACTGAGTACTCTTCATCCCACTTTCCCAATGTGGTGCTGTGGGACTTACCTGGATTGGGGGCCACAGCCCAAACCGTAGAGGACTATGTGGAAGAGATGAAATTTAGCACATGTGACTTATTCATCATCATTGCCTCTGAGCAGTTCAGCTCGAATCATGTGAAGCTGTCCAAAATTATCCAGAGCATGGGAAAGAGGTTCTATATTGTCTGGACCAAGCTGGACAGGGACCTCAGCACCAGTGTCCTATCAGAGGTCCGGCTCCTACAGAATATCCAGGAGAATATCCGAGAGAATCTGCAGAAGGAGAAAGTGAAGTACCCCCCCGTGTTCCTGGTATCCAGTCTAGACCCTTTACTATATGACTTCCCGAAGCTTAGGGACACACTTCATAAAGATCTCTCCAACATCAGGTGCTGTGAACCCTTAAAGACCCTTTATGGCACTTATGAGAAGATCGTTGGTGATAAAGTAGCAGTCTGGAAGCAGAGAATAGCCAACGAGTCCTTGAAGAATTCTCTCGGTGTCAGAGATGATGACAACATGGGCGAGTGTCTGAAAGTGTACCGACTGATATTTGGTGTAGATGACGAATCAGTTCAGCAGGTAGCCCAGAGTATGGGGACAGTAGTCATGGAGTACAAGGACAACATGAAGTCCCAAAACTTTTATACTCTCCGCAGAGAGGACTGGAAACTGAGGCTGATGACATGTGCAATTGTGAATGCATTCTTCCGTTTGTTGAGATTTCTCCCATGCGTATGCTGCTGTTTAAGACGCTTGAGACATAAACGCATGCTTTTCTTAGTTGCCCAGGACACCAAGAACATCCTAGAGAAAATCCTGAGGGACTCCATCTTCCCTCCGCAGATCTAG
>Irgm1_AL12
ATGGCAGAGACCCATTATGCTCCCCTGAGCTCAGCCTTCCCCTTTGTCACGTCATACCAAACAGGCTCCAGCAGGTTACCTGAGGTCAGTAGGAGCACCGAAAGAGCTTTAAGAGAAGGAAAACTACTGGAACTGGTCTACGGAATCAAGGAGACTGTGGCAACATTGTCCCAGATTCCAGTGAGCATCTTTGTGACTGGGGACTCTGGCAATGGCATGTCATCTTTCATCAATGCACTTCGAGTCATCGGCCATGATGAAGATGCCTCGGCTCCCACTGGGGTGGTGAGGACCACGAAGACACGGACTGAGTACTCTTCATCCCACTTTCCCAATGTGGTGCTGTGGGACTTACCTGGATTGGGGGCCACAGCCCAAACCGTAGAGGACTATGTGGAAGAGATGAAATTTAGCACATGTGACTTATTCATCATCATTGCCTCTGAGCAGTTCAGCTCGAATCATGTGAAGCTGTCCAAAATTATCCAGAGCATGGGAAAGAGGTTCTATATTGTCTGGACCAAGCTGGACAGGGACCTCAGCACCAGTGTCCTATCAGAGGTCCGGCTCCTACAGAATATCCAGGAGAATATCCGAGAGAATCTCCAGAAGGAGAAAGTGAAGTACCCCCCCGTGTTCCTGGTATCCAGTCTAGACCCTTTACTATATGACTTCCCGAAGCTTAGGGACACACTTCATAAAGATCTCTCCAACATCAGGTGCTGTGAACCCTTAAAGACCCTTTATGGCACTTATGAGAAGATCGTTGGTGATAAAGTAGCAGTCTGGAAGCAGAGAATAGCCAACGAGTCCTTGAAGAATTCTCTCGGTGTCAGAGATGATGACAACATGGGCGAGTGTCTGAAAGTGTACCGACTGATATTTGGTGTCGATGACGAATCAGTTCAGCAGGTAGCCCAGAGTATGGGGACAGTAGTCATGGAGTACAAGGACAACATGAAGTCCCAAAACTTTTATACTCTCCGCAGAGAGGACTGGAAACTGAGGCTGATGACATGTGCAATTGTGAATGCATTCTTCCGTTTGTTGAGATTTCTCCCATGCGTATGCTGCTGTTTAAGACGCTTGAGACATAAACGCATGCTTTTCTTAGTTGCCCAGGACACCAAGAACATCCTAGAGAAAATCCTGAGGGACTCCATCTTCCCTCCGCAGATCTAG
>Irgm1_AL21
ATGGCAGAGACCCATTATGCTCCCCTGAGCTCAGCCTTCCCCTTTGTCACGTCATACCAAACAGGCTCCAGCAGGTTACCTGAGGTCAGTAGGAGCACCGAAAGAGCTTTAAGAGAAGGAAAACTACTGGAACTGGTCTACGGAATCAAGGAGACTGTGGCAACATTGTCCCAGATTCCAGTGAGCATCTTTGTGACTGGGGACTCTGGCAATGGCATGTCATCTTTCATCAATGCACTTCGAGTCATCGGCCATGATGAAGATGCCTCGGCTCCCACTGGGGTGGTGAGGACCACGAAGACACGGACTGAGTACTCTTCATCCCACTTTCCCAATGTGGTGCTGTGGGACTTACCTGGATTGGGGGCCACAGCCCAAACCGTAGAGGACTATGTGGAAGAGATGAAATTTAGCACATGTGACTTATTCATCATCATTGCCTCTGAGCAGTTCAGCTCGAATCATGTGAAGCTGTCCAAAATTATCCAGAGCATGGGAAAGAGGTTCTATATTGTCTGGACCAAGCTGGACAGGGACCTCAGCACCAGTGTCCTATCAGAGGTCCGGCTCCTACAGAATATCCAGGAGAATATCCGAGAGAATCTCCAGAAGGAGAAAGTGAAGTACCCCCCCGTGTTCCTGGTATCCAGTCTAGACCCTTTACTATATGACTTCCCGAAGCTTAGGGACACACTTCATAAAGATCTCTCCAACATCAGGTGCTGTGAACCCTTAAAGACCCTTTATGGCACTTATGAGAAGATCGTTGGTGATAAAGTAGCAGTCTGGAAGCAGAGAATAGCCAACGAGTCCTTGAAGAATTCTCTCGGTGTCAGAGATGATGACAACATGGGCGAGTGTCTGAAAGTGTACCGACTGATATTTGGTGTCGATGACGAATCAGTTCAGCAGGTAGCCCAGAGTATGGGGACAGTAGTCATGGAGTACAAGGACAACATGAAGTCCCAAAACTTTTATACTCTCCGCAGAGAGGACTGGAAACTGAGGCTGATGACATGTGCAATTGTGAATGCATTCTTCCGTTTGTTGAGATTTCTCCCATGCGTATGCTGCTGTTTAAGACGCTTGAGACATAAACGCATGCTTTTCTTAGTTGCCCAGGACACCAAGAACATCCTAGAGAAAATCCTGAGGGACTCCATCTTCCCTCCGCAGATCTAG
>Irgm1_AL24
ATGGCAGAGACCCATTATGCTCCCCTGAGCTCAGCCTTCCCCTTTGTCACGTCATACCAAACAGGCTCCAGCAGGTTACCTGAGGTCAGTAGGAGCACCGAAAGAGCTTTAAGAGAAGGAAAACTACTGGAACTGGTCTACGGAATCAAGGAGACTGTGGCAACATTGTCCCAGATTCCAGTGAGCATCTTTGTGACTGGGGACTCTGGCAATGGCATGTCATCTTTCATCAATGCACTTCGAGTCATCGGCCATGATGAAGATGCCTCGGCTCCCACTGGGGTGGTGAGGACCACGAAGACACGGACTGAGTACTCTTCATCCCACTTTCCCAATGTGGTGCTGTGGGACTTACCTGGATTGGGGGCCACAGCCCAAACCGTAGAGGACTATGTGGAAGAGATGAAATTTAGCACATGTGACTTATTCATCATCATTGCCTCTGAGCAGTTCAGCTCGAATCATGTGAAGCTGTCCAAAATTATCCAGAGCATGGGAAAGAGGTTCTATATTGTCTGGACCAAGCTGGACAGGGACCTCAGCACCAGTGTCCTATCAGAGGTCCGGCTCCTACAGAATATCCAGGAGAATATCCGAGAGAATCTCCAGAAGGAGAAAGTGAAGTACCCCCCCGTGTTCCTGGTATCCAGTCTAGACCCTTTACTATATGACTTCCCGAAGCTTAGGGACACACTTCATAAAGATCTCTCCAACATCAGGTGCTGTGAACCCTTAAAGACCCTTTATGGCACTTATGAGAAGATCGTTGGTGATAAAGTAGCAGTCTGGAAGCAGAGAATAGCCAACGAGTCCTTGAAGAATTCTCTCGGTGTCAGAGATGATGACAACATGGGCGAGTGTCTGAAAGTGTACCGACTGATATTTGGTGTCGATGACGAATCAGTTCAGCAGGTAGCCCAGAGTATGGGGACAGTAGTCATGGAGTACAAGGACAACATGAAGTCCCAAAACTTTTATACTCTCCGCAGAGAGGACTGGAAACTGAGGCTGATGACATGTGCAATTGTGAATGCATTCTTCCGTTTGTTGAGATTTCTCCCATGCGTATGCTGCTGTTTAAGACGCTTGAGACATAAACGCATGCTTTTCTTAGTTGCCCAGGACACCAAGAACATCCTAGAGAAAATCCTGAGGGACTCCATCTTCCCTCCGCAGATCTAG
>Irgm1_JH4
ATGGCAGAGACCCATTATGCTCCCCTGAGCTCAGCCTTCCCCTTTGTCACGTCATACCAAACAGGCTCCAGCAGGTTACCTGAGGTCAGTAGGAGCACCGAAAGAGCTTTAAGAGAAGGAAAACTACTGGAACTGGTCTACGGAATCAAGGAGACTGTGGCAACATTGTCCCAGATTCCAGTGAGCATCTTTGTGACTGGGGACTCTGGCAATGGCATGTCATCTTTCATCAATGCACTTCGAGTCATCGGCCATGATGAAGATGCCTCGGCTCCCACTGGGGTGGTGAGGACCACGAAGACACGGACTGAGTACTCTTCATCCCACTTTCCCAATGTGGTGCTGTGGGACTTACCTGGATTGGGGGCCACAGCCCAAACCGTAGAGGACTATGTGGAAGAGATGAAATTTAGCACATGTGACTTATTCATCATCATTGCCTCTGAGCAGTTCAGCTCGAATCATGTGAAGCTGTCCAAAATTATCCAGAGCATGGGAAAGAGGTTCTATATTGTCTGGACCAAGCTGGACAGGGACCTCAGCACCAGTGTCCTATCAGAGGTCCGGCTCCTACAGAATATCCAGGAGAATATCCGAGAGAATCTCCAGAAGGAGAAAGTGAAGTACCCCCCCGTGTTCCTGGTATCCAGTCTAGACCCTTTACTATATGACTTCCCGAAGCTTAGGGACACACTTCATAAAGATCTCTCCAACATCAGGTGCTGTGAACCCTTAAAGACCCTTTATGGCACTTATGAGAAGATCGTTGGTGATAAAGTAGCAGTCTGGAAGCAGAGAATAGCCAACGAGTCCTTGAAGAATTCTCTCGGTGTCAGAGATGATGACAACATGGGCGAGTGTCTGAAAGTGTACCGACTGATATTTGGTGTCGATGACGAATCAGTTCAGCAGGTAGCCCAGAGTATGGGGACAGTAGTCATGGAGTACAAGGACAACATGAAGTCCCAAAACTTTTATACTCTCCGCAGAGAGGACTGGAAACTGAGGCTGATGACATGTGCAATTGTGAATGCATTCTTCCGTTTGTTGAGATTTCTCCCATGCGTATGCTGCTGTTTAAGACGCTTGAGACATAAACGCATGCTTTTCTTAGTTGCCCAGGACACCAAGAACATCCTAGAGAAAATCCTGAGGGACTCCATCTTCCCTCCGCAGATCTAG
>Irgm1_JH6
ATGGCAGAGACCCATTATGCTCCCCTGAGCTCAGCCTTCCCCTTTGTCACGTCATACCAAACAGGCTCCAGCAGGTTACCTGAGGTCAGTAGGAGCACCGAAAGAGCTTTAAGAGAAGGAAAACTACTGGAACTGGTCTACGGAATCAAGGAGACTGTGGCAACATTGTCCCAGATTCCAGTGAGCATCTTTGTGACTGGGGACTCTGGCAATGGCATGTCATCTTTCATCAATGCACTTCGAGTCATCGGCCATGATGAAGATGCCTCGGCTCCCACTGGGGTGGTGAGGACCACGAAGACACGGACTGAGTACTCTTCATCCCACTTTCCCAATGTGGTGCTGTGGGACTTACCTGGATTGGGGGCCACAGCCCAAACCGTAGAGGACTATGTGGAAGAGATGAAATTTAGCACATGTGACTTATTCATCATCATTGCCTCTGAGCAGTTCAGCTCGAATCATGTGAAGCTGTCCAAAATTATCCAGAGCATGGGAAAGAGGTTCTATATTGTCTGGACCAAGCTGGACAGGGACCTCAGCACCAGTGTCCTATCAGAGGTCCGGCTCCTACAGAATATCCAGGAGAATATCCGAGAGAATCTCCAGAAGGAGAAAGTGAAGTACCCCCCCGTGTTCCTGGTATCCAGTCTAGACCCTTTACTATATGACTTCCCGAAGCTTAGGGACACACTTCATAAAGATCTCTCCAACATCAGGTGCTGTGAACCCTTAAAGACCCTTTATGGCACTTATGAGAAGATCGTTGGTGATAAAGTAGCAGTCTGGAAGCAGAGAATAGCCAACGAGTCCTTGAAGAATTCTCTCGGTGTCAGAGATGATGACAACATGGGCGAGTGTCTGAAAGTGTACCGACTGATATTTGGTGTCGATGACGAATCAGTTCAGCAGGTAGCCCAGAGTATGGGGACAGTAGTCATGGAGTACAAGGACAACATGAAGTCCCAAAACTTTTATACTCTCCGCAGAGAGGACTGGAAACTGAGGCTGATGACATGTGCAATTGTGAATGCATTCTTCCGTTTGTTGAGATTTCTCCCATGCGTATGCTGCTGTTTAAGACGCTTGAGACATAAACGCATGCTTTTCTTAGTTGCCCAGGACACCAAGAACATCCTAGAGAAAATCCTGAGGGACTCCATCTTCCCTCCGCAGATCTAG
>Irgm1_MT4_1
ATGGCAGAGACCCATTATGCTCCCCTGAGCTCAGCCTTCCCCTTTGTCACGTCATACCAAACAGGCTCCAGCAGGTTACCTGAGGTCAGTAGGAGCACCGAAAGAGCTTTAAGAGAAGGAAAACTACTGGAACTGGTCTACGGAATCAAGGAGACTGTGGCAACATTGTCCCAGATTCCAGTGAGCATCTTTGTGACTGGGGACTCTGGCAATGGCATGTCATCTTTCATCAATGCACTTCGAGTCATCGGCCATGATGAAGATGCCTCGGCTCCCACTGGGGTGGTGAGGACCACGAAGACACGGACTGAGTACTCTTCATCCCACTTTCCCAATGTGGTGCTGTGGGACTTACCTGGATTGGGGGCCACAGCCCAAACCGTAGAGGACTATGTGGAAGAGATGAAATTTAGCACATGTGACTTATTCATCATCATTGCCTCTGAGCAGTTCAGCTCGAATCATGTGAAGCTGTCCAAAATTATCCAGAGCATGGGAAAGAGGTTCTATATTGTCTGGACCAAGCTGGACAGGGACCTCAGCACCAGTGTCCTATCAGAGGTCCGGCTCCTACAGAATATCCAGGAGAATATCCGAGAGAATCTCCAGAAGGAGAAAGTGAAGTACCCCCCCGTGTTCCTGGTATCCAGTCTAGACCCTTTACTATATGACTTCCCGAAGCTTAGGGACACACTTCATAAAGATCTCTCCAACATCAGGTGCTGTGAACCCTTAAAGACCCTTTATGGCACTTATGAGAAGATCGTTGGTGATAAAGTAGCAGTCTGGAAGCAGAGAATAGCCAACGAGTCCTTGAAGAATTCTCTCGGTGTCAGAGATGATGACAACATGGGCGAGTGTCTGAAAGTGTACCGACTGATATTTGGTGTCGATGACGAATCAGTTCAGCAGGTAGCCCAGAGTATGGGGACAGTAGTCATGGAGTACAAGGACAACATGAAGTCCCAAAACTTTTATACTCTCCGCAGAGAGGACTGGAAACTGAGGCTGATGACATGTGCAATTGTGAATGCATTCTTCCGTTTGTTGAGATTTCTCCCATGCGTATGCTGCTGTTTAAGACGCTTGAGACATAAACGCATGCTTTTCTTAGTTGCCCAGGACACCAAGAACATCCTAGAGAAAATCCTGAGGGACTCCATCTTCCCTCCGCAGATCTAG
>Irgm1_MT4_2
ATGGCAGAGACCCATTATGCTCCCCTGAGCTCAGCCTTCCCCTTTGTCACGTCATACCAAACAGGCTCCAGCAGGTTACCTGAGGTCAGTAGGAGCACCGAAAGAGCTTTAAGAGAAGGAAAACTACTGGAACTGGTCTACGGAATCAAGGAGACTGTGGCAACATTGTCCCAGATTCCAGTGAGCATCTTTGTGACTGGGGACTCTGGCAATGGCATGTCATCTTTCATCAATGCACTTCGAGTCATCGGCCATGATGAAGATGCCTCGGCTCCCACTGGGGTGGTGAGGACCACGAAGACACGGACTGAGTACTCTTCATCCCACTTTCCCAATGTGGTGCTGTGGGACTTACCTGGATTGGGGGCCACAGCCCAAACCGTAGAGGACTATGTGGAAGAGATGAAATTTAGCACATGTGACTTATTCATCATCATTGCCTCTGAGCAGTTCAGCTCGAATCATGTGAAGCTGTCCAAAATTATCCAGAGCATGGGAAAGAGGTTCTATATTGTCTGGACCAAGCTGGACAGGGACCTCAGCACCAGTGTCCTATCAGAGGTCCGGCTCCTACAGAATATCCAGGAGAATATCCGAGAGTATCTCCAGAAGGAGAAAGTGAAGTACCCCCCCGTGTTCCTGGTATCCAGTCTAGACCCTTTACTATATGACTTCCCGAAGCTTAGGGACACACTTCATAAAGATCTCTCCAACATCAGGTGCTGTGAACCCTTAAAGACCCTTTATGGCACTTATGAGAAGATCGTTGGTGATAAAGTAGCAGTCTGGAAGCAGAGAATAGCCAACGAGTCCTTGAAGAATTCTCTCGGTGTCAGAGATGATGACAACATGGGCGAGTGTCTGAAAGTGTACCGACTGATATTTGGTGTCGATGACGAATCAGTTCAGCAGGTAGCCCAGAGTATGGGGACAGTAGTCATGGAGTACAAGGACAACATGAAGTCCCAAAACTTTTATACTCTCCGCAGAGAGGACTGGAAACTGAGGCTGATGACATGTGCAATTGTGAATGCATTCTTCCGTTTGTTGAGATTTCTCCCATGCGTATGCTGCTGTTTAAGACGCTTGAGACATAAACGCATGCTTTTCTTAGTTGCCCAGGACACCAAGAACATCCTAGAGAAAATCCTGAGGGACTCCATCTTCCCTCCGCAGATCTAG
>Irgm1_MW2
ATGGCAGAGACCCATTATGCTCCCCTGAGCTCAGCCTTCCCCTTTGTCACGTCATACCAAACAGGCTCCAGCAGGTTACCTGAGGTCAGTAGGAGCACCGAAAGAGCTTTAAGAGAAGGAAAACTACTGGAACTGGTCTACGGAATCAAGGAGACTGTGGCAACATTGTCCCAGATTCCAGTGAGCATCTTTGTGACTGGGGACTCTGGCAATGGCATGTCATCTTTCATCAATGCACTTCGAGTCATCGGCCATGATGAAGATGCCTCGGCTCCCACTGGGGTGGTGAGGACCACGAAGACACGGACTGAGTACTCTTCATCCCACTTTCCCAATGTGGTGCTGTGGGACTTACCTGGATTGGGGGCCACAGCCCAAACCGTAGAGGACTATGTGGAAGAGATGAAATTTAGCACATGTGACTTATTCATCATCATTGCCTCTGAGCAGTTCAGCTCGAATCATGTGAAGCTGTCCAAAATTATCCAGAGCATGGGAAAGAGGTTCTATATTGTCTGGACCAAGCTGGACAGGGACCTCAGCACCAGTGTCCTATCAGAGGTCCGGCTCCTACAGAATATCCAGGAGAATATCCGAGAGAATCTCCAGAAGGAGAAAGTGAAGTACCCCCCCGTGTTCCTGGTATCCAGTCTAGACCCTTTACTATATGACTTCCCGAAGCTTAGGGACACACTTCATAAAGATCTCTCCAACATCAGGTGCTGTGAACCCTTAAAGACCCTTTATGGCACTTATGAGAAGATCGTTGGTGATAAAGTAGCAGTCTGGAAGCAGAGAATAGCCAACGAGTCCTTGAAGAATTCTCTCGGTGTCAGAGATGATGACAACATGGGCGAGTGTCTGAAAGTGTACCGACTGATATTTGGTGTCGATGACGAATCAGTTCAGCAGGTAGCCCAGAGTATGGGGACAGTAGTCATGGAGTACAAGGACAACATGAAGTCCCAAAACTTTTATACTCTCCGCAGAGAGGACTGGAAACTGAGGCTGATGACATGTGCAATTGTGAATGCATTCTTCCGTTTGTTGAGATTTCTCCCATGCGTATGCTGCTGTTTAAGACGCTTGAGACATAAACGCATGCTTTTCTTAGTTGCCCAGGACACCAAGAACATCCTAGAGAAAATCCTGAGGGACTCCATCTTCCCTCCGCAGATCTAG
>Irgm1_CIM
ATGGCAGAGACCCATTATGCTCCCCTGAGCTCAGCCTTCCCCTTTGTCACGTCATACCAAACAGGCTCCAGCAGGTTACCTGAGGTCAGTAGGAGCACTGAAAGAGCTTTAAGAGAAGGAAAACTACTGGAACTTGTCTACGGAATCAAGGAGACTGTGGCAACATTGTCCCAGATTCCAGTGAGCATCTTTGTGACTGGGGACTCTGGCAATGGCATGTCATCTTTCATCAATGCACTTCGAGTCATCGGCCATGATGAAGATGCCTCGGCTCCCACTGGGGTGGTGAGGACCACGAAGACACGGACTGAGTACTCTTCATCCCACTTTCCCAATGTGGTGCTGTGGGACTTACCTGGATTGGGGGCCACAGCCCAAACCGTAGAGGACTATGTGGAAGAGATGAAATTTAGCACATGTGACTTATTCATCATCATTGCCTCTGAGCAGTTCAGCTCGAATCATGTGAAGCTGTCCAAAATTATCCAGAGCATGGGAAAGAGGTTCTATATTGTCTGGACCAAGCTGGACAGGGACCTCAGCACCAGTGTCCTATCAGAGGTCCGGCTCCTACAGAATATCCAGGAGAATATCCGAGAGAATCTCCAGAAGGAGAAAGTGAAGTACCCCCCCGTGTTCCTGGTATCCAGTCTAGACCCTTTACTATATGACTTCCCGAAGCTTAGGGACACACTTCATAAAGATCTCTCCAACATCAGGTGCTGTGAACCCTTAAAGACCCTTTATGGCACTTATGAGAAGATCATTGGTGATAAAGTAGCAGTCTGGAAGCAGAGAATAGCCAACGAGTCCTTGAAGAATTCTCTCGGTGTCAGAGATGATGACAACATGGGCGAGTGTCTGAAAGTGTACCGACTGATATTTGGTGTAGATGACGAATCAGTTCAGCAGGTAGCCCAGAGTATGGGGACAGTAGTCATGGAGTACAAGGACAACATGAAGTCCCAAAACTTTTATACTCTCCGCAGAGAGGACTGGAAACTGAGGCTGATGACATGTGCAATTGTGAATGCATTCTTCCGTTTGTTGAGATTTCTCCCATGCGTATGCTGCTGTTTAAGACGCTTGAGACATAAACGCATGCTTTTCTTAGTTGCCCAGGACACCAAGAACATCCTAGAGAAAATCCTGAGGGACTCCATCTTCCCTCCGCAGATCTAG
>Irgm1_CAST
ATGGCAGAGACCCATTATGCTCCCCTGAGCTCAGCCTTCCCCTTTGTCACGTCATACCAAACAGGCTCCAGCAGGTTACCTGAGGTCAGTAGGAGCACTGAAAGAGCTTTAAGAGAAGGAAAACTACTGGAACTTGTCTACGGAATCAAGGAGACTGTGGCAACATTGTCCCAGATTCCAGTGAGCATCTTTGTGACTGGGGACTCTGGCAATGGCATGTCATCTTTCATCAATGCACTTCGAGTCATCGGCCATGATGAAGATGCCTCGGCTCCCACTGGGGTGGTGAGGACCACGAAGACACGGACTGAGTACTCTTCATCCCACTTTCCCAATGTGGTGCTGTGGGACTTACCTGGATTGGGGGCCACAGCCCAAACCGTAGAGGACTATGTGGAAGAGATGAAATTTAGCACATGTGACTTATTCATCATCATTGCCTCTGAGCAGTTCAGCTCGAATCATGTGAAGCTGTCCAAAATTATCCAGAGCATGGGAAAGAGGTTCTATATTGTCTGGACCAAGCTGGACAGGGACCTCAGCACCAGTGTCCTATCAGAGGTCCGGCTCCTACAGAATATCCAGGAGAATATCCGAGAGAATCTCCAGAAGGAGAAAGTGAAGTACCCCCCCGTGTTCCTGGTATCCAGTCTAGACCCTTTACTATATGACTTCCCGAAGCTTAGGGACACACTTCATAAAGATCTCTCCAACATCAGGTGCTGTGAACCCTTAAAGACCCTTTATGGCACTTATGAGAAGATCATTGGTGATAAAGTAGCAGTCTGGAAGCAGAGAATAGCCAACGAGTCCTTGAAGAATTCTCTCGGTGTCAGAGATGATGACAACATGGGCGAGTGTCTGAAAGTGTACCGACTGATATTTGGTGTAGATGACGAATCAGTTCAGCAGGTAGCCCAGAGTATGGGGACAGTAGTCATGGAGTACAAGGACAACATGAAGTCCCAAAACTTTTATACTCTCCGCAGAGAGGACTGGAAACTGAGGCTGATGACATGTGCAATTGTGAATGCATTCTTCCGTTTGTTGAGATTTCTCCCATGCGTATGCTGCTGTTTAAGACGCTTGAGACATAAACGCATGCTTTTCTTAGTTGCCCAGGACACCAAGAACATCCTAGAGAAAATCCTGAGGGACTCCATCTTCCCTCCGCAGATCTAG
>Irgm1_PWK
ATGGCAGAGACCCATTATGCTCCCCTGAGCTCAGCCTTCCCCTTTGTCACGTCATACCAAACAGGCTCCAGCAGGTTACCTGAGGTCAGTAGGAGCACTGAAAGAGCTTTAAGAGAAGGAAAACTACTGGAACTGGTCTACGGAATCAAGGAGACTGTGGCAACATTGTCCCAGATTCCAGTGAGCATCTTTGTGACTGGGGACTCTGGCAATGGCATGTCATCTTTCATCAATGCACTTCGAGTCATCGGCCATGATGAAGATGCCTCGGCTCCCACTGGGGTGGTGAGGACCACGAAGACGCGGACTGAGTACTCTTCATCCCACTTTCCCAATGTGGTGCTGTGGGACTTACCTGGATTGGGGGCCACAGCCCAAACCGTAGAGGACTATGTGGAAGAGATGAAATTTAGCACATGTGACTTATTCATCATCATTGCCTCTGAGCAGTTCAGCTCGAATCATGTGAAGCTGTCCAAAATTATCCAGAGCATGGGAAAGAGGTTCTATATTGTCTGGACCAAGCTGGACAGGGACCTCAGCACCAGTGTCCTATCAGAGGTCCGGCTCCTACAGAATATCCAGGAGAATATCCGAGAGAATCTGCAGAAGGAGAAAGTGAAGTACCCCCCCGTGTTCCTGGTATCCAGTCTAGACCCTTTACTATATGACTTCCCGAAGCTTAGGGACACACTTCATAAAGATCTCTCCAACATCAGGTGCTGTGAACCCTTAAAGACCCTTTATGGCACTTATGAGAAGATCGTTGGTGATAAAGTAGCAGTCTGGAAGCAGAGAATAGCCAACGAGTCCTTGAAGAATTCTCTCGGTGTCAGAGATGATGACAACATGGGCGAGTGTCTGAAAGTGTACCGACTGATATTTGGTGTAGATGACGAATCAGTTCAGCAGGTAGCCCAGAGTATGGGGACAGTAGTCATGGAGTACAAGGACAACATGAAGTCCCAAAACTTTTATACTCTCCGCAGAGAGGACTGGAAACTGAGGCTGATGACATGTGCAATTGTGAATGCATTCTTCCGTTTGTTGAGATTTCTCCCATGCGTATGCTGCTGTTTAAGACGCTTGAGACATAAACGCATGCTTTTCTTAGTTGCCCAGGACACCAAGAACATCCTAGAGAAAATCCTGAGGGACTCCATCTTCCCTCCACAGATCTAG
>Irgm1_YX3
ATGGCAGAGACCCATTATGCTCCCCTGAGCTCAGCCTTCCCCTTTGTCACGTCATACCAAACAGGCTCCAGCAGGTTACCTGAGGTCAGTAGGAGCACTGAAAGAGCTTTAAGAGAAGGAAAACTACTGGAACTTGTCTACGGAATCAAGGAGACTGTGGCAACATTGTCCCAGATTCCAGTGAGCATCTTTGTGACTGGGGACTCTGGCAATGGCATGTCATCTTTCATCAATGCACTTCGAGTCATCGGCCATGATGAAGATGCCTCGGCTCCCACTGGGGTGGTGAGGACCACGAAGACACGGACTGAGTACTCTTCATCCCACTTTCCCAATGTGGTGCTGTGGGACTTACCTGGATTGGGGGCCACAGCCCAAACCGTAGAGGACTATGTGGAAGAGATGAAATTTAGCACATGTGACTTATTCATCATCATTGCCTCTGAGCAGTTCAGCTCGAATCATGTGAAGCTGTCCAAAATTATCCAGAGCATGGGAAAGAGGTTCTATATTGTCTGGACCAAGCTGGACAGGGACCTCAGCACCAGTGTCCTATCAGAGGTCCGGCTCCTACAGAATATCCAGGAGAATATCCGAGAGAATCTCCAGAAGGAGAAAGTGAAGTACCCCCCCGTGTTCCTGGTATCCAGTCTAGACCCTTTACTATATGACTTCCCGAAGCTTAGGGACACACTTCATAAAGATCTCTCCAACATCAGGTGCTGTGAACCCTTAAAGACCCTTTATGGCACTTATGAGAAGATCATTGGTGATAAAGTAGCAGTCTGGAAGCAGAGAATAGCCAACGAGTCCTTGAAGAATTCTCTCGGTGTCAGAGATGATGACAACATGGGCGAGTGTCTGAAAGTGTACCGACTGATATTTGGTGTAGATGACGAATCAGTTCAGCAGGTAGCCCAGAGTATGGGGACAGTAGTCATGGAGTACAAGGACAACATGAAGTCCCAAAACTTTTATACTCTCCGCAGAGAGGACTGGAAACTGAGGCTGATGACATGTGCAATTGTGAATGCATTCTTCCGTTTGTTGAGATTTCTCCCATGCGTATGCTGCTGTTTAAGACGCTTGAGACATAAACGCATGCTTTTCTTAGTTGCCCAGGACACCAAGAACATCCTAGAGAAAATCCTGAGGGACTCCATCTTCCCTCCGCAGATCTAG
>Irgm1_YX5
ATGGCAGAGACCCATTATGCTCCCCTGAGCTCAGCCTTCCCCTTTGTCACGTCATACCAAACAGGCTCCAGCAGGTTACCTGAGGTCAGTAGGAGCACTGAAAGAGCTTTAAGAGAAGGAAAACTACTGGAACTTGTCTACGGAATCAAGGAGACTGTGGCAACATTGTCCCAGATTCCAGTGAGCATCTTTGTGACTGGGGACTCTGGCAATGGCATGTCATCTTTCATCAATGCACTTCGAGTCATCGGCCATGATGAAGATGCCTCGGCTCCCACTGGGGTGGTGAGGACCACGAAGACACGGACTGAGTACTCTTCATCCCACTTTCCCAATGTGGTGCTGTGGGACTTACCTGGATTGGGGGCCACAGCCCAAACCGTAGAGGACTATGTGGAAGAGATGAAATTTAGCACATGTGACTTATTCATCATCATTGCCTCTGAGCAGTTCAGCTCGAATCATGTGAAGCTGTCCAAAATTATCCAGAGCATGGGAAAGAGGTTCTATATTGTCTGGACCAAGCTGGACAGGGACCTCAGCACCAGTGTCCTATCAGAGGTCCGGCTCCTACAGAATATCCAGGAGAATATCCGAGAGAATCTCCAGAAGGAGAAAGTGAAGTACCCCCCCGTGTTCCTGGTATCCAGTCTAGACCCTTTACTATATGACTTCCCGAAGCTTAGGGACACACTTCATAAAGATCTCTCCAACATCAGGTGCTGTGAACCCTTAAAGACCCTTTATGGCACTTATGAGAAGATCATTGGTGATAAAGTAGCAGTCTGGAAGCAGAGAATAGCCAACGAGTCCTTGAAGAATTCTCTCGGTGTCAGAGATGATGACAACATGGGCGAGTGTCTGAAAGTGTACCGACTGATATTTGGTGTAGATGACGAATCAGTTCAGCAGGTAGCCCAGAGTATGGGGACAGTAGTCATGGAGTACAAGGACAACATGAAGTCCCAAAACTTTTATACTCTCCGCAGAGAGGACTGGAAACTGAGGCTGATGACATGTGCAATTGTGAATGCATTCTTCCGTTTGTTGAGATTTCTCCCATGCGTATGCTGCTGTTTAAGACGCTTGAGACATAAACGCATGCTTTTCTTAGTTGCCCAGGACACCAAGAACATCCTAGAGAAAATCCTGAGGGACTCCATCTTCCCTCCGCAGATCTAG
>Irgm1_YX11
ATGGCAGAGACCCATTATGCTCCCCTGAGCTCAGCCTTCCCCTTTGTCACGTCATACCAAACAGGCTCCAGCAGGTTACCTGAGGTCAGTAGGAGCACTGAAAGAGCTTTAAGAGAAGGAAAACTACTGGAACTTGTCTACGGAATCAAGGAGACTGTGGCAACATTGTCCCAGATTCCAGTGAGCATCTTTGTGACTGGGGACTCTGGCAATGGCATGTCATCTTTCATCAATGCACTTCGAGTCATCGGCCATGATGAAGATGCCTCGGCTCCCACTGGGGTGGTGAGGACCACGAAGACACGGACTGAGTACTCTTCATCCCACTTTCCCAATGTGGTGCTGTGGGACTTACCTGGATTGGGGGCCACAGCCCAAACCGTAGAGGACTATGTGGAAGAGATGAAATTTAGCACATGTGACTTATTCATCATCATTGCCTCTGAGCAGTTCAGCTCGAATCATGTGAAGCTGTCCAAAATTATCCAGAGCATGGGAAAGAGGTTCTATATTGTCTGGACCAAGCTGGACAGGGACCTCAGCACCAGTGTCCTATCAGAGGTCCGGCTCCTACAGAATATCCAGGAGAATATCCGAGAGAATCTCCAGAAGGAGAAAGTGAAGTACCCCCCCGTGTTCCTGGTATCCAGTCTAGACCCTTTACTATATGACTTCCCGAAGCTTAGGGACACACTTCATAAAGATCTCTCCAACATCAGGTGCTGTGAACCCTTAAAGACCCTTTATGGCACTTATGAGAAGATCATTGGTGATAAAGTAGCAGTCTGGAAGCAGAGAATAGCCAACGAGTCCTTGAAGAATTCTCTCGGTGTCAGAGATGATGACAACATGGGCGAGTGTCTGAAAGTGTACCGACTGATATTTGGTGTAGATGACGAATCAGTTCAGCAGGTAGCCCAGAGTATGGGGACAGTAGTCATGGAGTACAAGGACAACATGAAGTCCCAAAACTTTTATACTCTCCGCAGAGAGGACTGGAAACTGAGGCTGATGACATGTGCAATTGTGAATGCATTCTTCCGTTTGTTGAGATTTCTCCCATGCGTATGCTGCTGTTTAAGACGCTTGAGACATAAACGCATGCTTTTCTTAGTTGCCCAGGACACCAAGAACATCCTAGAGAAAATCCTGAGGGACTCCATCTTCCCTCCGCAGATCTAG
>Irgm1_MIB3
ATGGCAGAGACCCATTATGCTCCCCTGAGCTCAGCCTTCCCCTTTGTCACGTCATACCAAACAGGCTCCAGCAGGTTACCTGAGGTCAGTAGGAGCACCGAAAGAGCTTTAAGAGAAGGAAAACTACTGGAACTGGTCTACGGAATCAAGGAGACTGTGGCAACATTGTCCCAGATTCCAGTGAGCATCTTTGTGACTGGGGACTCTGGCAATGGCATGTCATCTTTCATCAATGCACTTCGAGTCATCGGCCATGATGAAGATGCCTCGGCTCCCACTGGGGTGGTGAGGACCACGAAGACACGGACTGAGTACTCTTCATCCCACTTTCCCAATGTGGTGCTGTGGGACTTACCTGGATTGGGGGCCACAGCCCAAACCGTAGAGGACTATGTGGAAGAGATGAAATTTAGCACATGTGACTTATTCATCATCATTGCCTCTGAGCAGTTCAGCTCGAATCATGTGAAGCTGTCCAAAATTATCCAGAGCATGGGAAAGAGGTTCTATATTGTCTGGACCAAGCTGGACAGGGACCTCAGCACCAGTGTCCTATCAGAGGTCCGGCTCCTACAGAATATCCAGGAGAATATCCGAGAGAATCTCCAGAAGGAGAAAGTGAAGTACCCCCCCGTGTTCCTGGTATCCAGTCTAGACCCTTTACTATATGACTTCCCGAAGCTTAGGGACACACTTCATAAAGATCTCTCCAACATCAGGTGCTGTGAGCCCTTAAAGACCCTTTATGGCACTTATGAGAAGATCGTTGGTGATAAAGTAGCAGTCTGGAAGCAGAGAATAGCCAACGAGTCCTTGAAGAATTCTCTCGGTGTCAGAGATGATGACAACATGGGCGAGTGTCTGAAAGTGTACCGACTGATATTTGGTGTAGATGACGAATCAGTTCAGCAGGTAGCCCAGAGTATGGGGACAGTAGTCATGGAATACAAGGACAACATGAAGTCCCAAAACTTTTATACTCTCCGCAGAGAGGACTGGAAACTGAGGCTGATGACATGTGCAATTGTGAATGCATTCTTCCGTTTGTTGAGATTTCTCCCATGCGTATGCTGCTGTTTAAGACGCTTGAGACATAAACGCATGCTTTTCTTAGTTGCCCAGGACACCAAGAACATCCTAGAGAAAATCCTGAGGGACTCCATCTTCCCTCCGCAGATCTAG
>Irgm1_MIB4
ATGGCAGAGACCCATTATGCTCCCCTGAGCTCAGCCTTCCCCTTTGTCACGTCATACCAAACAGGCTCCAGCAGGTTACCTGAGGTCAGTAGGAGCACTGAAAGAGCTTTAAGAGAAGGAAAACTACTGGAACTTGTCTACGGAATCAAGGAGACTGTGGCAACATTGTCCCAGATTCCAGTGAGCATCTTTGTGACTGGGGACTCTGGCAATGGCATGTCATCTTTCATCAATGCACTTCGAGTCATCGGCCATGATGAAGATGCCTCGGCTCCCACTGGGGTGGTGAGGACCACGAAGACACGGACTGAGTACTCTTCATCCCACTTTCCCAATGTGGTGCTGTGGGACTTACCTGGATTGGGGGCCACAGCCCAAACCGTAGAGGACTATGTGGAAGAGATGAAATTTAGCACATGTGACTTATTCATCATCATTGCCTCTGAGCAGTTCAGCTCGAATCATGTGAAGCTGTCCAAAATTATCCAGAGCATGGGAAAGAGGTTCTATATTGTCTGGACCAAGCTGGACAGGGACCTCAGCACCAGTGTCCTATCAGAGGTCCGGCTCCTACAGAATATCCAGGAGAATATCCGAGAGAATCTCCAGAAGGAGAAAGTGAAGTACCCCCCCGTGTTCCTGGTATCCAGTCTAGACCCTTTACTATATGACTTCCCGAAGCTTAGGGACACACTTCATAAAGATCTCTCCAACATCAGGTGCTGTGAACCCTTAAAGACCCTTTATGGCACTTATGAGAAGATCATTGGTGATAAAGTAGCAGTCTGGAAGCAGAGAATAGCCAACGAGTCCTTGAAGAATTCTCTCGGTGTCAGAGATGATGACAACATGGGCGAGTGTCTGAAAGTGTACCGACTGATATTTGGTGTAGATGACGAATCAGTTCAGCAGGTAGCCCAGAGTATGGGGACAGTAGTCATGGAGTACAAGGACAACATGAAGTCCCAAAACTTTTATACTCTCCGCAGAGAGGACTGGAAACTGAGGCTGATGACATGTGCAATTGTGAATGCATTCTTCCGTTTGTTGAGATTTCTCCCATGCGTATGCTGCTGTTTAAGACGCTTGAGACATAAACGCATGCTTTTCTTAGTTGCCCAGGACACCAAGAACATCCTAGAGAAAATCCTGAGGGACTCCATCTTCCCTCCGCAGATCTAG
>Irgm1_MIB6_1
ATGGCAGAGACCCATTATGCTCCCCTGAGCTCAGCCTTCCCCTTTGTCACGTCATACCAAACAGGCTCCAGCAGGTTACCTGAGGTCAGTAGGAGCACCGAAAGAGCTTTAAGAGAAGGAAAACTACTGGAACTGGTCTACGGAATCAAGGAGACTGTGGCAACATTGTCCCAGATTCCAGTGAGCATCTTTGTGACTGGGGACTCTGGCAATGGCATGTCATCTTTCATCAATGCACTTCGAGTCATCGGCCATGATGAAGATGCCTCGGCTCCCACTGGGGTGGTGAGGACCACGAAGACACGGACTGAGTACTCTTCATCCCACTTTCCCAATGTGGTGCTGTGGGACTTACCTGGATTGGGGGCCACAGCCCAAACCGTAGAGGACTATGTGGAAGAGATGAAATTTAGCACATGTGACTTATTCATCATCATTGCCTCTGAGCAGTTCAGCTCGAATCATGTGAAGCTGTCCAAAATTATCCAGAGCATGGGAAAGAGGTTCTATATTGTCTGGACCAAGCTGGACAGGGACCTCAGCACCAGTGTCCTATCAGAGGTCCGGCTCCTACAGAATATCCAGGAGAATATCCGAGAGAATCTCCAGAAGGAGAAAGTGAAGTACCCCCCCGTGTTCCTGGTATCCAGTCTAGACCCTTTACTATATGACTTCCCGAAGCTTAGGGACACACTTCATAAAGATCTCTCCAACATCAGGTGCTGTGAGCCCTTAAAGACCCTTTATGGCACTTATGAGAAGATCGTTGGTGATAAAGTAGCAGTCTGGAAGCAGAGAATAGCCAACGAGTCCTTGAAGAATTCTCTCGGTGTCAGAGATGATGACAACATGGGCGAGTGTCTGAAAGTGTACCGACTGATATTTGGTGTAGATGACGAATCAGTTCAGCAGGTAGCCCAGAGTATGGGGACAGTAGTCATGGAATACAAGGACAACATGAAGTCCCAAAACTTTTATACTCTCCGCAGAGAGGACTGGAAACTGAGGCTGATGACATGTGCAATTGTGAATGCATTCTTCCGTTTGTTGAGATTTCTCCCATGCGTATGCTGCTGTTTAAGACGCTTGAGACATAAACGCATGCTTTTCTTAGTTGCCCAGGACACCAAGAACATCCTAGAGAAAATCCTGAGGGACTCCATCTTCCCTCCGCAGATCTAG
>Irgm1_MIB6_2
ATGGCAGAGACCCATTATGCTCCCCTGAGCTCAGCCTTCCCCTTTGTCACGTCATACCAAACAGGCTCCAGCAGGTTACCTGAGGTCAGTAGGAGCACCGAAAGAGCTTTAAGAGAAGGAAAACTACTGGAACTGGTCTACGGAATCAAGGAGACTGTGGCAACATTGTCCCAGATTCCAGTGAGCATCTTTGTGACTGGGGACTCTGGCAATGGCATGTCATCTTTCATCAATGCACTTCGAGTCATCGGCCATGATGAAGATGCCTCGGCTCCCACTGGGGTGGTGAGGACCACGAAGACACGGACTGAGTACTCTTCATCCCACTTTCCCAATGTGGTGCTGTGGGACTTACCTGGATTGGGGGCCACAGCCCAAACCGTAGAGGACTATGTGGAAGAGATGAAATTTAGCACATGTGACTTATTCATCATCATTGCCTCTGAGCAGTTCAGCTCGAATCATGTGAAGCTGTCCAAAATTATCCAGAGCATGGGAAAGAGGTTCTATATTGTCTGGACCAAGCTGGACAGGGACCTCAGCACCAGTGTCCTATCAGAGGTCCGGCTCCTACAGAATATCCAGGAGAATATCCGAGAGAATCTCCAGAAGGAGAAAGTGAAGTACCCCCCCGTGTTCCTGGTATCCAGTCTAGACCCTTTACTATATGACTTCCCGAAGCTTAGGGACACACTTCATAAAGATCTCTCCAACATCAGGTGCTGTGAGCCCTTAAAGACCCTTTATGGCACTTATGAGAAGATCGTTGGTGATAAAGTAGCAGTCTGGAAGCAGAGAATAGCCAACGAGTCCTTGAAGAATTCTCTCGGTGTCAGAGATGATGACAACATGGGCGAGTGTCTGAAAGTGTACCGACTGATATTTGGTGTAGATGACGAATCAGTTCAGCAGGTAGCCCAGAGTATGGGGACAGTAGTCATGGAGTACAAGGACAACATGAAGTCCCAAAACTTTTATACTCTCCGCAGAGAGGACTGGAAACTGAGGCTGATGACATGTGCAATTGTGAATGCATTCTTCCGTTTGTTGAGATTTCTCCCATGCGTATGCTGCTGTTTAAGACGCTTGAGACATAAACGCATGCTTTTCTTAGTTGCCCAGGACACCAAGAACATCCTAGAGAAAATCCTGAGGGACTCCATCTTCCCTCCGCAGATCTAG
>Irgm1_MIB23
ATGGCAGAGACCCATTATGCTCCCCTGAGCTCAGCCTTCCCCTTTGTCACGTCATACCAAACAGGCTCCAGCAGGTTACCTGAGGTCAGTAGGAGCACTGAAAGAGCTTTAAGAGAAGGAAAACTACTGGAACTTGTCTACGGAATCAAGGAGACTGTGGCAACATTGTCCCAGATTCCAGTGAGCATCTTTGTGACTGGGGACTCTGGCAATGGCATGTCATCTTTCATCAATGCACTTCGAGTCATCGGCCATGATGAAGATGCCTCGGCTCCCACTGGGGTGGTGAGGACCACGAAGACACGGACTGAGTACTCTTCATCCCACTTTCCCAATGTGGTGCTGTGGGACTTACCTGGATTGGGGGCCACAGCCCAAACCGTAGAGGACTATGTGGAAGAGATGAAATTTAGCACATGTGACTTATTCATCATCATTGCCTCTGAGCAGTTCAGCTCGAATCATGTGAAGCTGTCCAAAATTATCCAGAGCATGGGAAAGAGGTTCTATATTGTCTGGACCAAGCTGGACAGGGACCTCAGCACCAGTGTCCTATCAGAGGTCCGGCTCCTACAGAATATCCAGGAGAATATCCGAGAGAATCTCCAGAAGGAGAAAGTGAAGTACCCCCCCGTGTTCCTGGTATCCAGTCTAGACCCTTTACTATATGACTTCCCGAAGCTTAGGGACACACTTCATAAAGATCTCTCCAACATCAGGTGCTGTGAACCCTTAAAGACCCTTTATGGCACTTATGAGAAGATCATTGGTGATAAAGTAGCAGTCTGGAAGCAGAGAATAGCCAACGAGTCCTTGAAGAATTCTCTCGGTGTCAGAGATGATGACAACATGGGCGAGTGTCTGAAAGTGTACCGACTGATATTTGGTGTAGATGACGAATCAGTTCAGCAGGTAGCCCAGAGTATGGGGACAGTAGTCATGGAGTACAAGGACAACATGAAGTCCCAAAACTTTTATACTCTCCGCAGAGAGGACTGGAAACTGAGGCTGATGACATGTGCAATTGTGAATGCATTCTTCCGTTTGTTGAGATTTCTCCCATGCGTATGCTGCTGTTTAAGACGCTTGAGACATAAACGCATGCTTTTCTTAGTTGCCCAGGACACCAAGAACATCCTAGAGAAAATCCTGAGGGACTCCATCTTCCCTCCGCAGATCTAG
>Irgm1_MIB24_1
ATGGCAGAGACCCATTATGCTCCCCTGAGCTCAGCCTTCCCCTTTGTCACGTCATACCAAACAGGCTCCAGCAGGTTACCTGAGGTCAGTAGGAGCACCGAAAGAGCTTTAAGAGAAGGAAAACTACTGGAACTGGTCTACGGAATCAAGGAGACTGTGGCAACATTGTCCCAGATTCCAGTGAGCATCTTTGTGACTGGGGACTCTGGCAATGGCATGTCATCTTTCATCAATGCACTTCGAGTCATCGGCCATGATGAAGATGCCTCGGCTCCCACTGGGGTGGTGAGGACCACGAAGACACGGACTGAGTACTCTTCATCCCACTTTCCCAATGTGGTGCTGTGGGACTTACCTGGATTGGGGGCCACAGCCCAAACCGTAGAGGACTATGTGGAAGAGATGAAATTTAGCACATGTGACTTATTCATCATCATTGCCTCTGAGCAGTTCAGCTCGAATCATGTGAAGCTGTCCAAAATTATCCAGAGCATGGGAAAGAGGTTCTATATTGTCTGGACCAAGCTGGACAGGGACCTCAGCACCAGTGTCCTATCAGAGGTCCGGCTCCTACAGAATATCCAGGAGAATATCCGAGAGAATCTCCAGAAGGAGAAAGTGAAGTACCCCCCCGTGTTCCTGGTATCCAGTCTAGACCCTTTACTATATGACTTCCCGAAGCTTAGGGACACACTTCATAAAGATCTCTCCAACATCAGGTGCTGTGAGCCCTTAAAGACCCTTTATGGCACTTATGAGAAGATCGTTGGTGATAAAGTAGCAGTCTGGAAGCAGAGAATAGCCAACGAGTCCTTGAAGAATTCTCTCGGTGTCAGAGATGATGACAACATGGGCGAGTGTCTGAAAGTGTACCGACTGATATTTGGTGTAGATGACGAATCAGTTCAGCAGGTAGCCCAGAGTATGGGGACAGTAGTCATGGAGTACAAGGACAACATGAAGTCCCAAAACTTTTATACTCTCCGCAGAGAGGACTGGAAACTGAGGCTGATGACATGTGCAATTGTGAATGCATTCTTCCGTTTGTTGAGATTTCTCCCATGCGTATGCTGCTGTTTAAGACGCTTGAGACATAAACGCATGCTTTTCTTAGTTGCCCAGGACACCAAGAACATCCTAGAGAAAATCCTGAGGGACTCCATCTTCCCTCCGCAGATCTAG
>Irgm1_MIB24_2
ATGGCAGAGACCCATTATGCTCCCCTGAGCTCAGCCTTCCCCTTTGTCACGTCATACCAAACAGGCTCCAGCAGGTTACCTGAGGTCAGTAGGAGCACTGAAAGAGCTTTAAGAGAAGGAAAACTACTGGAACTTGTCTACGGAATCAAGGAGACTGTGGCAACATTGTCCCAGATTCCAGTGAGCATCTTTGTGACTGGGGACTCTGGCAATGGCATGTCATCTTTCATCAATGCACTTCGAGTCATCGGCCATGATGAAGATGCCTCGGCTCCCACTGGGGTGGTGAGGACCACGAAGACACGGACTGAGTACTCTTCATCCCACTTTCCCAATGTGGTGCTGTGGGACTTACCTGGATTGGGGGCCACAGCCCAAACCGTAGAGGACTATGTGGAAGAGATGAAATTTAGCACATGTGACTTATTCATCATCATTGCCTCTGAGCAGTTCAGCTCGAATCATGTGAAGCTGTCCAAAATTATCCAGAGCATGGGAAAGAGGTTCTATATTGTCTGGACCAAGCTGGACAGGGACCTCAGCACCAGTGTCCTATCAGAGGTCCGGCTCCTACAGAATATCCAGGAGAATATCCGAGAGAATCTCCAGAAGGAGAAAGTGAAGTACCCCCCCGTGTTCCTGGTATCCAGTCTAGACCCTTTACTATATGACTTCCCGAAGCTTAGGGACACACTTCATAAAGATCTCTCCAACATCAGGTGCTGTGAACCCTTAAAGACCCTTTATGGCACTTATGAGAAGATCATTGGTGATAAAGTAGCAGTCTGGAAGCAGAGAATAGCCAACGAGTCCTTGAAGAATTCTCTCGGTGTCAGAGATGATGACAACATGGGCGAGTGTCTGAAAGTGTACCGACTGATATTTGGTGTAGATGACGAATCAGTTCAGCAGGTAGCCCAGAGTATGGGGACAGTAGTCATGGAGTACAAGGACAACATGAAGTCCCAAAACTTTTATACTCTCCGCAGAGAGGACTGGAAACTGAGGCTGATGACATGTGCAATTGTGAATGCATTCTTCCGTTTGTTGAGATTTCTCCCATGCGTATGCTGCTGTTTAAGACGCTTGAGACATAAACGCATGCTTTTCTTAGTTGCCCAGGACACCAAGAACATCCTAGAGAAAATCCTGAGGGACTCCATCTTCCCTCCGCAGATCTAG
>Irgm1_MIB25
ATGGCAGAGACCCATTATGCTCCCCTGAGCTCAGCCTTCCCCTTTGTCACGTCATACCAAACAGGCTCCAGCAGGTTACCTGAGGTCAGTAGGAGCACTGAAAGAGCTTTAAGAGAAGGAAAACTACTGGAACTTGTCTACGGAATCAAGGAGACTGTGGCAACATTGTCCCAGATTCCAGTGAGCATCTTTGTGACTGGGGACTCTGGCAATGGCATGTCATCTTTCATCAATGCACTTCGAGTCATCGGCCATGATGAAGATGCCTCGGCTCCCACTGGGGTGGTGAGGACCACGAAGACACGGACTGAGTACTCTTCATCCCACTTTCCCAATGTGGTGCTGTGGGACTTACCTGGATTGGGGGCCACAGCCCAAACCGTAGAGGACTATGTGGAAGAGATGAAATTTAGCACATGTGACTTATTCATCATCATTGCCTCTGAGCAGTTCAGCTCGAATCATGTGAAGCTGTCCAAAATTATCCAGAGCATGGGAAAGAGGTTCTATATTGTCTGGACCAAGCTGGACAGGGACCTCAGCACCAGTGTCCTATCAGAGGTCCGGCTCCTACAGAATATCCAGGAGAATATCCGAGAGAATCTCCAGAAGGAGAAAGTGAAGTACCCCCCCGTGTTCCTGGTATCCAGTCTAGACCCTTTACTATATGACTTCCCGAAGCTTAGGGACACACTTCATAAAGATCTCTCCAACATCAGGTGCTGTGAACCCTTAAAGACCCTTTATGGCACTTATGAGAAGATCATTGGTGATAAAGTAGCAGTCTGGAAGCAGAGAATAGCCAACGAGTCCTTGAAGAATTCTCTCGGTGTCAGAGATGATGACAACATGGGCGAGTGTCTGAAAGTGTACCGACTGATATTTGGTGTAGATGACGAATCAGTTCAGCAGGTAGCCCAGAGTATGGGGACAGTAGTCATGGAGTACAAGGACAACATGAAGTCCCAAAACTTTTATACTCTCCGCAGAGAGGACTGGAAACTGAGGCTGATGACATGTGCAATTGTGAATGCATTCTTCCGTTTGTTGAGATTTCTCCCATGCGTATGCTGCTGTTTAAGACGCTTGAGACATAAACGCATGCTTTTCTTAGTTGCCCAGGACACCAAGAACATCCTAGAGAAAATCCTGAGGGACTCCATCTTCCCTCCGCAGATCTAG
>Irgm1_MIB35
ATGGCAGAGACCCATTATGCTCCCCTGAGCTCAGCCTTCCCCTTTGTCACGTCATACCAAACAGGCTCCAGCAGGTTACCTGAGGTCAGTAGGAGCACTGAAAGAGCTTTAAGAGAAGGAAAACTACTGGAACTTGTCTACGGAATCAAGGAGACTGTGGCAACATTGTCCCAGATTCCAGTGAGCATCTTTGTGACTGGGGACTCTGGCAATGGCATGTCATCTTTCATCAATGCACTTCGAGTCATCGGCCATGATGAAGATGCCTCGGCTCCCACTGGGGTGGTGAGGACCACGAAGACACGGACTGAGTACTCTTCATCCCACTTTCCCAATGTGGTGCTGTGGGACTTACCTGGATTGGGGGCCACAGCCCAAACCGTAGAGGACTATGTGGAAGAGATGAAATTTAGCACATGTGACTTATTCATCATCATTGCCTCTGAGCAGTTCAGCTCGAATCATGTGAAGCTGTCCAAAATTATCCAGAGCATGGGAAAGAGGTTCTATATTGTCTGGACCAAGCTGGACAGGGACCTCAGCACCAGTGTCCTATCAGAGGTCCGGCTCCTACAGAATATCCAGGAGAATATCCGAGAGAATCTCCAGAAGGAGAAAGTGAAGTACCCCCCCGTGTTCCTGGTATCCAGTCTAGACCCTTTACTATATGACTTCCCGAAGCTTAGGGACACACTTCATAAAGATCTCTCCAACATCAGGTGCTGTGAACCCTTAAAGACCCTTTATGGCACTTATGAGAAGATCATTGGTGATAAAGTAGCAGTCTGGAAGCAGAGAATAGCCAACGAGTCCTTGAAGAATTCTCTCGGTGTCAGAGATGATGACAACATGGGCGAGTGTCTGAAAGTGTACCGACTGATATTTGGTGTAGATGACGAATCAGTTCAGCAGGTAGCCCAGAGTATGGGGACAGTAGTCATGGAGTACAAGGACAACATGAAGTCCCAAAACTTTTATACTCTCCGCAGAGAGGACTGGAAACTGAGGCTGATGACATGTGCAATTGTGAATGCATTCTTCCGTTTGTTGAGATTTCTCCCATGCGTATGCTGCTGTTTAAGACGCTTGAGACATAAACGCATGCTTTTCTTAGTTGCCCAGGACACCAAGAACATCCTAGAGAAAATCCTGAGGGACTCCATCTTCCCTCCGCAGATCTAG
>Irgm1_MIB36_1
ATGGCAGAGACCCATTATGCTCCCCTGAGCTCAGCCTTCCCCTTTGTCACGTCATACCAAACAGGCTCCAGCAGGTTACCTGAGGTCAGTAGGAGCACCGAAAGAGCTTTAAGAGAAGGAAAACTACTGGAACTGGTCTACGGAATCAAGGAGACTGTGGCAACATTGTCCCAGATTCCAGTGAGCATCTTTGTGACTGGGGACTCTGGCAATGGCATGTCATCTTTCATCAATGCACTTCGAGTCATCGGCCATGATGAAGATGCCTCGGCTCCCACTGGGGTGGTGAGGACCACGAAGACACGGACTGAGTACTCTTCATCCCACTTTCCCAATGTGGTGCTGTGGGACTTACCTGGATTGGGGGCCACAGCCCAAACCGTAGAGGACTATGTGGAAGAGATGAAATTTAGCACATGTGACTTATTCATCATCATTGCCTCTGAGCAGTTCAGCTCGAATCATGTGAAGCTGTCCAAAATTATCCAGAGCATGGGAAAGAGGTTCTATATTGTCTGGACCAAGCTGGACAGGGACCTCAGCACCAGTGTCCTATCAGAGGTCCGGCTCCTACAGAATATCCAGGAGAATATCCGAGAGAATCTCCAGAAGGAGAAAGTGAAGTACCCCCCCGTGTTCCTGGTATCCAGTCTAGACCCTTTACTATATGACTTCCCGAAGCTTAGGGACACACTTCATAAAGATCTCTCCAACATCAGGTGCTGTGAGCCCTTAAAGACCCTTTATGGCACTTATGAGAAGATCGTTGGTGATAAAGTAGCAGTCTGGAAGCAGAGAATAGCCAACGAGTCCTTGAAGAATTCTCTCGGTGTCAGAGATGATGACAACATGGGCGAGTGTCTGAAAGTGTACCGACTGATATTTGGTGTAGATGACGAATCAGTTCAGCAGGTAGCCCAGAGTATGGGGACAGTAGTCATGGAGTACAAGGACAACATGAAGTCCCAAAACTTTTATACTCTCCGCAGAGAGGACTGGAAACTGAGGCTGATGACATGTGCAATTGTGAATGCATTCTTCCGTTTGTTGAGATTTCTCCCATGCGTATGCTGCTGTTTAAGACGCTTGAGACATAAACGCATGCTTTTCTTAGTTGCCCAGGACACCAAGAACATCCTAGAGAAAATCCTGAGGGACTCCATCTTCCCTCCGCAGATCTAG
>Irgm1_MIB36_2
ATGGCAGAGACCCATTATGCTCCCCTGAGCTCAGCCTTCCCCTTTGTCACGTCATACCAAACAGGCTCCAGCAGGTTACCTGAGGTCAGTAGGAGCACTGAAAGAGCTTTAAGAGAAGGAAAACTACTGGAACTTGTCTACGGAATCAAGGAGACTGTGGCAACATTGTCCCAGATTCCAGTGAGCATCTTTGTGACTGGGGACTCTGGCAATGGCATGTCATCTTTCATCAATGCACTTCGAGTCATCGGCCATGATGAAGATGCCTCGGCTCCCACTGGGGTGGTGAGGACCACGAAGACACGGACTGAGTACTCTTCATCCCACTTTCCCAATGTGGTGCTGTGGGACTTACCTGGATTGGGGGCCACAGCCCAAACCGTAGAGGACTATGTGGAAGAGATGAAATTTAGCACATGTGACTTATTCATCATCATTGCCTCTGAGCAGTTCAGCTCGAATCATGTGAAGCTGTCCAAAATTATCCAGAGCATGGGAAAGAGGTTCTATATTGTCTGGACCAAGCTGGACAGGGACCTCAGCACCAGTGTCCTATCAGAGGTCCGGCTCCTACAGAATATCCAGGAGAATATCCGAGAGAATCTCCAGAAGGAGAAAGTGAAGTACCCCCCCGTGTTCCTGGTATCCAGTCTAGACCCTTTACTATATGACTTCCCGAAGCTTAGGGACACACTTCATAAAGATCTCTCCAACATCAGGTGCTGTGAACCCTTAAAGACCCTTTATGGCACTTATGAGAAGATCATTGGTGATAAAGTAGCAGTCTGGAAGCAGAGAATAGCCAACGAGTCCTTGAAGAATTCTCTCGGTGTCAGAGATGATGACAACATGGGCGAGTGTCTGAAAGTGTACCGACTGATATTTGGTGTAGATGACGAATCAGTTCAGCAGGTAGCCCAGAGTATGGGGACAGTAGTCATGGAGTACAAGGACAACATGAAGTCCCAAAACTTTTATACTCTCCGCAGAGAGGACTGGAAACTGAGGCTGATGACATGTGCAATTGTGAATGCATTCTTCCGTTTGTTGAGATTTCTCCCATGCGTATGCTGCTGTTTAAGACGCTTGAGACATAAACGCATGCTTTTCTTAGTTGCCCAGGACACCAAGAACATCCTAGAGAAAATCCTGAGGGACTCCATCTTCCCTCCGCAGATCTAG
>Irgm1_CTP_2
ATGGCAGAGACCCATTATGCTCCCCTGAGCTCAGCCTTCCCCTTTGTCACGTCATACCAAACAGGCTCCAGCAGGTTACCTGAGGTCAGTAGGAGCACCGAAAGAGCTTTAAGAGAAGGAAAACTACTGGAACTGGTCTACGGAATCAAGGAGACTGTGGCAACATTGTCCCAGATTCCAGTGAGCATCTTTGTGACTGGGGACTCTGGCAATGGCATGTCATCTTTCATCAATGCACTTCGAGTCATCGGCCATGATGAAGATGCCTCGGCTCCCACTGGGGTGGTGAGGACCACGAAGACACGGACTGAGTACTCTTCATCCCACTTTCCCAATGTGGTGCTGTGGGACTTACCTGGATTGGGGGCCACAGCCCAAACCGTAGAGGACTATGTGGAAGAGATGAAATTTAGCACATGTGACTTATTCATCATCATTGCCTCTGAGCAGTTCAGCTCGAATCATGTGAAGCTGTCCAAAATTATCCAGAGCATGGGAAAGAGGTTCTATATTGTCTGGACCAAGCTGGACAGGGACCTCAGCACCAGTGTCCTATCAGAGGTCCGGCTCCTACAGAATATCCAGGAGAATATCCGAGAGAATCTCCAGAAGGAGAAAGTGAAGTACCCCCCCGTGTTCCTGGTATCCAGTCTAGACCCTTTACTATATGACTTCCCGAAGCTTAGGGACACACTTCATAAAGATCTCTCCAACATCAGGTGCTGTGAGCCCTTAAAGACCCTTTATGGCACTTATGAGAAGATCGTTGGTGATAAAGTAGCAGTCTGGAAGCAGAGAATAGCCAACGAGTCCTTGAAGAATTCTCTCGGTGTCAGAGATGATGACAACATGGGCGAGTGTCTGAAAGTGTACCGACTGATATTTGGTGTAGATGACGAATCAGTTCAGCAGGTAGCCCAGAGTATGGGGACAGTAGTCATGGAGTACAAGGACAACATGAAGTCCCAAAACTTTTATACTCTCCGCAGAGAGGACTGGAAACTGAGGCTGATGACATGTGCAATTGTGAATGCATTCTTCCGTTTGTTGAGATTTCTCCCATGCGTATGCTGCTGTTTAAGACGCTTGAGACATAAACGCATGCTTTTCTTAGTTGCCCAGGACACCAAGAACATCCTAGAGAAAATCCTGAGGGACTCCATCTTCCCTCCGCAGATCTAG
>Irgm1_CTP_1
ATGGCAGAGACCCATTATGCTCCCCTGAGCTCAGCCTTCCCCTTTGTCACGTCATACCAAACAGGCTCCAGCAGGTTACCTGAGGTCAGTAGGAGCACCGAAAGAGCTTTAAGAGAAGGAAAACTACTGGAACTGGTCTACGGAATCAAGGAGACTGTGGCAACATTGTCCCAGATTCCAGTGAGCATCTTTGTGACTGGGGACTCTGGCAATGGCATGTCATCTTTCATCAATGCACTTCGAGTCATCGGCCATGATGAAGATGCCTCGGCTCCCACTGGGGTGGTGAGGACCACGAAGACGCGGACTGAGTACTCTTCATCCCACTTTCCCAATGTGGTGCTGTGGGACTTACCTGGATTGGGGGCCACAGCCCAAACCGTAGAGGACTATGTGGAAGAGATGAAATTTAGCACATGTGACTTATTCATCATCATTGCCTCTGAGCAGTTCAGCTCGAATCATGTGAAGCTGTCCAAAATTATCCAGAGCATGGGAAAGAGGTTCTATATTGTCTGGACCAAGCTGGACAGGGACCTCAGCACCAGTGTCCTATCAGAGGTCCGGCTCCTACAGAATATCCAGGAGAATATCCGAGAGAATCTGCAGAAGGAGAAAGTGAAGTACCCCCCCGTGTTCCTGGTATCCAGTCTAGACCCTTTACTATATGACTTCCCGAAGCTTAGGGACACACTTCATAAAGATCTCTCCAACATCAGGTGCTGTGAACCCTTAAAGACCCTTTATGGCACTTATGAGAAGATCGTTGGTGATAAAGTAGCAGTCTGGAAGCAGAGAATAGCCAACGAGTCCTTGAAGAATTCTCTCGGTGTCAGAGATGATGACAACATGGGCGAGTGTCTGAAAGTGTACCGACTGATATTTGGTGTAGATGACGAATCAGTTCAGCAGGTAGCCCAGAGTATGGGGACAGTAGTCATGGAGTACAAGGACAACATGAAGTCCCAAAACTTTTATACTCTCCGCAGAGAGGACTGGAAACTGAGGCTGATGACATGTGCAATTGTGAATGCATTCTTCCGTTTGTTGAGATTTCTCCCATGCGTATGCTGCTGTTTAAGACGCTTGAGACATAAACGCATGCTTTTCTTAGTTGCCCAGGACACCAAGAACATCCTAGAGAAAATCCTGAGGGACTCCATCTTCCCTCCGCAGATCTAG
>Irgm1_LAB
ATGGCAGAGACCCATTATGCTCCCCTGAGCTCAGCCTTCCCCTTTGTCACGTCATACCAAACAGGCTCCAGCAGGTTACCTGAGGTCAGTAGGAGCACCGAAAGAGCTTTAAGAGAAGGAAAACTACTGGAACTGGTCTACGGAATCAAGGAGACTGTGGCAACATTGTCCCAGATTCCAGTGAGCATCTTTGTGACTGGGGACTCTGGCAATGGCATGTCATCTTTCATCAATGCACTTCGAGTCATCGGCCATGATGAAGATGCCTCGGCTCCCACTGGGGTGGTGAGGACCACGAAGACGCGGACTGAGTACTCTTCATCCCACTTTCCCAATGTGGTGCTGTGGGACTTACCTGGATTGGGGGCCACAGCCCAAACCGTAGAGGACTATGTGGAAGAGATGAAATTTAGCACATGTGACTTATTCATCATCATTGCCTCTGAGCAGTTCAGCTCGAATCATGTGAAGCTGTCCAAAATTATCCAGAGCATGGGAAAGAGGTTCTATATTGTCTGGACCAAGCTGGACAGGGACCTCAGCACCAGTGTCCTATCAGAGGTCCGGCTCCTACAGAATATCCAGGAGAATATCCGAGAGAATCTGCAGAAGGAGAAAGTGAAGTACCCCCCCGTGTTCCTGGTATCCAGTCTAGACCCTTTACTATATGACTTCCCGAAGCTTAGGGACACACTTCATAAAGATCTCTCCAACATCAGGTGCTGTGAACCCTTAAAGACCCTTTATGGCACTTATGAGAAGATCGTTGGTGATAAAGTAGCAGTCTGGAAGCAGAGAATAGCCAACGAGTCCTTGAAGAATTCTCTCGGTGTCAGAGATGATGACAACATGGGCGAGTGTCTGAAAGTGTACCGACTGATATTTGGTGTAGATGACGAATCAGTTCAGCAGGTAGCCCAGAGTATGGGGACAGTAGTCATGGAGTACAAGGACAACATGAAGTCCCAAAACTTTTATACTCTCCGCAGAGAGGACTGGAAACTGAGGCTGATGACATGTGCAATTGTGAATGCATTCTTCCGTTTGTTGAGATTTCTCCCATGCGTATGCTGCTGTTTAAGACGCTTGAGACATAAACGCATGCTTTTCTTAGTTGCCCAGGACACCAAGAACATCCTAGAGAAAATCCTGAGGGACTCCATCTTCCCTCCGCAGATCTAG
