# Supplementary material for: Reciprocal virulence and resistance polymorphism in the relationship between Toxoplasma gondii and the house mouse
Source: eLife. 2013 Oct 29;2:e01298. doi: 10.7554/eLife.01298 (PMC3810784; doi:10.7554/eLife.01298)
Supplement: Figure 3—source data 3. — DOI: http://dx.doi.org/10.7554/eLife.01298.010 [file elife01298s003.fas]

>Irga6_CTP_1
AGCTTTACTGGTTATTTTAAGAAATTTAATACGGGAAGAAAAATCATTTCTCAAGAGATCCTCAATTTGATTGAATTAAGGATGAGAAAAGGGAATATTCAGTTGACAAACTCTGCAATCAGTGATGCATTAAAAGAAATCGATAGTAGTGTGCTCAATGTTGCTGTCACCGGGGAGACGGGATCAGGGAAGTCCAGCTTCATCAATACCCTGAGAGGCATTGGGAATGAAGAAGAAGGTGCAGCTAAAACTGGGGTGGTGGAGGTAACCATGGAAAGACATCCATACAAACACCCCAATATACCCAATGTGGTTTTTTGGGACCTGCCTGGGATTGGAAGCACAAATTTCCCACCAAACACTTACCTGGAGAAAATGAAGTTCTATGAGTACGATTTCTTCATTATTATTTCGGCCACACGCTTCAAGAAAAATGATATAGACATTGCCAAAGCAATCAGCATGATGAAGAAGGAATTCTACTTCGTGAGAACCAAGGTGGACTCTGACATAACAAATGAAGCAGATGGCAAACCTCAAACCTTTGACAAAGAAAAGGTCCTGCAGGACATCCGCCTTAACTGTGTGAACACCTTTAGGGAGAATGGCATTGCTGAGCCACCAATCTTCCTGCTCTCTAACAAAAATGTTTGTCACTATGACTTCCCCGTCCTGATGGACAAGCTGATAAGTGACCTCCCTATCTACAAGAGACACAATTTTATGGTCTCCTTACCCAATATCACAGATTCAGTCATTGAAAAGAAGCGGCAATTTCTGAAGCAGAGGATTTGGCTGGAAGGATTTGCTGCTGACCTAGTGAATATCATCCCTTCTCTGACCTTTCTCTTGGACAGTGATTTGGAGACTCTGAAGAAAAGCATGAAATTCTACCGCACTGTGTTTGGAGTGGATGAAACATCTTTGCAGAGATTAGCTAGGGACTGGGAAATAGAGGTGGATC
>Irga6_CTP_2
AGCTTTACTGGTTATTTTAAGAAATTTAATACGGGAAGAAAAATCATTTCTCAAGAGATCCTCAATTTGATTGAATTAAGGATGAGAAAAGGGAATATTCAGTTGACAAACTCTGCAATCAGTGATGCATTAAAAGAAATCGATAGTAGTGTGCTCAATGTTGCTGTCACCGGGGAGACGGGATCAGGGAAGTCCAGCTTCATCAATACCCTGAGAGGCATTGGGAATGAAGAAGAAGGTGCAGCTAAAACTGGGGTGGTGGAGGTAACCATGGAAAGACATCCATACAAACACCCCAATATACCCAATGTGGTTTTTTGGGACCTGCCTGGGATTGGAAGCACAAATTTCCCACCAAACACTTACCTGGAGAAAATGAAGTTCTATGAGTACGATTTCTTCATTATTATTTCGGCCACACGCTTCAAGAAAAATGATATAGACATTGCCAAAGCAATCAGCATGATGAAGAAGGAATTCTACTTCGTGAGAACCAAGGTGGACTCTGACATAACAAATGAAGCAGATGGCAAACCTCAAACCTTTGACAAAGAAAAGGTCCTGCAGGACATCCGCCTTAACTGTGTGAACACCTTTAGGGAGAATGGCATTGCTGAGCCACCAATCTTCCTGCTCTCTAACAAAAATGTTTGTCACTATGACTTCCCCGTCCTGATGGACAAGCTGATAAGTGACCTCCCTATCTACAAGAGACACAATTTTATGGTCTCCTTACCCAATATCACAGATTCAGTCATTGAAAAGAAACGGCAATTTCTGAAGCAGAGGATTTGGCTGGAAGGGTTTGCTGCTGACCTAGTGAATATCATCCCTTCTCTGACCTTTCTCTTGGACAGTGATTTGGAGACTCTGAAGAAAAGCATGAAATTCTACCGCACTGTGTTTGGAGTGGATGAAACATCTTTGCAGAGATTAGCTAGGGACTGGGAAATAGAGGTGGATC
>Irga6_D9
AGCTTTACTGGTTATTTTAAGAAATTTAATACGGGAAGAAAAATCATTTCTCAAGAGATCCTCAATTTGATTGAATTAAGGATGAGAAAAGGGAATATTCAGTTGACAAACTCTGCAATCAGTGATGCATTAAAAGAAATCGATAGTAGTGTGCTCAATGTTGCTGTCACCGGGGAGACGGGATCAGGGAAGTCCAGCTTCATCAATACCCTGAGAGGCATTGGGAATGAAGAAGAAGGTGCAGCTAAAACTGGGGTGGTGGAGGTAACCATGGAAAGACATCCATACAAACACCCCAATATACCCAATGTGGTTTTTTGGGACCTGCCTGGGATTGGAAGCACAAATTTCCCACCAAACACTTACCTGGAGAAAATGAAGTTCTATGAGTACGATTTCTTCATTATTATTTCGGCCACACGCTTCAAGAAAAATGATATAGACATTGCCAAAGCAATCAGCATGATGAAGAAGGAATTCTACTTCGTGAGAACCAAGGTGGACTCTGACATAACAAATGAAGCAGATGGCAAACCTCAAACCTTTGACAAAGAAAAGGTCCTGCAGGACATCCGCCTTAACTGTGTGAACACCTTTAGGGAGAATGGCATTGCTGAGCCACCAATCTTCCTGCTCTCTAACAAAAATGTTTGTCACTATGACTTCCCCGTCCTGATGGACAAGCTGATAAGTGACCTCCCTATCTACAAGAGACACAATTTTATGGTCTCCTTACCCAATATCACAGATTCAGTCATTGAAAAGAAGCGGCAATTTCTGAAGCAGAGGATTTGGCTGGAAGGATTTGCTGCTGACCTAGTGAATATCATCCCTTCTCTGACCTTTCTCTTGGACAGTGATTTGGAGACTCTGAAGAAAAGCATGAAATTCTACCGCACTGTGTTTGGAGTGGATGAAACATCTTTGCAGAGATTAGCTAGGGACTGGGAAATAGAGGTGGATC
>Irga6_D12
AGCTTTACTGGTTATTTTAAGAAATTTAATACGGGAAGAAAAATCATTTCTCAAGAGATCCTCAATTTGATTGAATTAAGGATGAGAAAAGGGAATATTCAGTTGACAAACTCTGCAATCAGTGATGCATTAAAAGAAATCGATAGTAGTGTGCTCAATGTTGCTGTCACCGGGGAGACGGGATCAGGGAAGTCCAGCTTCATCAATACCCTGAGAGGCATTGGGAATGAAGAAGAAGGTGCAGCTAAAACTGGGGTGGTGGAGGTAACCATGGAAAGACATCCATACAAACACCCCAATATACCCAATGTGGTTTTTTGGGACCTGCCTGGGATTGGAAGCACAAATTTCCCACCAAACACTTACCTGGAGAAAATGAAGTTCTATGAGTACGATTTCTTCATTATTATTTCGGCCACACGCTTCAAGAAAAATGATATAGACATTGCCAAAGCAATCAGCATGATGAAGAAGGAATTCTACTTCGTGAGAACCAAGGTGGACTCTGACATAACAAATGAAGCAGATGGCAAACCTCAAACCTTTGACAAAGAAAAGGTCCTGCAGGACATCCGCCTTAACTGTGTGAACACCTTTAGGGAGAATGGCATTGCTGAGCCACCAATCTTCCTGCTCTCTAACAAAAATGTTTGTCACTATGACTTCCCCGTCCTGATGGACAAGCTGATAAGTGACCTCCCTATCTACAAGAGACACAATTTTATGGTCTCCTTACCCAATATCACAGATTCAGTCATTGAAAAGAAGCGGCAATTTCTGAAGCAGAGGATTTGGCTGGAAGGATTTGCTGCTGACCTAGTGAATATCATCCCTTCTCTGACCTTTCTCTTGGACAGTGATTTGGAGACTCTGAAGAAAAGCATGAAATTCTACCGCACTGTGTTTGGAGTGGATGAAACATCTTTGCAGAGATTAGCTAGGGACTGGGAAATAGAGGTGGATC
>Irga6_d18
AGCTTTACTGGTTATTTTAAGAAATTTAATACGGGAAGAAAAATCATTTCTCAAGAGATCCTCAATTTGATTGAATTAAGGATGAGAAAAGGGAATATTCAGTTGACAAACTCTGCAATCAGTGATGCATTAAAAGAAATCGATAGTAGTGTGCTCAATGTTGCTGTCACCGGGGAGACGGGATCAGGGAAGTCCAGCTTCATCAATACCCTGAGAGGCATTGGGAATGAAGAAGAAGGTGCAGCTAAAACTGGGGTGGTGGAGGTAACCATGGAAAGACATCCATACAAACACCCCAATATACCCAATGTGGTTTTTTGGGACCTGCCTGGGATTGGAAGCACAAATTTCCCACCAAACACTTACCTGGAGAAAATGAAGTTCTATGAGTACGATTTCTTCATTATTATTTCGGCCACACGCTTCAAGAAAAATGATATAGACATTGCCAAAGCAATCAGCATGATGAAGAAGGAATTCTACTTCGTGAGAACCAAGGTGGACTCTGACATAACAAATGAAGCAGATGGCAAACCTCAAACCTTTGACAAAGAAAAGGTCCTGCAGGACATCCGCCTTAACTGTGTGAACACCTTTAGGGAGAATGGCATTGCTGAGCCACCAATCTTCCTGCTCTCTAACAAAAATGTTTGTCACTATGACTTCCCCGTCCTGATGGACAAGCTGATAAGTGACCTCCCTATCTACAAGAGACACAATTTTATGGTCTCCTTACCCAATATCACAGATTCAGTCATTGAAAAGAAGCGGCAATTTCTGAAGCAGAGGATTTGGCTGGAAGGATTTGCTGCTGACCTAGTGAATATCATCCCTTCTCTGACCTTTCTCTTGGACAGTGATTTGGAGACTCTGAAGAAAAGCATGAAATTCTACCGCACTGTGTTTGGAGTGGATGAAACATCTTTGCAGAGATTAGCTAGGGACTGGGAAATAGAGGTGGATC
>Irga6_D22
AGCTTTACTGGTTATTTTAAGAAATTTAATACGGGAAGAAAAATCATTTCTCAAGAGATCCTCAATTTGATTGAATTAAGGATGAGAAAAGGGAATATTCAGTTGACAAACTCTGCAATCAGTGATGCATTAAAAGAAATCGATAGTAGTGTGCTCAATGTTGCTGTCACCGGGGAGACGGGATCAGGGAAGTCCAGCTTCATCAATACCCTGAGAGGCATTGGGAATGAAGAAGAAGGTGCAGCTAAAACTGGGGTGGTGGAGGTAACCATGGAAAGACATCCATACAAACACCCCAATATACCCAATGTGGTTTTTTGGGACCTGCCTGGGATTGGAAGCACAAATTTCCCACCAAACACTTACCTGGAGAAAATGAAGTTCTATGAGTACGATTTCTTCATTATTATTTCGGCCACACGCTTCAAGAAAAATGATATAGACATTGCCAAAGCAATCAGCATGATGAAGAAGGAATTCTACTTCGTGAGAACCAAGGTGGACTCTGACATAACAAATGAAGCAGATGGCAAACCTCAAACCTTTGACAAAGAAAAGGTCCTGCAGGACATCCGCCTTAACTGTGTGAACACCTTTAGGGAGAATGGCATTGCTGAGCCACCAATCTTCCTGCTCTCTAACAAAAATGTTTGTCACTATGACTTCCCCGTCCTGATGGACAAGCTGATAAGTGACCTCCCTATCTACAAGAGACACAATTTTATGGTCTCCTTACCCAATATCACAGATTCAGTCATTGAAAAGAAGCGGCAATTTCTGAAGCAGAGGATTTGGCTGGAAGGATTTGCTGCTGACCTAGTGAATATCATCCCTTCTCTGACCTTTCTCTTGGACAGTGATTTGGAGACTCTGAAGAAAAGCATGAAATTCTACCGCACTGTGTTTGGAGTGGATGAAACATCTTTGCAGAGATTAGCTAGGGACTGGGAAATAGAGGTGGATC
>Irga6_D31
AGCTTTACTGGTTATTTTAAGAAATTTAATACGGGAAGAAAAATCATTTCTCAAGAGATCCTCAATTTGATTGAATTAAGGATGAGAAAAGGGAATATTCAGTTGACAAACTCTGCAATCAGTGATGCATTAAAAGAAATCGATAGTAGTGTGCTCAATGTTGCTGTCACCGGGGAGACGGGATCAGGGAAGTCCAGCTTCATCAATACCCTGAGAGGCATTGGGAATGAAGAAGAAGGTGCAGCTAAAACTGGGGTGGTGGAGGTAACCATGGAAAGACATCCATACAAACACCCCAATATACCCAATGTGGTTTTTTGGGACCTGCCTGGGATTGGAAGCACAAATTTCCCACCAAACACTTACCTGGAGAAAATGAAGTTCTATGAGTACGATTTCTTCATTATTATTTCGGCCACACGCTTCAAGAAAAATGATATAGACATTGCCAAAGCAATCAGCATGATGAAGAAGGAATTCTACTTCGTGAGAACCAAGGTGGACTCTGACATAACAAATGAAGCAGATGGCAAACCTCAAACCTTTGACAAAGAAAAGGTCCTGCAGGACATCCGCCTTAACTGTGTGAACACCTTTAGGGAGAATGGCATTGCTGAGCCACCAATCTTCCTGCTCTCTAACAAAAATGTTTGTCACTATGACTTCCCCGTCCTGATGGACAAGCTGATAAGTGACCTCCCTATCTACAAGAGACACAATTTTATGGTCTCCTTACCCAATATCACAGATTCAGTCATTGAAAAGAAGCGGCAATTTCTGAAGCAGAGGATTTGGCTGGAAGGATTTGCTGCTGACCTAGTGAATATCATCCCTTCTCTGACCTTTCTCTTGGACAGTGATTTGGAGACTCTGAAGAAAAGCATGAAATTCTACCGCACTGTGTTTGGAGTGGATGAAACATCTTTGCAGAGATTAGCTAGGGACTGGGAAATAGAGGTGGATC
>Irga6_D34
AGCTTTACTGGTTATTTTAAGAAATTTAATACGGGAAGAAAAATCATTTCTCAAGAGATCCTCAATTTGATTGAATTAAGGATGAGAAAAGGGAATATTCAGTTGACAAACTCTGCAATCAGTGATGCATTAAAAGAAATCGATAGTAGTGTGCTCAATGTTGCTGTCACCGGGGAGACGGGATCAGGGAAGTCCAGCTTCATCAATACCCTGAGAGGCATTGGGAATGAAGAAGAAGGTGCAGCTAAAACTGGGGTGGTGGAGGTAACCATGGAAAGACATCCATACAAACACCCCAATATACCCAATGTGGTTTTTTGGGACCTGCCTGGGATTGGAAGCACAAATTTCCCACCAAACACTTACCTGGAGAAAATGAAGTTCTATGAGTACGATTTCTTCATTATTATTTCGGCCACACGCTTCAAGAAAAATGATATAGACATTGCCAAAGCAATCAGCATGATGAAGAAGGAATTCTACTTCGTGAGAACCAAGGTGGACTCTGACATAACAAATGAAGCAGATGGCAAACCTCAAACCTTTGACAAAGAAAAGGTCCTGCAGGACATCCGCCTTAACTGTGTGAACACCTTTAGGGAGAATGGCATTGCTGAGCCACCAATCTTCCTGCTCTCTAACAAAAATGTTTGTCACTATGACTTCCCCGTCCTGATGGACAAGCTGATAAGTGACCTCCCTATCTACAAGAGACACAATTTTATGGTCTCCTTACCCAATATCACAGATTCAGTCATTGAAAAGAAGCGGCAATTTCTGAAGCAGAGGATTTGGCTGGAAGGATTTGCTGCTGACCTAGTGAATATCATCCCTTCTCTGACCTTTCTCTTGGACAGTGATTTGGAGACTCTGAAGAAAAGCATGAAATTCTACCGCACTGTGTTTGGAGTGGATGAAACATCTTTGCAGAGATTAGCTAGGGACTGGGAAATAGAGGTGGATC
>Irga6_MC3
AGCTTTACTGGTTATTTTAAGAAATTTAATACGGGAAGAAAAATCATTTCTCAAGAGATCCTCAATTTGATTGAATTAAGGATGAGAAAAGGGAATATTCAGTTGACAAACTCTGCAATCAGTGATGCATTAAAAGAAATCGATAGTAGTGTGCTCAATGTTGCTGTCACCGGGGAGACGGGATCAGGGAAGTCCAGCTTCATCAATACCCTGAGAGGCATTGGGAATGAAGAAGAAGGTGCAGCTAAAACTGGGGTGGTGGAGGTAACCATGGAAAGACATCCATACAAACACCCCAATATACCCAATGTGGTTTTTTGGGACCTGCCTGGGATTGGAAGCACAAATTTCCCACCAAACACTTACCTGGAGAAAATGAAGTTCTATGAGTACGATTTCTTCATTATTATTTCGGCCACACGCTTCAAGAAAAATGATATAGACATTGCCAAAGCAATCAGCATGATGAAGAAGGAATTCTACTTCGTGAGAACCAAGGTGGACTCTGACATAACAAATGAAGCAGATGGCAAACCTCAAACCTTTGACAAAGAAAAGGTCCTGCAGGACATCCGCCTTAACTGTGTGAACACCTTTAGGGAGAATGGCATTGCTGAGCCACCTATCTTCCTGATCTCTAACAAAAATGTTTGTCACTATGACTTCCCCGTCCTGATGGACAAGCTGATAAGTGACCTCCCTATCTACAAGAGACACAATTTTATGGTCTCCTTACCCAATATCACAGATTCAGTCATTGAAAAGAAGCGGCAATTTCTGAAGCAGAGGATTTGGCTGGAAGGATTTGCTGCTGACCTAGTGAATATCATCCCTTCTCTGACCTTTCTCTTGGACAGTGATTTGGAGATTCTGAAGAAAAGCATGAAATTCTACCGCACTGTGTTTGGAGTGGATGAAACATCTTTGCAGAGATTAGCTAGGGACTGGGAAATAGAGGTGGATC
>Irga6_MC4
AGCTTTACTGGTTATTTTAAGAAATTTAATACGGGAAGAAAAATCATTTCTCAAGAGATCCTCAATTTGATTGAATTAAGGATGAGAAAAGGGAATATTCAGTTGACAAACTCTGCAATCAGTGATGCATTAAAAGAAATCGATAGTAGTGTGCTCAATGTTGCTGTCACCGGGGAGACGGGATCAGGGAAGTCCAGCTTCATCAATACCCTGAGAGGCATTGGGAATGAAGAAGAAGGTGCAGCTAAAACTGGGGTGGTGGAGGTAACCATGGAAAGACATCCATACAAACACCCCAATATACCCAATGTGGTTTTTTGGGACCTGCCTGGGATTGGAAGCACAAATTTCCCACCAAACACTTACCTGGAGAAAATGAAGTTCTATGAGTACGATTTCTTCATTATTATTTCGGCCACACGCTTCAAGAAAAATGATATAGACATTGCCAAAGCAATCAGCATGATGAAGAAGGAATTCTACTTCGTGAGAACCAAGGTGGACTCTGACATAACAAATGAAGCAGATGGCAAACCTCAAACCTTTGACAAAGAAAAGGTCCTGCAGGACATCCGCCTTAACTGTGTGAACACCTTTAGGGAGAATGGCATTGCTGAGCCACCAATCTTCCTGCTCTCTAACAAAAATGTTTGTCACTATGACTTCCCCGTCCTGATGGACAAGCTGATAAGTGACCTCCCTATCTACAAGAGACACAATTTTATGGTCTCCTTACCCAATATCACAGATTCAGTCATTGAAAAGAAGCGGCAATTTCTGAAGCAGAGGATTTGGCTGGAAGGATTTGCTGCTGACCTAGTGAATATCATCCCTTCTCTGACCTTTCTCTTGGACAGTGATTTGGAGACTCTGAAGAAAAGCATGAAATTCTACCGCACTGTGTTTGGAGTGGATGAAACATCTTTGCAGAGATTAGCTAGGGACTGGGAAATAGAGGTGGATC
>Irga6_MC6
AGCTTTACTGGTTATTTTAAGAAATTTAATACGGGAAGAAAAATCATTTCTCAAGAGATCCTCAATTTGATTGAATTAAGGATGAGAAAAGGGAATATTCAGTTGACAAACTCTGCAATCAGTGATGCATTAAAAGAAATCGATAGTAGTGTGCTCAATGTTGCTGTCACCGGGGAGACGGGATCAGGGAAGTCCAGCTTCATCAATACCCTGAGAGGCATTGGGAATGAAGAAGAAGGTGCAGCTAAAACTGGGGTGGTGGAGGTAACCATGGAAAGACATCCATACAAACACCCCAATATACCCAATGTGGTTTTTTGGGACCTGCCTGGGATTGGAAGCACAAATTTCCCACCAAACACTTACCTGGAGAAAATGAAGTTCTATGAGTACGATTTCTTCATTATTATTTCGGCCACACGCTTCAAGAAAAATGATATAGACATTGCCAAAGCAATCAGCATGATGAAGAAGGAATTCTACTTCGTGAGAACCAAGGTGGACTCTGACATAACAAATGAAGCAGATGGCAAACCTCAAACCTTTGACAAAGAAAAGGTCCTGCAGGACATCCGCCTTAACTGTGTGAACACCTTTAGGGAGAATGGCATTGCTGAGCCACCAATCTTCCTGCTCTCTAACAAAAATGTTTGTCACTATGACTTCCCCGTCCTGATGGACAAGCTGATAAGTGACCTCCCTATCTACAAGAGACACAATTTTATGGTCTCCTTACCCAATATCACAGATTCAGTCATTGAAAAGAAGCGGCAATTTCTGAAGCAGAGGATTTGGCTGGAAGGATTTGCTGCTGACCTAGTGAATATCATCCCTTCTCTGACCTTTCTCTTGGACAGTGATTTGGAGACTCTGAAGAAAAGCATGAAATTCTACCGCACTGTGTTTGGAGTGGATGAAACATCTTTGCAGAGATTAGCTAGGGACTGGGAAATAGAGGTGGATC
>Irga6_MC8_1
AGCTTTACTGGTTATTTTAAGAAATTTAATACGGGAAGAAAAATCATTTCTCAAGAGATCCTCAATTTGATTGAATTAAGGATGAGAAAAGGGAATATTCAGTTGACAAACTCTGCAATCAGTGATGCATTAAAAGAAATCGATAGTAGTGTGCTCAATGTTGCTGTCACCGGGGAGACGGGATCAGGGAAGTCCAGCTTCATCAATACCCTGAGAGGCATTGGGAATGAAGAAGAAGGTGCAGCTAAAACTGGGGTGGTGGAGGTAACCATGGAAAGACATCCATACAAACACCCCAATATACCCAATGTGGTTTTTTGGGACCTGCCTGGGATTGGAAGCACAAATTTCCCACCAAACACTTACCTGGAGAAAATGAAGTTCTATGAGTACGATTTCTTCATTATTATTTCGGCCACACGCTTCAAGAAAAATGATATAGACATTGCCAAAGCAATCAGCATGATGAAGAAGGAATTCTACTTCGTGAGAACCAAGGTGGACTCTGACATAACAAATGAAGCAGATGGCAAACCTCAAACCTTTGACAAAGAAAAGGTCCTGCAGGACATCCGCCTTAACTGTGTGAACACCTTTAGGGAGAATGGCATTGCTGAGCCACCAATCTTCCTGCTCTCTAACAAAAATGTTTGTCACTATGACTTCCCCGTCCTGATGGACAAGCTGATAAGTGACCTCCCTATCTACAAGAGACACAATTTTATGGTCTCCTTACCCAATATCACAGATTCAGTCATTGAAAAGAAGCGGCAATTTCTGAAGCAGAGGATTTGGCTGGAAGGATTTGCTGCTGACCTAGTGAATATCATCCCTTCTCTGACCTTTCTCTTGGACAGTGATTTGGAGACTCTGAAGAAAAGCATGAAATTCTACCGCACTGTGTTTGGAGTGGATGAAACATCTTTGCAGAGATTAGCTAGGGACTGGGAAATAGAGGTGGATC
>Irga6_MC8_2
AGCTTTACTGGTTATTTTAAGAAATTTAATACGGGAAGAAAAATCATTTCTCAAGAGATCCTCAATTTGATTGAATTAAGGATGAGAAAAGGGAATATTCAGTTGACAAACTCTGCAATCAGTGATGCATTAAAAGAAATCGATAGTAGTGTGCTCAATGTTGCTGTCACCGGGGAGACGGGATCAGGGAAGTCCAGCTTCATCAATACCCTGAGAGGCATTGGGAATGAAGAAGAAGGTGCAGCTAAAACTGGGGTGGTGGAGGTAACCATGGAAAGACATCCATACAAACACCCCAATATACCCAATGTGGTTTTTTGGGACCTGCCTGGGATTGGAAGCACAAATTTCCCACCAAACACTTACCTGGAGAAAATGAAGTTCTATGAGTACGATTTCTTCATTATTATTTCGGCCACACGCTTCAAGAAAAATGATATAGACATTGCCAAAGCAATCAGCATGATGAAGAAGGAATTCTACTTCGTGAGAACCAAGGTGGACTCTGACATAACAAATGAAGCAGATGGCAAACCTCAAACCTTTGACAAAGAAAAGGTCCTGCAGGACATCCGCCTTAACTGTGTGAACACCTTTAGGGAGAATGGCATTGCTGAGCCACCTATCTTCCTGATCTCTAACAAAAATGTTTGTCACTATGACTTCCCCGTCCTGATGGACAAGCTGATAAGTGACCTCCCTATCTACAAGAGACACAATTTTATGGTCTCCTTACCCAATATCACAGATTCAGTCATTGAAAAGAAGCGGCAATTTCTGAAGCAGAGGATTTGGCTGGAAGGATTTGCTGCTGACCTAGTGAATATCATCCCTTCTCTGACCTTTCTCTTGGACAGTGATTTGGAGATTCTGAAGAAAAGCATGAAATTCTACCGCACTGTGTTTGGAGTGGATGAAACATCTTTGCAGAGATTAGCTAGGGACTGGGAAATAGAGGTGGATC
>Irga6_MC13
AGCTTTACTGGTTATTTTAAGAAATTTAATACGGGAAGAAAAATCATTTCTCAAGAGATCCTCAATTTGATTGAATTAAGGATGAGAAAAGGGAATATTCAGTTGACAAACTCTGCAATCAGTGATGCATTAAAAGAAATCGATAGTAGTGTGCTCAATGTTGCTGTCACCGGGGAGACGGGATCAGGGAAGTCCAGCTTCATCAATACCCTGAGAGGCATTGGGAATGAAGAAGAAGGTGCAGCTAAAACTGGGGTGGTGGAGGTAACCATGGAAAGACATCCATACAAACACCCCAATATACCCAATGTGGTTTTTTGGGACCTGCCTGGGATTGGAAGCACAAATTTCCCACCAAACACTTACCTGGAGAAAATGAAGTTCTATGAGTACGATTTCTTCATTATTATTTCGGCCACACGCTTCAAGAAAAATGATATAGACATTGCCAAAGCAATCAGCATGATGAAGAAGGAATTCTACTTCGTGAGAACCAAGGTGGACTCTGACATAACAAATGAAGCAGATGGCAAACCTCAAACCTTTGACAAAGAAAAGGTCCTGCAGGACATCCGCCTTAACTGTGTGAACACCTTTAGGGAGAATGGCATTGCTGAGCCACCTATCTTCCTGATCTCTAACAAAAATGTTTGTCACTATGACTTCCCCGTCCTGATGGACAAGCTGATAAGTGACCTCCCTATCTACAAGAGACACAATTTTATGGTCTCCTTACCCAATATCACAGATTCAGTCATTGAAAAGAAGCGGCAATTTCTGAAGCAGAGGATTTGGCTGGAAGGATTTGCTGCTGACCTAGTGAATATCATCCCTTCTCTGACCTTTCTCTTGGACAGTGATTTGGAGATTCTGAAGAAAAGCATGAAATTCTACCGCACTGTGTTTGGAGTGGATGAAACATCTTTGCAGAGATTAGCTAGGGACTGGGAAATAGAGGTGGATC
>Irga6_MC21_1
AGCTTTACTGGTTATTTTAAGAAATTTAATACGGGAAGAAAAATCATTTCTCAAGAGATCCTCAATTTGATTGAATTAAGGATGAGAAAAGGGAATATTCAGTTGACAAACTCTGCAATCAGTGATGCATTAAAAGAAATCGATAGTAGTGTGCTCAATGTTGCTGTCACCGGGGAGACGGGATCAGGGAAGTCCAGCTTCATCAATACCCTGAGAGGCATTGGGAATGAAGAAGAAGGTGCAGCTAAAACTGGGGTGGTGGAGGTAACCATGGAAAGACATCCATACAAACACCCCAATATACCCAATGTGGTTTTTTGGGACCTGCCTGGGATTGGAAGCACAAATTTCCCACCAAACACTTACCTGGAGAAAATGAAGTTCTATGAGTACGATTTCTTCATTATTATTTCGGCCACACGCTTCAAGAAAAATGATATAGACATTGCCAAAGCAATCAGCATGATGAAGAAGGAATTCTACTTCGTGAGAACCAAGGTGGACTCTGACATAACAAATGAAGCAGATGGCAAACCTCAAACCTTTGACAAAGAAAAGGTCCTGCAGGACATCCGCCTTAACTGTGTGAACACCTTTAGGGAGAATGGCATTGCTGAGCCACCAATCTTCCTGCTCTCTAACAAAAATGTTTGTCACTATGACTTCCCCGTCCTGATGGACAAGCTGATAAGTGACCTCCCTATCTACAAGAGACACAATTTTATGGTCTCCTTACCCAATATCACAGATTCAGTCATTGAAAAGAAGCGGCAATTTCTGAAGCAGAGGATTTGGCTGGAAGGATTTGCTGCTGACCTAGTGAATATCATCCCTTCTCTGACCTTTCTCTTGGACAGTGATTTGGAGACTCTGAAGAAAAGCATGAAATTCTACCGCACTGTGTTTGGAGTGGATGAAACATCTTTGCAGAGATTAGCTAGGGACTGGGAAATAGAGGTGGATC
>Irga6_MC21_2
AGCTTTACTGGTTATTTTAAGAAATTTAATACGGGAAGAAAAATCATTTCTCAAGAGATCCTCAATTTGATTGAATTAAGGATGAGAAAAGGGAATATTCAGTTGACAAACTCTGCAATCAGTGATGCATTAAAAGAAATCGATAGTAGTGTGCTCAATGTTGCTGTCACCGGGGAGACGGGATCAGGGAAGTCCAGCTTCATCAATACCCTGAGAGGCATTGGGAATGAAGAAGAAGGTGCAGCTAAAACTGGGGTGGTGGAGGTAACCATGGAAAGACATCCATACAAACACCCCAATATACCCAATGTGGTTTTTTGGGACCTGCCTGGGATTGGAAGCACAAATTTCCCACCAAACACTTACCTGGAGAAAATGAAGTTCTATGAGTACGATTTCTTCATTATTATTTCGGCCACACGCTTCAAGAAAAATGATATAGACATTGCCAAAGCAATCAGCATGATGAAGAAGGAATTCTACTTCGTGAGAACCAAGGTGGACTCTGACATAACAAATGAAGCAGATGGCAAACCTCAAACCTTTGACAAAGAAAAGGTCCTGCAGGACATCCGCCTTAACTGTGTGAACACCTTTAGGGAGAATGGCATTGCTGAGCCACCTATCTTCCTGATCTCTAACAAAAATGTTTGTCACTATGACTTCCCCGTCCTGATGGACAAGCTGATAAGTGACCTCCCTATCTACAAGAGACACAATTTTATGGTCTCCTTACCCAATATCACAGATTCAGTCATTGAAAAGAAGCGGCAATTTCTGAAGCAGAGGATTTGGCTGGAAGGATTTGCTGCTGACCTAGTGAATATCATCCCTTCTCTGACCTTTCTCTTGGACAGTGATTTGGAGATTCTGAAGAAAAGCATGAAATTCTACCGCACTGTGTTTGGAGTGGATGAAACATCTTTGCAGAGATTAGCTAGGGACTGGGAAATAGAGGTGGATC
>Irga6_MC27_1
AGCTTTACTGGTTATTTTAAGAAATTTAATACGGGAAGAAAAATCATTTCTCAAGAGATCCTCAATTTGATTGAATTAAGGATGAGAAAAGGGAATATTCAGTTGACAAACTCTGCAATCAGTGATGCATTAAAAGAAATCGATAGTAGTGTGCTCAATGTTGCTGTCACCGGGGAGACGGGATCAGGGAAGTCCAGCTTCATCAATACCCTGAGAGGCATTGGGAATGAAGAAGAAGGTGCAGCTAAAACTGGGGTGGTGGAGGTAACCATGGAAAGACATCCATACAAACACCCCAATATACCCAATGTGGTTTTTTGGGACCTGCCTGGGATTGGAAGCACAAATTTCCCACCAAACACTTACCTGGAGAAAATGAAGTTCTATGAGTACGATTTCTTCATTATTATTTCGGCCACACGCTTCAAGAAAAATGATATAGACATTGCCAAAGCAATCAGCATGATGAAGAAGGAATTCTACTTCGTGAGAACCAAGGTGGACTCTGACATAACAAATGAAGCAGATGGCAAACCTCAAACCTTTGACAAAGAAAAGGTCCTGCAGGACATCCGCCTTAACTGTGTGAACACCTTTAGGGAGAATGGCATTGCTGAGCCACCAATCTTCCTGCTCTCTAACAAAAATGTTTGTCACTATGACTTCCCCGTCCTGATGGACAAGCTGATAAGTGACCTCCCTATCTACAAGAGACACAATTTTATGGTCTCCTTACCCAATATCACAGATTCAGTCATTGAAAAGAAGCGGCAATTTCTGAAGCAGAGGATTTGGCTGGAAGGATTTGCTGCTGACCTAGTGAATATCATCCCTTCTCTGACCTTTCTCTTGGACAGTGATTTGGAGACTCTGAAGAAAAGCATGAAATTCTACCGCACTGTGTTTGGAGTGGATGAAACATCTTTGCAGAGATTAGCTAGGGACTGGGAAATAGAGGTGGATC
>Irga6_MC27_2
AGCTTTACTGGTTATTTTAAGAAATTTAATACGGGAAGAAAAATCATTTCTCAAGAGATCCTCAATTTGATTGAATTAAGGATGAGAAAAGGGAATATTCAGTTGACAAACTCTGCAATCAGTGATGCATTAAAAGAAATCGATAGTAGTGTGCTCAATGTTGCTGTCACCGGGGAGACGGGATCAGGGAAGTCCAGCTTCATCAATACCCTGAGAGGCATTGGGAATGAAGAAGAAGGTGCAGCTAAAACTGGGGTGGTGGAGGTAACCATGGAAAGACATCCATACAAACACCCCAATATACCCAATGTGGTTTTTTGGGACCTGCCTGGGATTGGAAGCACAAATTTCCCACCAAACACTTACCTGGAGAAAATGAAGTTCTATGAGTACGATTTCTTCATTATTATTTCGGCCACACGCTTCAAGAAAAATGATATAGACATTGCCAAAGCAATCAGCATGATGAAGAAGGAATTCTACTTCGTGAGAACCAAGGTGGACTCTGACATAACAAATGAAGCAGATGGCAAACCTCAAACCTTTGACAAAGAAAAGGTCCTGCAGGACATCCGCCTTAACTGTGTGAACACCTTTAGGGAGAATGGCATTGCTGAGCCACCTATCTTCCTGATCTCTAACAAAAATGTTTGTCACTATGACTTCCCCGTCCTGATGGACAAGCTGATAAGTGACCTCCCTATCTACAAGAGACACAATTTTATGGTCTCCTTACCCAATATCACAGATTCAGTCATTGAAAAGAAGCGGCAATTTCTGAAGCAGAGGATTTGGCTGGAAGGATTTGCTGCTGACCTAGTGAATATCATCCCTTCTCTGACCTTTCTCTTGGACAGTGATTTGGAGATTCTGAAGAAAAGCATGAAATTCTACCGCACTGTGTTTGGAGTGGATGAAACATCTTTGCAGAGATTAGCTAGGGACTGGGAAATAGAGGTGGATC
>Irga6_MC41_1
AGCTTTACTGGTTATTTTAAGAAATTTAATACGGGAAGAAAAATCATTTCTCAAGAGATCCTCAATTTGATTGAATTAAGGATGAGAAAAGGGAATATTCAGTTGACAAACTCTGCAATCAGTGATGCATTAAAAGAAATCGATAGTAGTGTGCTCAATGTTGCTGTCACCGGGGAGACGGGATCAGGGAAGTCCAGCTTCATCAATACCCTGAGAGGCATTGGGAATGAAGAAGAAGGTGCAGCTAAAACTGGGGTGGTGGAGGTAACCATGGAAAGACATCCATACAAACACCCCAATATACCCAATGTGGTTTTTTGGGACCTGCCTGGGATTGGAAGCACAAATTTCCCACCAAACACTTACCTGGAGAAAATGAAGTTCTATGAGTACGATTTCTTCATTATTATTTCGGCCACACGCTTCAAGAAAAATGATATAGACATTGCCAAAGCAATCAGCATGATGAAGAAGGAATTCTACTTCGTGAGAACCAAGGTGGACTCTGACATAACAAATGAAGCAGATGGCAAACCTCAAACCTTTGACAAAGAAAAGGTCCTGCAGGACATCCGCCTTAACTGTGTGAACACCTTTAGGGAGAATGGCATTGCTGAGCCACCTATCTTCCTGATCTCTAACAAAAATGTTTGTCACTATGACTTCCCCGTCCTGATGGACAAGCTGATAAGTGACCTCCCTATCTACAAGAGACACAATTTTATGGTCTCCTTACCCAATATCACAGATTCAGTCATTGAAAAGAAGCGGCAATTTCTGAAGCAGAGGATTTGGCTGGAAGGATTTGCTGCTGACCTAGTGAATATCATCCCTTCTCTGACCTTTCTCTTGGACAGTGATTTGGAGATTCTGAAGAAAAGCATGAAATTCTACCGCACTGTGTTTGGAGTGGATGAAACATCTTTGCAGAGATTAGCTAGGGACTGGGAAATAGAGGTGGATC
>Irga6_MC41_2
AGCTTTACTGGTTATTTTAAGAAATTTAATACGGGAAGAAAAATCATTTCTCAAGAGATCCTCAATTTGATTGAATTAAGGATGAGAAAAGGGAATATTCAGTTGACAAACTCTGCAATCAGTGATGCATTAAAAGAAATCGATAGTAGTGTGCTCAATGTTGCTGTCACCGGGGAGACGGGATCAGGGAAGTCCAGCTTCATCAATACCCTGAGAGGCATTGGGAATGAAGAAGAAGGTGCAGCTAAAACTGGGGTGGTGGAGGTAACCATGGAAAGACATCCATACAAACACCCCAATATACCCAATGTGGTTTTTTGGGACCTGCCTGGGATTGGAAGCACAAATTTCCCACCAAACACTTACCTGGAGAAAATGAAGTTCTATGAGTACGATTTCTTCATTATTATTTCGGCCACACGCTTCAAGAAAAATGATATAGACATTGCCAAAGCAATCAGCATGATGAAGAAGGAATTCTACTTCGTGAGAACCAAGGTGGACTCTGACATAACAAATGAAGCAGATGGCAAACCTCAAACCTTTGACAAAGAAAAGGTCCTGCAGGACATCCGCCTTAACTGTGTGAACACCTTTAGGGAGAATGGCATTGCTGAGCCACCAATCTTCCTGCTCTCTAACAAAAATGTTTGTCACTATGACTTCCCCGTCCTGATGGACAAGCTGATAAGTGACCTCCCTATCTACAAGAGACACAATTTTATGGTCTCCTTACCCAATATCACAGATTCAGTCATTGAAAAGAAGCGGCAATTTCTGAAGCAGAGGATTTGGCTGGAAGGATTTGCTGCTGACCTAGTGAATATCATCCCTTCTCTGACCTTTCTCTTGGACAGTGATTTGGAGACTCTGAAGAAAAGCATGAAATTCTACCGCACTGTGTTTGGAGTGGATGAAACATCTTTGCAGAGATTAGCTAGGGACTGGGAAATAGAGGTGGATC
>Irga6_MC52
AGCTTTACTGGTTATTTTAAGAAATTTAATACGGGAAGAAAAATCATTTCTCAAGAGATCCTCAATTTGATTGAATTAAGGATGAGAAAAGGGAATATTCAGTTGACAAACTCTGCAATCAGTGATGCATTAAAAGAAATCGATAGTAGTGTGCTCAATGTTGCTGTCACCGGGGAGACGGGATCAGGGAAGTCCAGCTTCATCAATACCCTGAGAGGCATTGGGAATGAAGAAGAAGGTGCAGCTAAAACTGGGGTGGTGGAGGTAACCATGGAAAGACATCCATACAAACACCCCAATATACCCAATGTGGTTTTTTGGGACCTGCCTGGGATTGGAAGCACAAATTTCCCACCAAACACTTACCTGGAGAAAATGAAGTTCTATGAGTACGATTTCTTCATTATTATTTCGGCCACACGCTTCAAGAAAAATGATATAGACATTGCCAAAGCAATCAGCATGATGAAGAAGGAATTCTACTTCGTGAGAACCAAGGTGGACTCTGACATAACAAATGAAGCAGATGGCAAACCTCAAACCTTTGACAAAGAAAAGGTCCTGCAGGACATCCGCCTTAACTGTGTGAACACCTTTAGGGAGAATGGCATTGCTGAGCCACCAATCTTCCTGCTCTCTAACAAAAATGTTTGTCACTATGACTTCCCCGTCCTGATGGACAAGCTGATAAGTGACCTCCCTATCTACAAGAGACACAATTTTATGGTCTCCTTACCCAATATCACAGATTCAGTCATTGAAAAGAAGCGGCAATTTCTGAAGCAGAGGATTTGGCTGGAAGGATTTGCTGCTGACCTAGTGAATATCATCCCTTCTCTGACCTTTCTCTTGGACAGTGATTTGGAGACTCTGAAGAAAAGCATGAAATTCTACCGCACTGTGTTTGGAGTGGATGAAACATCTTTGCAGAGATTAGCTAGGGACTGGGAAATAGAGGTGGATC
>Irga6_MC58
AGCTTTACTGGTTATTTTAAGAAATTTAATACGGGAAGAAAAATCATTTCTCAAGAGATCCTCAATTTGATTGAATTAAGGATGAGAAAAGGGAATATTCAGTTGACAAACTCTGCAATCAGTGATGCATTAAAAGAAATCGATAGTAGTGTGCTCAATGTTGCTGTCACCGGGGAGACGGGATCAGGGAAGTCCAGCTTCATCAATACCCTGAGAGGCATTGGGAATGAAGAAGAAGGTGCAGCTAAAACTGGGGTGGTGGAGGTAACCATGGAAAGACATCCATACAAACACCCCAATATACCCAATGTGGTTTTTTGGGACCTGCCTGGGATTGGAAGCACAAATTTCCCACCAAACACTTACCTGGAGAAAATGAAGTTCTATGAGTACGATTTCTTCATTATTATTTCGGCCACACGCTTCAAGAAAAATGATATAGACATTGCCAAAGCAATCAGCATGATGAAGAAGGAATTCTACTTCGTGAGAACCAAGGTGGACTCTGACATAACAAATGAAGCAGATGGCAAACCTCAAACCTTTGACAAAGAAAAGGTCCTGCAGGACATCCGCCTTAACTGTGTGAACACCTTTAGGGAGAATGGCATTGCTGAGCCACCAATCTTCCTGCTCTCTAACAAAAATGTTTGTCACTATGACTTCCCCGTCCTGATGGACAAGCTGATAAGTGACCTCCCTATCTACAAGAGACACAATTTTATGGTCTCCTTACCCAATATCACAGATTCAGTCATTGAAAAGAAGCGGCAATTTCTGAAGCAGAGGATTTGGCTGGAAGGATTTGCTGCTGACCTAGTGAATATCATCCCTTCTCTGACCTTTCTCTTGGACAGTGATTTGGAGACTCTGAAGAAAAGCATGAAATTCTACCGCACTGTGTTTGGAGTGGATGAAACATCTTTGCAGAGATTAGCTAGGGACTGGGAAATAGAGGTGGATC
>Irga6_W1.1
AGCTTTACTGGTTATTTTAAGAAATTTAATACGGGAAGAAAAATCATTTCTCAAGAGATCCTCAATTTGATTGAATTAAGGATGAGAAAAGGGAATATTCAGTTGACAAACTCTGCAATCAGTGATGCATTAAAAGAAATCGATAGTAGTGTGCTCAATGTTGCTGTCACCGGGGAGACGGGATCAGGGAAGTCCAGCTTCATCAATACCCTGAGAGGCATTGGGAATGAAGAAGAAGGTGCAGCTAAAACTGGGGTGGTGGAGGTAACCATGGAAAGACATCCATACAAACACCCCAATATACCCAATGTGGTTTTTTGGGACCTGCCTGGGATTGGAAGCACAAATTTCCCACCAAACACTTACCTGGAGAAAATGAAGTTCTATGAGTACGATTTCTTCATTATTATTTCGGCCACACGCTTCAAGAAAAATGATATAGACATTGCCAAAGCAATCAGCATGATGAAGAAGGAATTCTACTTCGTGAGAACCAAGGTGGACTCTGACATAACAAATGAAGCAGATGGCAAACCTCAAACCTTTGACAAAGAAAAGGTCCTGCAGGACATCCGCCTTAACTGTGTGAACACCTTTAGGGAGAATGGCATTGCTGAGCCACCAATCTTCCTGCTCTCTAACAAAAATGTTTGTCACTATGACTTCCCCGTCCTGATGGACAAGCTGATAAGTGACCTCCCTATCTACAAGAGACACAATTTTATGGTCTCCTTACCCAATATCACAGATTCAGTCATTGAAAAGAAGCGGCAATTTCTGAAGCAGAGGATTTGGCTGGAAGGATTTGCTGCTGACCTAGTGAATATCATCCCTTCTCTGACCTTTCTCTTGGACAGTGATTTGGAGACTCTGAAGAAAAGCATGAAATTCTACCGCACTGTGTTTGGAGTGGATGAAACATCTTTGCAGAGATTAGCTAGGGACTGGGAAATAGAGGTGGATC
>Irga6_W3.1_1
AGCTTTACTGGTTATTTTAAGAAATTTAATACGGGAAGAAAAATCATTTCTCAAGAGATCCTCAATTTGATTGAATTAAGGATGAGAAAAGGGAATATTCAGTTGACAAACTCTGCAATCAGTGATGCATTAAAAGAAATCGATAGTAGTGTGCTCAATGTTGCTGTCACCGGGGAGACGGGATCAGGGAAGTCCAGCTTCATCAATACCCTGAGAGGCATTGGGAATGAAGAAGAAGGTGCAGCTAAAACTGGGGTGGTGGAGGTAACCATGGAAAGACATCCATACAAACACCCCAATATACCCAATGTGGTTTTTTGGGACCTGCCTGGGATTGGAAGCACAAATTTCCCACCAAACACTTACCTGGAGAAAATGAAGTTCTATGAGTACGATTTCTTCATTATTATTTCGGCCACACGCTTCAAGAAAAATGATATAGACATTGCCAAAGCAATCAGCATGATGAAGAAGGAATTCTACTTCGTGAGAACCAAGGTGGACTCTGACATAACAAATGAAGCAGATGGCAAACCTCAAACCTTTGACAAAGAAAAGGTCCTGCAGGACATCCGCCTTAACTGTGTGAACACCTTTAGGGAGAATGGCATTGCTGAGCCACCTATCTTCCTGATCTCTAACAAAAATGTTTGTCACTATGACTTCCCCGTCCTGATGGACAAGCTGATAAGTGACCTCCCTATCTACAAGAGACACAATTTTATGGTCTCCTTACCCAATATCACAGATTCAGTCATTGAAAAGAAGCGGCAATTTCTGAAGCAGAGGATTTGGCTGGAAGGATTTGCTGCTGACCTAGTGAATATCATCCCTTCTCTGACCTTTCTCTTGGACAGTGATTTGGAGACTCTGAAGAAAAGCATGAAATTCTACCGCACTGTGTTTGGAGTGGATGAAACATCTTTGCAGAGATTAGCTAGGGACTGGGAAATAGAGGTGGATC
>Irga6_W3.1_2
AGCTTTACTGGTTATTTTAAGAAATTTAATACGGGAAGAAAAATCATTTCTCAAGAGATCCTCAATTTGATTGAATTAAGGATGAGAAAAGGGAATATTCAGTTGACAAACTCTGCAATCAGTGATGCATTAAAAGAAATCGATAGTAGTGTGCTCAATGTTGCTGTCACCGGGGAGACGGGATCAGGGAAGTCCAGCTTCATCAATACCCTGAGAGGCATTGGGAATGAAGAAGAAGGTGCAGCTAAAACTGGGGTGGTGGAGGTAACCATGGAAAGACATCCATACAAACACCCCAATATACCCAATGTGGTTTTTTGGGACCTGCCTGGGATTGGAAGCACAAATTTCCCACCAAACACTTACCTGGAGAAAATGAAGTTCTATGAGTACGATTTCTTCATTATTATTTCGGCCACACGCTTCAAGAAAAATGATATAGACATTGCCAAAGCAATCAGCATGATGAAGAAGGAATTCTACTTCGTGAGAACCAAGGTGGACTCTGACATAACAAATGAAGCAGATGGCAAACCTCAAACCTTTGACAAAGAAAAGGTCCTGCAGGACATCCGCCTTAACTGTGTGAACACCTTTAGGGAGAATGGCATTGCTGAGCCACCAATCTTCCTGCTCTCTAACAAAAATGTTTGTCACTATGACTTCCCCGTCCTGATGGACAAGCTGATAAGTGACCTCCCTATCTACAAGAGACACAATTTTATGGTCTCCTTACCCAATATCACAGATTCAGTCATTGAAAAGAAGCGGCAATTTCTGAAGCAGAGGATTTGGCTGGAAGGATTTGCTGCTGACCTAGTGAATATCATCCCTTCTCTGACCTTTCTCTTGGACAGTGATTTGGAGACTCTGAAGAAAAGCATGAAATTCTACCGCACTGTGTTTGGAGTGGATGAAACATCTTTGCAGAGATTAGCTAGGGACTGGGAAATAGAGGTGGATC
>Irga6_W3.2
AGCTTTACTGGTTATTTTAAGAAATTTAATACGGGAAGAAAAATCATTTCTCAAGAGATCCTCAATTTGATTGAATTAAGGATGAGAAAAGGGAATATTCAGTTGACAAACTCTGCAATCAGTGATGCATTAAAAGAAATCGATAGTAGTGTGCTCAATGTTGCTGTCACCGGGGAGACGGGATCAGGGAAGTCCAGCTTCATCAATACCCTGAGAGGCATTGGGAATGAAGAAGAAGGTGCAGCTAAAACTGGGGTGGTGGAGGTAACCATGGAAAGACATCCATACAAACACCCCAATATACCCAATGTGGTTTTTTGGGACCTGCCTGGGATTGGAAGCACAAATTTCCCACCAAACACTTACCTGGAGAAAATGAAGTTCTATGAGTACGATTTCTTCATTATTATTTCGGCCACACGCTTCAAGAAAAATGATATAGACATTGCCAAAGCAATCAGCATGATGAAGAAGGAATTCTACTTCGTGAGAACCAAGGTGGACTCTGACATAACAAATGAAGCAGATGGCAAACCTCAAACCTTTGACAAAGAAAAGGTCCTGCAGGACATCCGCCTTAACTGTGTGAACACCTTTAGGGAGAATGGCATTGCTGAGCCACCAATCTTCCTGCTCTCTAACAAAAATGTTTGTCACTATGACTTCCCCGTCCTGATGGACAAGCTGATAAGTGACCTCCCTATCTACAAGAGACACAATTTTATGGTCTCCTTACCCAATATCACAGATTCAGTCATTGAAAAGAAGCGGCAATTTCTGAAGCAGAGGATTTGGCTGGAAGGATTTGCTGCTGACCTAGTGAATATCATCCCTTCTCTGACCTTTCTCTTGGACAGTGATTTGGAGACTCTGAAGAAAAGCATGAAATTCTACCGCACTGTGTTTGGAGTGGATGAAACATCTTTGCAGAGATTAGCTAGGGACTGGGAAATAGAGGTGGATC
>Irga6_W4.1_1
AGCTTTACTGGTTATTTTAAGAAATTTAATACGGGAAGAAAAATCATTTCTCAAGAGATCCTCAATTTGATTGAATTAAGGATGAGAAAAGGGAATATTCAGTTGACAAACTCTGCAATCAGTGATGCATTAAAAGAAATCGATAGTAGTGTGCTCAATGTTGCTGTCACCGGGGAGACGGGATCAGGGAAGTCCAGCTTCATCAATACCCTGAGAGGCATTGGGAATGAAGAAGAAGGTGCAGCTAAAACTGGGGTGGTGGAGGTAACCATGGAAAGACATCCATACAAACACCCCAATATACCCAATGTGGTTTTTTGGGACCTGCCTGGGATTGGAAGCACAAATTTCCCACCAAACACTTACCTGGAGAAAATGAAGTTCTATGAGTACGATTTCTTCATTATTATTTCGGCCACACGCTTCAAGAAAAATGATATAGACATTGCCAAAGCAATCAGCATGATGAAGAAGGAATTCTACTTCGTGAGAACCAAGGTGGACTCTGACATAACAAATGAAGCAGATGGCAAACCTCAAACCTTTGACAAAGAAAAGGTCCTGCAGGACATCCGCCTTAACTGTGTGAACACCTTTAGGGAGAATGGCATTGCTGAGCCACCAATCTTCCTGCTCTCTAACAAAAATGTTTGTCACTATGACTTCCCCGTCCTGATGGACAAGCTGATAAGTGACCTCCCTATCTACAAGAGACACAATTTTATGGTCTCCTTACCCAATATCACAGATTCAGTCATTGAAAAGAAGCGGCAATTTCTGAAGCAGAGGATTTGGCTGGAAGGATTTGCTGCTGACCTAGTGAATATCATCCCTTCTCTGACCTTTCTCTTGGACAGTGATTTGGAGACTCTGAAGAAAAGCATGAAATTCTACCGCACTGTGTTTGGAGTGGATGAAACATCTTTGCAGAGATTAGCTAGGGACTGGGAAATAGAGGTGGATC
>Irga6_W4.1_2
AGCTTTACTGGTTATTTTAAGAAATTTAATACGGGAAGAAAAATCATTTCTCAAGAGATCCTCAATTTGATTGAATTAAGGATGAGAAAAGGGAATATTCAGTTGACAAACTCTGCAATCAGTGATGCATTAAAAGAAATCGATAGTAGTGTGCTCAATGTTGCTGTCACCGGGGAGACGGGATCAGGGAAGTCCAGCTTCATCAATACCCTGAGAGGCATTGGGAATGAAGAAGAAGGTGCAGCTAAAACTGGGGTGGTGGAGGTAACCATGGAAAGACATCCATACAAACACCCCAATATACCCAATGTGGTTTTTTGGGACCTGCCTGGGATTGGAAGCACAAATTTCCCACCAAACACTTACCTGGAGAAAATGAAGTTCTATGAGTACGATTTCTTCATTATTATTTCGGCCACACGCTTCAAGAAAAATGATATAGACATTGCCAAAGCAATCAGCATGATGAAGAAGGAATTCTACTTCGTGAGAACCAAGGTGGACTCTGACATAACAAATGAAGCAGATGGCAAACCTCAAACCTTTGACAAAGAAAAGGTCCTGCAGGACATCCGCCTTAACTGTGTGAACACCTTTAGGGAGAATGGCATTGCTGAGCCACCTATCTTCCTGATCTCTAACAAAAATGTTTGTCACTATGACTTCCCCGTCCTGATGGACAAGCTGATAAGTGACCTCCCTATCTACAAGAGACACAATTTTATGGTCTCCTTACCCAATATCACAGATTCAGTCATTGAAAAGAAGCGGCAATTTCTGAAGCAGAGGATTTGGCTGGAAGGATTTGCTGCTGACCTAGTGAATATCATCCCTTCTCTGACCTTTCTCTTGGACAGTGATTTGGAGATTCTGAAGAAAAGCATGAAATTCTACCGCACTGTGTTTGGAGTGGATGAAACATCTTTGCAGAGATTAGCTAGGGACTGGGAAATAGAGGTGGATC
>Irga6_AL12_1
AGCTTTACTGGTTATTTTAAGAAATTTAATACGGGAAGAAAAATCATTTCTCAAGAGATCCTCAATTTGATTGAATTAAGGATGAGAAAAGGGAATATTCAGTTGACAAACTCTGCAATCAGTGATGCATTAAAAGAAATCGATAGTAGTGTGCTCAATGTTGCTGTCACCGGGGAGACGGGATCAGGGAAGTCCAGCTTCATCAATACCCTGAGAGGCATTGGGAATGAAGAAGAAGGTGCAGCTAAAACTGGGGTGGTGGAGGTAACCATGGAAAGACATCCATACAAACACCCCAATATACCCAATGTGGTTTTTTGGGACCTGCCTGGGATTGGAAGCACAAATTTCCCACCAAACACTTACCTGGAGAAAATGAAGTTCTATGAGTACGATTTCTTCATTATTATTTCGGCCACACGCTTCAAGAAAAATGATATAGACATTGCCAAAGCAATCAGCATGATGAAGAAGGAATTCTACTTCGTGAGAACCAAGGTGGACTCTGACATAACAAATGAAGCAGATGGCAAACCTCAAACCTTTGACAAAGAAAAGGTCCTGCAGGACATCCGCCTTAACTGTGTGAACACCTTTAGGGAGAATGGCATTGCTGAGCCACCAATCTTCCTGCTCTCTAACAAAAATGTTTGTCACTATGACTTCCCCGTCCTGATGGACAAGCTGATAAGTGACCTCCCTATCTACAAGAGACACAATTTTATGGTCTCCTTACCCAATATCACAGATTCAGTCATTGAAAAGAAGCGGCAATTTCTGAAGCAGAGGATTTGGCTGGAAGGATTTGCTGCTGACCTAGTGAATATCATCCCTTCTCTGACCTTTCTCTTGGACAGTGATTTGGAGACTCTGAAGAAAAGCATGAAATTCTACCGCACTGTGTTTGGAGTGGATGAAACATCTTTGCAGAGATTAGCTAGGGACTGGGAAATAGAGGTGGATC
>Irga6_AL12_2
AGCTTTACTGGTTATTTTAAGAAATTTAATACGGGAAGAAAAATCATTTCTCAAGAGATCCTCAATTTGATTGAATTAAGGATGAGAAAAGGGAATATTCAGTTGACAAACTCTGCAATCAGTGATGCATTAAAAGAAATCGATAGTAGTGTGCTCAATGTTGCTGTCACCGGGGAGACTGGATCAGGGAAGTCCAGCTTCATCAATACCCTGAGAGGCATTGGGAATGAAGAAGAAGGTGCAGCTAAAACTGGGGTGGTGGAGGTAACCATGGAAAGACATCCATACAAACACCCCAATATACCCAATGTGGTTTTTTGGGACCTGCCTGGGATTGGAAGCACAAATTTCCCACCAAACACTTACCTGGAGAAAATGAAGTTCTATGAGTACGATTTCTTCATTATTATTTCGGCCACACGCTTCAAGAAAAATGATATAGACATTGCCAAAGCAATCAGCATGATGAAGAAGGAATTCTACTTCGTGAGAACCAAGGTGGACTCTGACATAACAAATGAAGCAGATGGCAAACCTCAAACCTTTGACAAAGAAAAGGTCCTGCAGGACATCCGCCTTAACTGTGTGAACACCTTTAGGGAGAATGGCATTGCTGAGCCACCAATCTTCCTGCTCTCTAACAAAAATGTTTGTCACTATGACTTCCCCGTCCTGATGGACAAGCTGATAAGTGACCTCCCTATCTACAAGAGACACAATTTTATGGTCTCCTTACCCAATATCACAGATTCAGTCATTGAAAAGAAGCGGCAATTTCTGAAGCAGAGGATTTGGCTGGAAGGATTTGCTGCTGACCTAGTGAATATCATCCCTTCTCTGACCTTTCTCTTGGACAGTGATTTGGAGACTCTGAAGAAAAGCATGAAATTCTACCGCACTGTGTTTGGAGTGGATGAAACATCTTTGCAGAGATTAGCTAGGGACTGGGAAATAGAGGTGGATC
>Irga6_AL21_1
AGCTTTACTGGTTATTTTAAGAAATTTAATACGGGAAGAAAAATCATTTCTCAAGAGATCCTCAATTTGATTGAATTAAGGATGAGAAAAGGGAATATTCAGTTGACAAACTCTGCAATCAGTGATGCATTAAAAGAAATCGATAGTAGTGTGCTCAATGTTGCTGTCACCGGGGAGACGGGATCAGGGAAGTCCAGCTTCATCAATACCCTGAGAGGCATTGGGAATGAAGAAGAAGGTGCAGCTAAAACTGGGGTGGTGGAGGTAACCATGGAAAGACATCCATACAAACACCCCAATATACCCAATGTGGTTTTTTGGGACCTGCCTGGGATTGGAAGCACAAATTTCCCACCAAACACTTACCTGGAGAAAATGAAGTTCTATGAGTACGATTTCTTCATTATTATTTCGGCCACACGCTTCAAGAAAAATGATATAGACATTGCCAAAGCAATCAGCATGATGAAGAAGGAATTCTACTTCGTGAGAACCAAGGTGGACTCTGACATAACAAATGAAGCAGATGGCAAACCTCAAACCTTTGACAAAGAAAAGGTCCTGCAGGACATCCGCCTTAACTGTGTGAACACCTTTAGGGAGAATGGCATTGCTGAGCCACCAATCTTCCTGCTCTCTAACAAAAATGTTTGTCACTATGACTTCCCCGTCCTGATGGACAAGCTGATAAGTGACCTCCCTATCTACAAGAGACACAATTTTATGGTCTCCTTACCCAATATCACAGATTCAGTCATTGAAAAGAAGCGGCAATTTCTGAAGCAGAGGATTTGGCTGGAAGGATTTGCTGCTGACCTAGTGAATATCATCCCTTCTCTGACCTTTCTCTTGGACAGTGATTTGGAGACTCTGAAGAAAAGCATGAAATTCTACCGCACTGTGTTTGGAGTGGATGAAACATCTTTGCAGAGATTAGCTAGGGACTGGGAAATAGAGGTGGATC
>Irga6_AL21_2
AGCTTTACTGGTTATTTTAAGAAATTTAATACGGGAAGAAAAATCATTTCTCAAGAGATCCTCAATTTGATTGAATTAAGGATGAGAAAAGGGAATATTCAGTTGACAAACTCTGCAATCAGTGATGCATTAAAAGAAATCGATAGTAGTGTGCTCAATGTTGCTGTCACCGGGGAGACGGGATCAGGGAAGTCCAGCTTCATCAATACCCTGAGAGGCATTGGGAATGAAGAAGAAGGTGCAGCTAAAACTGGGGTGGTGGAGGAAACCATGGAGAGACATCCATACAAACACCCCAATATACCCAATGTGGTTTTTTGGGACCTGCCTGGGATTGGAAGCACAAATTTCCCACCAAACACTTACCTGGAGAAAATGAAGTTCTATGAGTACGATTTCTTCATTATTATTTCGGCCACACGCTTCAAGAAAAATGATATAGACATTGCCAAAGCAATCAGCATGATGAAGAAGGAATTCTACTTCGTGAGAACCAAGGTGGACTCTGACATAACAAATGAAGCAGATGGCAAACCTCAAACCTTTGACAAAGAAAAGGTCCTGCAGGACATCCGCCTTAACTGTGTGAACACCTTTAGGGAGAATGGCATTGCTGAGCCACCAATCTTCCTGCTCTCTAACAAAAATGTTTGTCACTATGACTTCCCCGTCCTGATGGACAAGCTGATAAGTGACCTCCCTATCTACAAGAGACACAATTTTATGGTCTCCTTACCCAATATCACAGATTCAGTCATTGAAAAGAAGCGGCAATTTCTGAAGCAGAGGATTTGGCTGGAAGGGTTTGCTGCTGACCTAGTGAATATCATCCCTTCTCTGACCTTTCTCTTGGACAGTGATTTGGAGACTCTGAAGAAAAGCATGAAATTCTACCGCACTGTGTTTGGAGTGGATGAAACATCTTTGCAGAGATTAGCTAGGGACTGGGAAATAGAGGTGGATC
>Irga6_AL24
AGCTTTACTGGTTATTTTAAGAAATTTAATACGGGAAGAAAAATCATTTCTCAAGAGATCCTCAATTTGATTGAATTAAGGATGAGAAAAGGGAATATTCAGTTGACAAACTCTGCAATCAGTGATGCATTAAAAGAAATCGATAGTAGTGTGCTCAATGTTGCTGTCACCGGGGAGACGGGATCAGGGAAGTCCAGCTTCATCAATACCCTGAGAGGCATTGGGAATGAAGAAGAAGGTGCAGCTAAAACTGGGGTGGTGGAGGTAACCATGGAAAGACATCCATACAAACACCCCAATATACCCAATGTGGTTTTTTGGGACCTGCCTGGGATTGGAAGCACAAATTTCCCACCAAACACTTACCTGGAGAAAATGAAGTTCTATGAGTACGATTTCTTCATTATTATTTCGGCCACACGCTTCAAGAAAAATGATATAGACATTGCCAAAGCAATCAGCATGATGAAGAAGGAATTCTACTTCGTGAGAACCAAGGTGGACTCTGACATAACAAATGAAGCAGATGGCAAACCTCAAACCTTTGACAAAGAAAAGGTCCTGCAGGACATCCGCCTTAACTGTGTGAACACCTTTAGGGAGAATGGCATTGCTGAGCCACCAATCTTCCTGCTCTCTAACAAAAATGTTTGTCACTATGACTTCCCCGTCCTGATGGACAAGCTGATAAGTGACCTCCCTATCTACAAGAGACACAATTTTATGGTCTCCTTACCCAATATCACAGATTCAGTCATTGAAAAGAAGCGGCAATTTCTGAAGCAGAGGATTTGGCTGGAAGGATTTGCTGCTGACCTAGTGAATATCATCCCTTCTCTGACCTTTCTCTTGGACAGTGATTTGGAGACTCTGAAGAAAAGCATGAAATTCTACCGCACTGTGTTTGGAGTGGATGAAACATCTTTGCAGAGATTAGCTAGGGACTGGGAAATAGAGGTGGATC
>Irga6_AL30
AGCTTTACTGGTTATTTTAAGAAATTTAATACGGGAAGAAAAATCATTTCTCAAGAGATCCTCAATTTGATTGAATTAAGGATGAGAAAAGGGAATATTCAGTTGACAAACTCTGCAATCAGTGATGCATTAAAAGAAATCGATAGTAGTGTGCTCAATGTTGCTGTCACCGGGGAGACGGGATCAGGGAAGTCCAGCTTCATCAATACCCTGAGAGGCATTGGGAATGAAGAAGAAGGTGCAGCTAAAACTGGGGTGGTGGAGGTAACCATGGAAAGACATCCATACAAACACCCCAATATACCCAATGTGGTTTTTTGGGACCTGCCTGGGATTGGAAGCACAAATTTCCCACCAAACACTTACCTGGAGAAAATGAAGTTCTATGAGTACGATTTCTTCATTATTATTTCGGCCACACGCTTCAAGAAAAATGATATAGACATTGCCAAAGCAATCAGCATGATGAAGAAGGAATTCTACTTCGTGAGAACCAAGGTGGACTCTGACATAAAAAATGAAGCAGATGGCAAACCTCAAACCTTTGACAAAGAAAAGGTCCTGCAGGACATCCGCCTTAACTGTGTGAACACCTTTAGGGAGAATGGCATTGCTGAGCCACCAATCTTCCTGCTCTCTAACAAAAATGTTTGTCACTATGACTTCCCCGTCCTGATGGACAAGCTGATAAGTGACCTCCCTATCTACAAGAGACACAATTTTATGGTCTCCTTACCCAATATCACAGATTCAGTCATTGAAAAGAAGCGGCAATTTCTGAAGCAGAGGATTTGGCTGGAAGGATTTGCTGCTGACCTAGTGAATATCATCCCTTCTCTGACCTTTCTCTTGGACAGTGATTTGGAGACTCTGAAGAAAAGCATGAAATTCTACCGCACTGTGTTTGGAGTGGATGAAACATCTTTGCAGAGATTAGCTAGGGACTGGGAAATAGAGGTGGATC
>Irga6_AL41
AGCTTTACTGGTTATTTTAAGAAATTTAATACGGGAAGAAAAATCATTTCTCAAGAGATCCTCAATTTGATTGAATTAAGGATGAGAAAAGGGAATATTCAGTTGACAAACTCTGCAATCAGTGATGCATTAAAAGAAATCGATAGTAGTGTGCTCAATGTTGCTGTCACCGGGGAGACTGGATCAGGGAAGTCCAGCTTCATCAATACCCTGAGAGGCATTGGGAATGAAGAAGAAGGTGCAGCTAAAACTGGGGTGGTGGAGGTAACCATGGAAAGACATCCATACAAACACCCCAATATACCCAATGTGGTTTTTTGGGACCTGCCTGGGATTGGAAGCACAAATTTCCCACCAAACACTTACCTGGAGAAAATGAAGTTCTATGAGTACGATTTCTTCATTATTATTTCGGCCACACGCTTCAAGAAAAATGATATAGACATTGCCAAAGCAATCAGCATGATGAAGAAGGAATTCTACTTCGTGAGAACCAAGGTGGACTCTGACATAACAAATGAAGCAGATGGCAAACCTCAAACCTTTGACAAAGAAAAGGTCCTGCAGGACATCCGCCTTAACTGTGTGAACACCTTTAGGGAGAATGGCATTGCTGAGCCACCAATCTTCCTGCTCTCTAACAAAAATGTTTGTCACTATGACTTCCCCGTCCTGATGGACAAGCTGATAAGTGACCTCCCTATCTACAAGAGACACAATTTTATGGTCTCCTTACCCAATATCACAGATTCAGTCATTGAAAAGAAGCGGCAATTTCTGAAGCAGAGGATTTGGCTGGAAGGATTTGCTGCTGACCTAGTGAATATCATCCCTTCTCTGACCTTTCTCTTGGACAGTGATTTGGAGACTCTGAAGAAAAGCATGAAATTCTACCGCACTGTGTTTGGAGTGGATGAAACATCTTTGCAGAGATTAGCTAGGGACTGGGAAATAGAGGTGGATC
>Irga6_YX5_1
AGCTTTACTGGTTATTTTAAGAAATTTAATACGGGAAGAAAAATCATTTCTCAAGAGATCCTCAATTTGATTGAATTAAGGATGAGAAAAGGGAATATTCAGTTGACAAACTCTGCAATCAGTGATGCATTAAAAGAAATCGATAGTAGTGTGCTCAATGTTGCTGTCACCGGGGAGACGGGATCAGGGAAGTCCAGCTTCATCAATACCCTGAGAGGCATTGGGAATGAAGAAGAAGGTGCAGCTAAAACTGGGGTGGTGGAGGTAACCATGGAAAGACATCCATACAAACACCCCAATATACCCAATGTGGTTTTTTGGGACCTGCCTGGGATTGGAAGCACAAATTTCCCACCAAACACTTACCTGGAGAAAATGAAGTTCTATGAGTACGATTTCTTCATTATTATTTCGGCCACACGCTTCAAGAAAAATGATATAGACATTGCCAAAGCAATCAGCATGATGAAGAAGGAATTCTACTTCGTGAGAACCAAGGTGGACTCTGACATAACAAATGAAGCAGATGGCAAACCTCAAACCTTTGACAAAGAAAAGGTCCTGCAGGACATCCGCCTTAACTGTGTGAACACCTTTAGGGAGAATGGCATTGCTGAGCCACCAATCTTCCTGCTCTCTAACAAAAATGTTTGTCACTATGACTTCCCCGTCCTGATGGACAAGCTGATAAGTGACCTCCCTATCTACAAGAGACACAATTTTATGGTCTCCTTACCCAATATCACAGATTCAGTCATTGAAAAGAAGCGGCAATTTCTGAAGCAGAGGATTTGGCTGGAAGGATTTGCTGCTGACCTAGTGAATATCATCCCTTCTCTGACCTTTCTCTTGGACAGTGATTTGGAGACTCTGAAGAAAAGCATGAAATTCTACCGCACTGTGTTTGGAGTGGATGAAACATCTTTGCAGAGATTAGCTAGGGACTGGGAAATAGAGGTGGATC
>Irga6_YX5_2
AGCTTTACTGGTTATTTTAAGAAATTTAATACGGGAAGAAAAATCATTTCTCAAGAGATCCTCAATTTGATTGAATTAAGGATGAGAAAAGGGAATATTCAGTTGACAAACTCTGCAATCAGTGATGCATTAAAAGAAATCGATAGTAGTGTGCTCAATGTTGCTGTCACCGGGGAGACGGGATCAGGGAAGTCCAGCTTCATCAATACCCTGAGAGGCATTGGGAATGAAGAAGAAGGTGCAGCTAAAACTGGGGTGGTGGAGGTAACCATGGAAAGACATCCATACAAACACCCCAATATACCCAATGTGGTTTTTTGGGACCTGCCTGGGATTGGAAGCACAAATTTCCCACCAAACACTTACCTGGAGAAAATGAAGTTCTATGAGTACGATTTCTTCATTATTATTTCGGCCACACGCTTCAAGAAAAATGATATAGACATTGCCAAAGCAATCAGCATGATGAAGAAGGAATTCTACTTCGTGAGAACCAAGGTGGACTCTGACATAACAAATGAAGCAGATGGCAAACCTCAAACCTTTGACAAAGAAAAGGTCCTGCAGGACATCCGCCTTAACTGTGTGAACACCTTTAGGGAGAATGGCATTGCTGAGCCACCAATCTTCCTGCTCTCTAACAAAAATGTTTGTCACTATGACTTCCCCGTCCTGATGGACAAGCTGATAAGTGACCTCCCTATCTACAAGAGACACAATTTTATGGTCTCCTTACCCAATATCACAGATTCAGTCATTGAAAAGAAGCGGCAATTTCTGAAGCAGAGGATTTGGCTGGAAGGGTTTGCTGCTGACCTAGTGAATATCATCCCTTCTCTGACCTTTCTCTTGGACAGTGATTTGGAGACTCTGAAGAAAAGCATGAAATTCTACCGCACTGTGTTTGGAGTGGATGAAACATCTTTGCAGAGATTAGCTAGGGACTGGGAAATAGAGGTGGATC
>Irga6_YX11
AGCTTTACTGGTTATTTTAAGAAATTTAATACGGGAAGAAAAATCATTTCTCAAGAGATCCTCAATTTGATTGAATTAAGGATGAGAAAAGGGAATATTCAGTTGACAAACTCTGCAATCAGTGATGCATTAAAAGAAATCGATAGTAGTGTGCTCAATGTTGCTGTCACCGGGGAGACGGGATCAGGGAAGTCCAGCTTCATCAATACCCTGAGAGGCATTGGGAATGAAGAAGAAGGTGCAGCTAAAACTGGGGTGGTGGAGGTAACCATGGAAAGACATCCATACAAACACCCCAATATACCCAATGTGGTTTTTTGGGACCTGCCTGGGATTGGAAGCACAAATTTCCCACCAAACACTTACCTGGAGAAAATGAAGTTCTATGAGTACGATTTCTTCATTATTATTTCGGCCACACGCTTCAAGAAAAATGATATAGACATTGCCAAAGCAATCAGCATGATGAAGAAGGAATTCTACTTCGTGAGAACCAAGGTGGACTCTGACATAACAAATGAAGCAGATGGCAAACCTCAAACCTTTGACAAAGAAAAGGTCCTGCAGGACATCCGCCTTAACTGTGTGAACACCTTTAGGGAGAATGGCATTGCTGAGCCACCAATCTTCCTGCTCTCTAACAAAAATGTTTGTCACTATGACTTCCCCGTCCTGATGGACAAGCTGATAAGTGACCTCCCTATCTACAAGAGACACAATTTTATGGTCTCCTTACCCAATATCACAGATTCAGTCATTGAAAAGAAGCGGCAATTTCTGAAGCAGAGGATTTGGCTGGAAGGGTTTGCTGCTGACCTAGTGAATATCATCCCTTCTCTGACCTTTCTCTTGGACAGTGATTTGGAGACTCTGAAGAAAAGCATGAAATTCTACCGCACTGTGTTTGGAGTGGATGAAACATCTTTGCAGAGATTAGCTAGGGACTGGGAAATAGAGGTGGATC
>Irga6_JH4
AGCTTTACTGGTTATTTTAAGAAATTTAATACGGGAAGAAAAATCATTTCTCAAGAGATCCTCAATTTGATTGAATTAAGGATGAGAAAAGGGAATATTCAGTTGACAAACTCTGCAATCAGTGATGCATTAAAAGAAATCGATAGTAGTGTGCTCAATGTTGCTGTCACTGGGGAGACGGGATCAGGGAAGTCCAGCTTCATCAATACCCTGAGAGGCATTGGGAATGAAGAAGAAGGTGCAGCTAAAACTGGGGTGGTGGAGGTAACCATGGAAAGACATCCATACAAACACCCCAATATACCCAATGTGGTTTTTTGGGACCTGCCTGGGATTGGAAGCACAAATTTCCCACCAAACACTTACCTGGAGAAAATGAAGTTCTATGAGTACGATTTCTTCATTATTATTTCGGCCACACGCTTCAAGAAAAATGATATAGACATTGCCAAAGCAATCAGCATGATGAAGAAGGAATTCTACTTCGTGAGAACCAAGGTGGACTCTGACATAACAAATGAAGCAGATGGCAAACCTCAAACCTTTGACAAAGAAAAGGTCCTGCAGGACATCCGCCTTAACTGTGTGAACACCTTTAGGGAGAATGGCATTGCTGAGCCACCAATCTTCCTGCTCTCTAACAAAAATGTTTGTCACTATGACTTCCCCGTCCTGATGGACAAGCTGATAAGTGACCTCCCTATCTACAAGAGACACAATTTTATGGTCTCCTTACCCAATATCACAGATTCAGTCATTGAAAAGAAGCGGCAATTTCTGAAGCAGAGGATTTGGCTGGAAGGATTTGCTGCTGACCTAGTGAATATCATCCCTTCTCTGACCTTTCTCTTGGACAGTGATTTGGAGACTCTGAAGAAAAGCATGAAATTCTACCGCACTGTGTTTGGAGTGGATGAAACATCTTTGCAGAGATTAGCTAGGGACTGGGAAATAGAGGTGGATC
>Irga6_JH6_1
AGCTTTACTGGTTATTTTAAGAAATTTAATACGGGAAGAAAAATCATTTCTCAAGAGATCCTCAATTTGATTGAATTAAGGATGAGAAAAGGGAATATTCAGTTGACAAACTCTGCAATCAGTGATGCATTAAAAGAAATCGATAGTAGTGTGCTCAATGTTGCTGTCACTGGGGAGACGGGATCAGGGAAGTCCAGCTTCATCAATACCCTGAGAGGCATTGGGAATGAAGAAGAAGGTGCAGCTAAAACTGGGGTGGTGGAGGTAACCATGGAAAGACATCCATACAAACACCCCAATATACCCAATGTGGTTTTTTGGGACCTGCCTGGGATTGGAAGCACAAATTTCCCACCAAACACTTACCTGGAGAAAATGAAGTTCTATGAGTACGATTTCTTCATTATTATTTCGGCCACACGCTTCAAGAAAAATGATATAGACATTGCCAAAGCAATCAGCATGATGAAGAAGGAATTCTACTTCGTGAGAACCAAGGTGGACTCTGACATAACAAATGAAGCAGATGGCAAACCTCAAACCTTTGACAAAGAAAAGGTCCTGCAGGACATCCGCCTTAACTGTGTGAACACCTTTAGGGAGAATGGCATTGCTGAGCCACCAATCTTCCTGCTCTCTAACAAAAATGTTTGTCACTATGACTTCCCCGTCCTGATGGACAAGCTGATAAGTGACCTCCCTATCTACAAGAGACACAATTTTATGGTCTCCTTACCCAATATCACAGATTCAGTCATTGAAAAGAAGCGGCAATTTCTGAAGCAGAGGATTTGGCTGGAAGGATTTGCTGCTGACCTAGTGAATATCATCCCTTCTCTGACCTTTCTCTTGGACAGTGATTTGGAGACTCTGAAGAAAAGCATGAAATTCTACCGCACTGTGTTTGGAGTGGATGAAACATCTTTGCAGAGATTAGCTAGGGACTGGGAAATAGAGGTGGATC
>Irga6_JH6_2
AGCTTTACTGGTTATTTTAAGAAATTTAATACGGGAAGAAAAATCATTTCTCAAGAGATCCTCAATTTGATTGAATTAAGGATGAGAAAAGGGAATATTCAGTTGACAAACTCTGCAATCAGTGATGCATTAAAAGAAATCGATAGTAGTGTGCTCAATGTTGCTGTCACCGGGGAGACGGGATCAGGGAAGTCCAGCTTCATCAATACCCTGAGAGGCATTGGGAATGAAGAAGAAGGTGCAGCTAAAACTGGGGTGGTGGAGGTAACCATGGAAAGACATCCATACAAACACCCCAATATACCCAATGTGGTTTTTTGGGACCTGCCTGGGATTGGAAGCACAAATTTCCCACCAAACACTTACCTGGAGAAAATGAAGTTCTATGAGTACGATTTCTTCATTATTATTTCGGCCACACGCTTCAAGAAAAATGATATAGACATTGCCAAAGCAATCAGCATGATGAAGAAGGAATTCTACTTCGTGAGAACCAAGGTGGACTCTGACATAACAAATGAAGCAGATGGCAAACCTCAAACCTTTGACAAAGAAAAGGTCCTGCAGGACATCCGCCTTAACTGTGTGAACACCTTTAGGGAGAATGGCATTGCTGAGCCACCAATCTTCCTGCTCTCTAACAAAAATGTTTGTCACTATGACTTCCCCGTCCTGATGGACAAGCTGATAAGTGACCTCCCTATCTACAAGAGACACAATTTTATGGTCTCCTTACCCAATATCACAGATTCAGTCATTGAAAAGAAGCGGCAATTTCTGAAGCAGAGGATTTGGCTGGAAGGATTTGCTGCTGACCTAGTGAATATCATCCCTTCTCTGACCTTTCTCTTGGACAGTGATTTGGAGACTCTGAAGAAAAGCATGAAATTCTACCGCACTGTGTTTGGAGTGGATGAAACATCTTTGCAGAGATTAGCTAGGGACTGGGAAATAGAGGTGGATC
>Irga6_JH11_1
AGCTTTACTGGTTATTTTAAGAAATTTAATACGGGAAGAAAAATCATTTCTCAAGAGATCCTCAATTTGATTGAATTAAGGATGAGAAAAGGGAATATTCAGTTGACAAACTCTGCAATCAGTGATGCATTAAAAGAAATCGATAGTAGTGTGCTCAATGTTGCTGTCACTGGGGAGACGGGATCAGGGAAGTCCAGCTTCATCAATACCCTGAGAGGCATTGGGAATGAAGAAGAAGGTGCAGCTAAAACTGGGGTGGTGGAGGTAACCATGGAAAGACATCCATACAAACACCCCAATATACCCAATGTGGTTTTTTGGGACCTGCCTGGGATTGGAAGCACAAATTTCCCACCAAACACTTACCTGGAGAAAATGAAGTTCTATGAGTACGATTTCTTCATTATTATTTCGGCCACACGCTTCAAGAAAAATGATATAGACATTGCCAAAGCAATCAGCATGATGAAGAAGGAATTCTACTTCGTGAGAACCAAGGTGGACTCTGACATAACAAATGAAGCAGATGGCAAACCTCAAACCTTTGACAAAGAAAAGGTCCTGCAGGACATCCGCCTTAACTGTGTGAACACCTTTAGGGAGAATGGCATTGCTGAGCCACCAATCTTCCTGCTCTCTAACAAAAATGTTTGTCACTATGACTTCCCCGTCCTGATGGACAAGCTGATAAGTGACCTCCCTATCTACAAGAGACACAATTTTATGGTCTCCTTACCCAATATCACAGATTCAGTCATTGAAAAGAAGCGGCAATTTCTGAAGCAGAGGATTTGGCTGGAAGGATTTGCTGCTGACCTAGTGAATATCATCCCTTCTCTGACCTTTCTCTTGGACAGTGATTTGGAGACTCTGAAGAAAAGCATGAAATTCTACCGCACTGTGTTTGGAGTGGATGAAACATCTTTGCAGAGATTAGCTAGGGACTGGGAAATAGAGGTGGATC
>Irga6_JH11_2
AGCTTTACTGGTTATTTTAAGAAATTTAATACGGGAAGAAAAATCATTTCTCAAGAGATCCTCAATTTGATTGAATTAAGGATGAGAAAAGGGAATATTCAGTTGACAAACTCTGCAATCAGTGATGCATTAAAAGAAATCGATAGTAGTGTGCTCAATGTTGCTGTCACCGGGGAGACGGGATCAGGGAAGTCCAGCTTCATCAATACCCTGAGAGGCATTGGGAATGAAGAAGAAGGTGCAGCTAAAACTGGGGTGGTGGAGGTAACCATGGAAAGACATCCATACAAACACCCCAATATACCCAATGTGGTTTTTTGGGACCTGCCTGGGATTGGAAGCACAAATTTCCCACCAAACACTTACCTGGAGAAAATGAAGTTCTATGAGTACGATTTCTTCATTATTATTTCGGCCACACGCTTCAAGAAAAATGATATAGACATTGCCAAAGCAATCAGCATGATGAAGAAGGAATTCTACTTCGTGAGAACCAAGGTGGACTCTGACATAACAAATGAAGCAGATGGCAAACCTCAAACCTTTGACAAAGAAAAGGTCCTGCAGGACATCCGCCTTAACTGTGTGAACACCTTTAGGGAGAATGGCATTGCTGAGCCACCAATCTTCCTGCTCTCTAACAAAAATGTTTGTCACTATGACTTCCCCGTCCTGATGGACAAGCTGATAAGTGACCTCCCTATCTACAAGAGACACAATTTTATGGTCTCCTTACCCAATATCACAGATTCAGTCATTGAAAAGAAGCGGCAATTTCTGAAGCAGAGGATTTGGCTGGAAGGATTTGCTGCTGACCTAGTGAATATCATCCCTTCTCTGACCTTTCTCTTGGACAGTGATTTGGAGACTCTGAAGAAAAGCATGAAATTCTACCGCACTGTGTTTGGAGTGGATGAAACATCTTTGCAGAGATTAGCTAGGGACTGGGAAATAGAGGTGGATC
>Irga6_MT1_1
AGCTTTACTGGTTATTTTAAGAAATTTAATACGGGAAGAAAAATCATTTCTCAAGAGATCCTCAATTTGATTGAATTAAGGATGAGAAAAGGGAATATTCAGTTGACAAACTCTGCAATCAGTGATGCATTAAAAGAAATCGATAGTAGTGTGCTCAATGTTGCTGTCACTGGGGAGACGGGATCAGGGAAGTCCAGCTTCATCAATACCCTGAGAGGCATTGGGAATGAAGAAGAAGGTGCAGCTAAAACTGGGGTGGTGGAGGTAACCATGGAAAGACATCCATACAAACACCCCAATATACCCAATGTGGTTTTTTGGGACCTGCCTGGGATTGGAAGCACAAATTTCCCACCAAACACTTACCTGGAGAAAATGAAGTTCTATGAGTACGATTTCTTCATTATTATTTCGGCCACACGCTTCAAGAAAAATGATATAGACATTGCCAAAGCAATCAGCATGATGAAGAAGGAATTCTACTTCGTGAGAACCAAGGTGGACTCTGACATAACAAATGAAGCAGATGGCAAACCTCAAACCTTTGACAAAGAAAAGGTCCTGCAGGACATCCGCCTTAACTGTGTGAACACCTTTAGGGAGAATGGCATTGCTGAGCCACCAATCTTCCTGCTCTCTAACAAAAATGTTTGTCACTATGACTTCCCCGTCCTGATGGACAAGCTGATAAGTGACCTCCCTATCTACAAGAGACACAATTTTATGGTCTCCTTACCCAATGTCACAGATTCAGTCATTGAAAAGAAGCGGCAATTTCTGAAGCAGAGGATTTGGCTGGAAGGATTTGCTGCTGACCTAGTGAATATCATCCCTTCTCTGACCTTTCTCTTGGACAGTGATTTGGAGACTCTGAAGAAAAGCATGAAATTCTACCGCACTGTGTTTGGAGTGGATGAAACATCTTTGCAGAGATTAGCTAGGGACTGGGAAATAGAGGTGGATC
>Irga6_MT1_2
AGCTTTACTGGTTATTTTAAGAAATTTAATACGGGAAGAAAAATCATTTCTCAAGAGATCCTCAATTTGATTGAATTAAGGATGAGAAAAGGGAATATTCAGTTGACAAACTCTGCAATCAGTGATGCATTAAAAGAAATCGATAGTAGTGTGCTCAATGTTGCTGTCACTGGGGAGACGGGATCAGGGAAGTCCAGCTTCATCAATACCCTGAGAGGCATTGGGAATGAAGAAGAAGGTGCAGCTAAAACTGGGGTGGTGGAGGTAACCATGGAAAGACATCCATACAAACACCCCAATATACCCAATGTGGTTTTTTGGGACCTGCCTGGGATTGGAAGCACAAATTTCCCACCAAACACTTACCTGGAGAAAATGAAGTTCTATGAGTACGATTTCTTCATTATTATTTCGGCCACACGCTTCAAGAAAAATGATATAGACATTGCCAAAGCAATCAGCATGATGAAGAAGGAATTCTACTTCGTGAGAACCAAGGTGGACTCTGACATAACAAATGAAGCAGATGGCAAACCTCAAACCTTTGACAAAGAAAAGGTCCTGCAAGACATCCGCCTTAACTGTGTGAACACCTTTAGGGAGAATGGCATTGCTGAGCCACCAATCTTCCTGCTCTCTAACAAAAATGTTTGTCACTATGACTTCCCCGTCCTGATGGACAAGCTGATAAGTGACCTCCCTATCTACAAGAGACACAATTTTATGGTCTCCTTACCCAATATCACAGATTCAGTCATTGAAAAGAAGCGGCAATTTCTGAAGCAGAGGATTTGGCTGGAAGGATTTGCTGCTGACCTAGTGAATATCATCCCTTCTCTGACCTTTCTCTTGGACAGTGATTTGGAGACTCTGAAGAAAAGCATGAAATTCTACCGCACTGTGTTTGGAGTGGATGAAACATCTTTGCAGAGATTAGCTAGGGACTGGGAAATAGAGGTGGATC
>Irga6_MW2_1
AGCTTTACTGGTTATTTTAAGAAATTTAATACGGGAAGAAAAATCATTTCTCAAGAGATCCTCAATTTGATTGAATTAAGGATGAGAAAAGGGAATATTCAGTTGACAAACTCTGCAATCAGTGATGCATTAAAAGAAATCGATAGTAGTGTGCTCAATGTTGCTGTCACCGGGGAGACGGGATCAGGGAAGTCCAGCTTCATCAATACCCTGAGAGGCATTGGGAATGAAGAAGAAGGTGCAGCTAAAACTGGGGTGGTGGAGGTAACCATGGAAAGACATCCATACAAACACCCCAATATACCCAATGTGGTTTTTTGGGACCTGCCTGGGATTGGAAGCACAAATTTCCCACCAAACACTTACCTGGAGAAAATGAAGTTCTATGAGTACGATTTCTTCATTATTATTTCGGCCACACGCTTCAAGAAAAATGATATAGACATTGCCAAAGCAATCAGCATGATGAAGAAGGAATTCTACTTCGTGAGAACCAAGGTGGACTCTGACATAACAAATGAAGCAGATGGCAAACCTCAAACCTTTGACAAAGAAAAGGTCCTGCAGGACATCCGCCTTAACTGTGTGAACACCTTTAGGGAGAATGGCATTGCTGAGCCACCAATCTTCCTGCTCTCTAACAAAAATGTTTGTCACTATGACTTCCCCGTCCTGATGGACAAGCTGATAAGTGACCTCCCTATCTACAAGAGACACAATTTTATGGTCTCCTTACCCAATATCACAGATTCAGTCATTGAAAAGAAGCGGCAATTTCTGAAGCAGAGGATTTGGCTGGAAGGATTTGCTGCTGACCTAGTGAATATCATCCCTTCTCTGACCTTTCTCTTGGACAGTGATTTGGAGACTCTGAAGAAAAGCATGAAATTCTACCGCACTGTGTTTGGAGTGGATGAAACATCTTTGCAGAGATTAGCTAGGGACTGGGAAATAGAGGTGGATC
>Irga6_MW2_2
AGCTTTACTGGTTATTTTAAGAAATTTAATACGGGAAGAAAAATCATTTCTCAAGAGATCCTCAATTTGATTGAATTAAGGATGAGAAAAGGGAATATTCAGTTGACAAACTCTGCAATCAGTGATGCATTAAAaGAAATCGATAGTAGTGTGCTCAATGTTGCTGTCACTGGGGAGACGGGATCAGGGAAGTCCAGCTTCATCAATACCCTGAGAGGCATTGGGAATGAAGAAGAAGGTGCAGCTAAAACTGGGGTGGTGGAGGTAACCATGGAAAGACATCCATACAAACACCCCAATATACCCAATGTGGTTTTTTGGGACCTGCCTGGGATTGGAAGCACAAATTTCCCACCAAACACTTACCTGGAGAAAATGAAGTTCTATGAGTACGATTTCTTCATTATTATTTCGGCCACACGCTTCAAGAAAAATGATATAGACATTGCCAAAGCAATCAGCATGATGAAGAAGGAATTCTACTTCGTGAGAACCAAGGTGGACTCTGACATAACAAATGAAGCAGATGGCAAACCTCAAACCTTTGACAAAGAAAAGGTCCTGCAGGACATCCGCCTTAACTGTGTGAACACCTTTAGGGAGAATGGCATTGCTGAGCCACCAATCTTCCTGCTCTCTAACAAAAATGTTTGTCACTATGACTTCCCCGTCCTGATGGACAAGCTGATAAGTGACCTCCCTATCTACAAGAGACACAATTTTATGGTCTCCTTACCCAATATCACAGATTCAGTCATTGAAAAGAAGCGGCAATTTCTGAAGCAGAGGATTTGGCTGGAAGGATTTGCTGCTGACCTAGTGAATATCATCCCTTCTCTGACCTTTCTCTTGGACAGTGATTTGGAGACTCTGAAGAAAAGCATGAAATTCTACCGCACTGTGTTTGGAGTGGATGAAACATCTTTGCAGAGATTAGCTAGGGACTGGGAAATAGAGGTGGATC
>Irga6_AKR
AGCTTTACTGGTTATTTTAAGAAATTTAATACGGGAAGAAAAATCATTTCTCAAGAGATCCTCAATTTGATTGAATTAAGGATGAGAAAAGGGAATATTCAGTTGACAAACTCTGCAATCAGTGATGCATTAAAAGAAATCGATAGTAGTGTGCTCAATGTTGCTGTCACCGGGGAGACGGGATCAGGGAAGTCCAGCTTCATCAATACCCTGAGAGGCATTGGGAATGAAGAAGAAGGTGCAGCTAAAACTGGGGTGGTGGAGGCAACCATGGAAAGACATCCATACAAACACCCCAATATACCCAATGTGGTTTTTTGGGACCTGCCTGGGATTGGAAGCACAAATTTCCCACCAAACACTTACCTGGAGAAAATGAAGTTCTATGAGTACGATTTCTTCATTATTATTTCGGCCACACGCTTCAAGAAAAATGATATAGACATTGCCAAAGCAATCAGCATGATGAAGAAGGAATTCTACTTCGTGAGAACCAAGGTGGACTCTGACATAACAAATGAAGCAGATGGCAAACCTCAAACCTTTGACAAAGAAAAGGTCCTGCAGGACATCCGCCTTAACTGTGTGAACACCTTTAGGGAGAATGGCATTGCTGAGCCACCAATCTTCCTGCTCTCTAACAAAAATGTTTGTCACTATGACTTCCCCGTCCTGATGGACAAGCTGATAAGTGACCTCCCTATCTACAAGAGACACAATTTTATGGTCTCCTTACCCAATATCACAGATTCAGTCATTGAAAAGAAGCGGCAATTTCTGAAGCAGAGGATTTGGCTGGAAGGATTTGCTGCTGACCTAGTGAATATCATCCCTTCTCTGACCTTTCTCTTGGACAGTGATTTGGAGACTCTGAAGAAAAGCATGAAATTCTACCGCACTGTGTTTGGAGTGGATGAAACATCTTTGCAGAGATTAGCTAGGGACTGGGAAATAGAGGTGGATC
>Irga6_WSB
AGCTTTACTGGTTATTTTAAGAAATTTAATACGGGAAGAAAAATCATTTCTCAAGAGATCCTCAATTTGATTGAATTAAGGATGAGAAAAGGGAATATTCAGTTGACAAACTCTGCAATCAGTGATGCATTAAAAGAAATCGATAGTAGTGTGCTCAATGTTGCTGTCACCGGGGAGACGGGATCAGGGAAGTCCAGCTTCATCAATACCCTGAGAGGCATTGGGAATGAAGAAGAAGGTGCAGCTAAAACTGGGGTGGTGGAGGTAACCATGGAAAGACATCCATACAAACACCCCAATATACCCAATGTGGTTTTTTGGGACCTGCCTGGGATTGGAAGCACAAATTTCCCACCAAACACTTACCTGGAGAAAATGAAGTTCTATGAGTACGATTTCTTCATTATTATTTCGGCCACACGCTTCAAGAAAAATGATATAGACATTGCCAAAGCAATCAGCATGATGAAGAAGGAATTCTACTTCGTGAGAACCAAGGTGGACTCTGACATAACAAATGAAGCAGATGGCAAACCTCAAACCTTTGACAAAGAAAAGGTCCTGCAGGACATCCGCCTTAACTGTGTGAACACCTTTAGGGAGAATGGCATTGCTGAGCCACCAATCTTCCTGCTCTCTAACAAAAATGTTTGTCACTATGACTTCCCCGTCCTGATGGACAAGCTGATAAGTGACCTCCCTATCTACAAGAGACACAATTTTATGGTCTCCTTACCCAATATCACAGATTCAGTCATTGAAAAGAAGCGGCAATTTCTGAAGCAGAGGATTTGGCTGGAAGGATTTGCTGCTGACCTAGTGAATATCATCCCTTCTCTGACCTTTCTCTTGGACAGTGATTTGGAGACTCTGAAGAAAAGCATGAAATTCTACCGCACTGTGTTTGGAGTGGATGAAACATCTTTGCAGAGATTAGCTAGGGACTGGGAAATAGAGGTGGATC
>Irga6_SPRET
AGCTTTACTGGTTATTTTAAGAAATTTAATACGGGAAGAAAAATCATTTCTCAAGAGATCCTCAATTTGATTGAATTAAGGATGAGAAAAGGGAATATTCAGTTGACAAATGCTGCAATCAGTGATGCATT--AAGAAATCGATAGTAGTGTGCTCAATGTTGCTGTCACCGGGGAGACGGGATCAGGGAAGTCCAGCTTCATCAATACCCTGAGAGGCATTGGGAATAAAGAAGAAGGTGCAGCTAAAACTGGGGTGGTGGAGGTAACCATGGAAAGACATCCATACAAACACCCCAATATGCCCAATGTGGTTTTTTGGGACCTGCCTGGGATTGGAAGCACAAATTTCCCACCAAACACTTACCTGGAGAAAATGAAGTTCTATGAGTACGATTTCTTCATTATTATTTCGGCCACACGCTTCAAGAAAAATGATATAGACATTGCCAAAGCAATCAGCATGATGAAGAAGGAATTCTACTTCGTGAGAACCAAGGTGGACTCTGACATAACAAACGAAGCAGATGGCAAACCTCAAACCTTTGACAAAGAAAAGGTCCTGCAGGACATCCGCCTTAACTGTGTGAACACCTTTAGGGAGAATGGCATTGCTGAGCCACCAATCTTCCTGCTCTCTAACAAAAATGTTTGTCACTATGACTTCCCCGTCCTGATGGACAAGCTGATAAGTGACCTCCCTATCTACAAGAGACACAATTTTATGCTCGCCTTACCCAATATCACAGATTCAGTCATTGAAAAGAAGCGGCAATTTCTGAAGCAGAGGATTTGGCTGGAAGGGTTTGCTGCTGACCTAATGAGTATCATCCCTACACTGACCTTTCTCTTGGACAGTGATTTGGAGACTCTGAAGAAAAGCATGAAATTCTACCGCACTGTGTTTGGAGTGGATGAAACATCTTTGCAGAGATTAGCTAGGGACTGGGAAATAGAGGTGGATC
>Irga6_PWK
AGCTTTACTGGTTATTTTAAGAAATTTAATACGGGAAGAAAAATCATTTCTCAAGAGATCCTCAATTTGATTGAATTAAGGATGAGAAAAGGGAATATTCAGTTGACAAACTCTGCAATCAGTGATGCATTAAAAGAAATCGATAGTAGTGTGCTCAATGTTGCTGTCACCGGGGAGACTGGATCAGGGAAGTCCAGCTTCATCAATACCCTGAGAGGCATTGGGAATGAAGAAGAAGGTGCAGCTAAAACTGGGGTGGTGGAGGTAACCATGGAAAGACATCCATACAAACACCCCAATATACCCAATGTGGTTTTTTGGGACCTGCCTGGGATTGGAAGCACAAATTTCCCACCAAACACTTACCTGGAGAAAATGAAGTTCTATGAGTACGATTTCTTCATTATTATTTCGGCCACACGCTTCAAGAAAAATGATATAGACATTGCCAAAGCAATCAGCATGATGAAGAAGGAATTCTACTTCGTGAGAACCAAGGTGGACTCTGACATAACAAATGAAGCAGATGGCAAACCTCAAACCTTTGACAAAGAAAAGGTCCTGCAGGACATCCGCCTTAACTGTGTGAACACCTTTAGGGAGAATGGCATTGCTGAGCCACCAATCTTCCTGCTCTCTAACAAAAATGTTTGTCACTATGACTTCCCCGTCCTGATGGACAAGCTGATAAGTGACCTCCCTATCTACAAGAGACACAATTTTATGGTCTCCTTACCCAATATCACAGATTCAGTCATTGAAAAGAAGCGGCAATTTCTGAAGCAGAGGATTTGGCTGGAAGGATTTGCTGCTGACCTAGTGAATATCATCCCTTCTCTGACCTTTCTCTTGGACAGTGATTTGGAGACTCTGAAGAAAAGCATGAAATTCTACCGCACTGTGTTTGGAGTGGATGAAACATCTTTGCAGAGATTAGCTAGGGACTGGGAAATAGAGGTGGATC
>Irga6_CzechII
AGCTTTACTGGTTATTTTAAGAAATTTAATACGGGAAGAAAAATCATTTCTCAAGAGATCCTCAATTTGATTGAATTAAGGATGAGAAAAGGGAATATTCAGTTGACAAACTCTGCAATCAGTGATGCATTAAAAGAAATCGATAGTAGTGTGCTCAATGTTGCTGTCACCGGGGAGACGGGATCAGGGAAGTCCAGCTTCATCAATACCCTGAGAGGCATTGGGAATGAAGAAGAAGGTGCAGCTAAAACTGGGGTGGTGGAGGTAACCATGGAAAGACATCCATACAAACACCCCAATATACCCAATGTGGTTTTTTGGGACCTGCCTGGGATTGGAAGCACAAATTTCCCACCAAACACTTACCTGGAGAAAATGAAGTTCTATGAGTACGATTTCTTCATTATTATTTCGGCCACACGCTTCAAGAAAAATGATATAGACATTGCCAAAGCAATCAGCATGATGAAGAAGGAATTCTACTTCGTGAGAACCAAGGTGGACTCTGACATAACAAATGAAGCAGATGGCAAACCTCAAACCTTTGACAAAGAAAAGGTCCTGCAGGACATCCGCCTTAACTGTGTGAACACCTTTAGGGAGAATGGCATTGCTGAGCCACCAATCTTCCTGCTCTCTAACAAAAATGTTTGTCACTATGACTTCCCCGTCCTGATGGACAAGCTGATAAGTGACCTCCCTATCTACAAGAGACACAATTTTATGGTCTCCTTACCCAATATCACAGATTCAGTCATTGAAAAGAAGCGGCAATTTCTGAAGCAGAGGATTTGGCTGGAAGGATTTGCTGCTGACCTAGTGAATATCATCCCTTCTCTGACCTTTCTCTTGGACAGTGATTTGGAGACTCTGAAGAAAAGCATGAAATTCTACCGCACTGTGTTTGGAGTGGATGAAACATCTTTGCAGAGATTAGCTAGGGACTGGGAAATAGAGGTGGATC
>Irga6_CIM
AGCTTTACTGGTTATTTTAAGAAATTTAATACGGGAAGAAAAATCATTTCTCAAGAGATCCTCAATTTGATTGAATTAAGGATGAGAAAAGGGAATATTCAGTTGACAAACTCTGCAATCAGTGATGCATTAAAAGAAATCGATAGTAGTGTGCTCAATGTTGCTGTCACCGGGGAGACGGGATCAGGGAAGTCCAGCTTCATCAATACCCTGAGAGGCATTGGGAATGAAGAAGAAGGTGCAGCTAAAACTGGGGTGGTGGAGGTAACCATGGAAAGACATCCATACAAACACCCCAATATACCCAATGTGGTTTTTTGGGACCTGCCTGGGATTGGAAGCACAAATTTCCCACCGAACACTTACCTGGAGAAAATGAAGTTCTATGAGTACGATTTCTTCATTATTATTTCGGCCACACGCTTCAAGAAAAATGATATAGACATTGCCAAAGCAATCAGCATGATGAAGAAGGAATTCTACTTCGTGAGAACCAAGGTGGACTCTGACATAACAAATGAAGCAGATGGCAAACCTCAAACCTTTGACAAAGAAAAGGTCCTGCAGGACATCCGCCTTAACTGTGTGAACACCTTTAGGGAGAATGGCATTGCTGAGCCACCAATCTTCCTGCTCTCTAACAAAAATGTTTGTCACTATGACTTCCCCGTCCTGATGGACAAGCTGATAAGTGACCTCCCTATCTACAAGAGACACAATTTTATGCTCTCCTTACCCAATATCACAGATTCAGTCATTGAAAAGAAACGGCAATTTCTGAAGCAGAGGATTTGGCTGGAAGGGTTTGCTGCTGACCTAGTGAATATCATCCCTTCTCTGACCTTTCTCTTGGACAGTGATTTGGAGACTCTGAAGAAAAGCATGAAATTCTACCGCACTGTGTTTGGAGTGGATGAAACATCTTTGCAGAGATTAGCTAGGGACTGGGAAATAGAGGTGGATC
>Irga6_MIB3_1
AGCTTTACTGGTTATTTTAAGAAATTTAATACGGGAAGAAAAATCATTTCTCAAGAGATCCTCAATTTGATTGAATTAAGGATGAGAAAAGGGAATATTCAGTTGACAAACTCTGCAATCAGTGATGCATTAAAAGAAATCGATAGTAGTGTGCTCAATGTTGCTGTCACCGGGGAGACGGGATCAGGGAAGTCCAGCTTCATCAATACCCTGAGAGGCATTGGGAATGAAGAAGAAGGTGCAGCTAAAACTGGGGTGGTGGAGGTAACCATGGAAAGACATCCATACAAACACCCCAATATACCCAATGTGGTTTTTTGGGACCTGCCTGGGATTGGAAGCACAAATTTCCCACCGAACACTTACCTGGAGAAAATGAAGTTCTATGAGTACGATTTCTTCATTATTATTTCGGCCACACGCTTCAAGAAAAATGATATAGACATTGCCAAAGCAATCAGCATGATGAAGAAGGAATTCTACTTCGTGAGAACCAAGGTGGACTCTGACATAACAAATGAAGCAGATGGCAAACCTCAAACCTTTGACAAAGAAAAGGTCCTGCAGGACATCCGCCTTAACTGTGTGAACACCTTTAGGGAGAATGGCATTGCTGAGCCACCAATCTTCCTGCTCTCTAACAAAAATGTTTGTCACTATGACTTCCCCGTCCTGATGGACAAGCTGATAAGTGACCTCCCTATCTACAAGAGACACAATTTTATGCTCTCCTTACCCAATATCACAGATTCAGTCATTGAAAAGAAACGGCAATTTCTGAAGCAGAGGATTTGGCTGGAAGGGTTTGCTGCTGACCTAGTGAATATCATCCCTTCTCTGACCTTTCTCTTGGACAGTGATTTGGAGACTCTGAAGAAAAGCATGAAATTCTACCGCACTGTGTTTGGAGTGGATGAAACATCTTTGCAGAGATTAGCTAGGGACTGGGAAATAGAGGTGGATC
>Irga6_MIB3_2
AGCTTTACTGGTTATTTTAAGAAATTTAATACGGGAAGAAAAATCATTTCTCAAGAGATCCTCAATTTGATTGAATTAAGGATGAGAAAAGGGAATATTCAGTTGACAAACTCTGCAATCAGTGATGCATTAAAAGAAATCGATAGTAGTGTGCTCAATGTTGCTGTCACCGGGGAGACGGGATCAGGGAAGTCCAGCTTCATCAATACCCTGAGAGGCATTGGGAATGAAGAAGAAGGTGCAGCTAAAACTGGGGTGGTGGAGGTAACCATGGAAAGACATCCATACAAACACCCCAATATACCCAATGTGGTTTTTTGGGACCTGCCTGGGATTGGAAGCACAAATTTCCCACCAAACACTTACCTGGAGAAAATGAAGTTCTATGAGTACGATTTCTTCATTATTATTTCGGCCACACGCTTCAAGAAAAATGATATAGACATTGCCAAAGCAATCAGCATGATGAAGAAGGAATTCTACTTCGTGAGAACCAAGGTGGACTCTGACATAACAAATGAAGCAGATGGCAAACCTCAAACCTTTGACAAAGAAAAGGTCCTGCAGGACATCCGCCTTAACTGTGTGAACACCTTTAGGGAGAATGGCATTGCTGAGCCACCAATCTTCCTGCTCTCTAACAAAAATGTTTGTCACTATGACTTCCCCGTCCTGATGGACAAGCTGATAAGTGACCTCCCTATCTACAAGAGACACAATTTTATGGTCTCCTTACCCAATATCACAGATTCAGTCATTGAAAAGAAGCGGCAATTTCTGAAGCAGAGGATTTGGCTGGAAGGGTTTGCTGCTGACCTAGTGAATATCATCCCTTCTCTGACCTTTCTCTTGGACAGTGATTTGGAGACTCTGAAGAAAAGCATGAAATTCTACCGCACTGTGTTTGGAGTGGATGAAACATCTTTGCAGAGATTAGCTAGGGACTGGGAAATAGAGGTGGATC
>Irga6_MIB4_1
AGCTTTACTGGTTATTTTAAGAAATTTAATACGGGAAGAAAAATCATTTCTCAAGAGATCCTCAATTTGATTGAATTAAGGATGAGAAAAGGGAATATTCAGTTGACAAACTCTGCAATCAGTGATGCATTAAAAGAAATCGATAGTAGTGTGCTCAATGTTGCTGTCACCGGGGAGACGGGATCAGGGAAGTCCAGCTTCATCAATACCCTGAGAGGCATTGGGAATGAAGAAGAAGGTGCAGCTAAAACTGGGGTGGTGGAGGTAACCATGGAAAGACATCCATACAAACACCCCAATATACCCAATGTGGTTTTTTGGGACCTGCCTGGGATTGGAAGCACAAATTTCCCACCGAACACTTACCTGGAGAAAATGAAGTTCTATGAGTACGATTTCTTCATTATTATTTCGGCCACACGCTTCAAGAAAAATGATATAGACATTGCCAAAGCAATCAGCATGATGAAGAAGGAATTCTACTTCGTGAGAACCAAGGTGGACTCTGACATAACAAATGAAGCAGATGGCAAACCTCAAACCTTTGACAAAGAAAAGGTCCTGCAGGACATCCGCCTTAACTGTGTGAACACCTTTAGGGAGAATGGCATTGCTGAGCCACCAATCTTCCTGCTCTCTAACAAAAATGTTTGTCACTATGACTTCCCCGTCCTGATGGACAAGCTGATAAGTGACCTCCCTATCTACAAGAGACACAATTTTATGCTCTCCTTACCCAATATCACAGATTCAGTCATTGAAAAGAAACGGCAATTTCTGAAGCAGAGGATTTGGCTGGAAGGGTTTGCTGCTGACCTAGTGAATATCATCCCTTCTCTGACCTTTCTCTTGGACAGTGATTTGGAGACTCTGAAGAAAAGCATGAAATTCTACCGCACTGTGTTTGGAGTGGATGAAACATCTTTGCAGAGATTAGCTAGGGACTGGGAAATAGAGGTGGATC
>Irga6_MIB4_2
AGCTTTACTGGTTATTTTAAGAAATTTAATACGGGAAGAAAAATCATTTCTCAAGAGATCCTCAATTTGATTGAATTAAGGATGAGAAAAGGGAATATTCAGTTGACAAACTCTGCAATCAGTGATGCATTAAAAGAAATCGATAGTAGTGTGCTCAATGTTGCTGTCACCGGGGAGACGGGATCAGGGAAGTCCAGCTTCATCAATACCCTGAGAGGCATTGGGAATGAAGAAGAAGGTGCAGCTAAAACTGGGGTGGTGGAGGTAACCATGGAAAGACATCCATACAAACACCCCAATATACCCAATGTGGTTTTTTGGGACCTGCCTGGGATTGGAAGCACAAATTTCCCACCAAACACTTACCTGGAGAAAATGAAGTTCTATGAGTACGATTTCTTCATTATTATTTCAGCCACACGCTTCAAGAAAAATGATATAGACATTGCCAAAGCAGTCAGCATGATGAAGAAGGAATTCTACTTCGTGAGAACCAAGGTGGACTCTGACATAACAAATGAAGCAGATGGCAAACCTCAAACCTTTGACAAAGAAAAGGTCCTGCAGGACATCCGCCTTAACTGTGTGAACACCTTTAGGGAGAATGGCATTGCTGAGCCACCAATCTTCCTGCTCTCTAACAAAAATGTTTGTCACTATGACTTCCCCGTCCTGATGGACAAGCTGATAAGTGACCTCCCTATCTACAAGAGACACAATTTTATGGTCTCCTTACCCAATATCACAGATTCAGTCATTGAAAAGAAGCGGCAATTTCTGAAGCAGAGGATTTGGCTGGAAGGGTTTGCTGCTGACCTAGTGAATATCATCCCTTCTCTGACCTTTCTCTTGGACAGTGATTTGGAGACTCTGAAGAAAAGCATGAAATTCTACCGCACTGTGTTTGGAGTGGATGAAACATCTTTGCAGAGATTAGCTAGGGACTGGGAAATAGAGGTGGATC
>Irga6_MIB6
AGCTTTACTGGTTATTTTAAGAAATTTAATACGGGAAGAAAAATCATTTCTCAAGAGATCCTCAATTTGATTGAATTAAGGATGAGAAAAGGGAATATTCAGTTGACAAACTCTGCAATCAGTGATGCATTAAAAGAAATCGATAGTAGTGTGCTCAATGTTGCTGTCACCGGGGAGACGGGATCAGGGAAGTCCAGCTTCATCAATACCCTGAGAGGCATTGGGAATGAAGAAGAAGGTGCAGCTAAAACTGGGGTGGTGGAGGTAACCATGGAAAGACATCCATACAAACACCCCAATATACCCAATGTGGTTTTTTGGGACCTGCCTGGGATTGGAAGCACAAATTTCCCACCGAACACTTACCTGGAGAAAATGAAGTTCTATGAGTACGATTTCTTCATTATTATTTCGGCCACACGCTTCAAGAAAAATGATATAGACATTGCCAAAGCAATCAGCATGATGAAGAAGGAATTCTACTTCGTGAGAACCAAGGTGGACTCTGACATAACAAATGAAGCAGATGGCAAACCTCAAACCTTTGACAAAGAAAAGGTCCTGCAGGACATCCGCCTTAACTGTGTGAACACCTTTAGGGAGAATGGCATTGCTGAGCCACCAATCTTCCTGCTCTCTAACAAAAATGTTTGTCACTATGACTTCCCCGTCCTGATGGACAAGCTGATAAGTGACCTCCCTATCTACAAGAGACACAATTTTATGCTCTCCTTACCCAATATCACAGATTCAGTCATTGAAAAGAAACGGCAATTTCTGAAGCAGAGGATTTGGCTGGAAGGGTTTGCTGCTGACCTAGTGAATATCATCCCTTCTCTGACCTTTCTCTTGGACAGTGATTTGGAGACTCTGAAGAAAAGCATGAAATTCTACCGCACTGTGTTTGGAGTGGATGAAACATCTTTGCAGAGATTAGCTAGGGACTGGGAAATAGAGGTGGATC
>Irga6_MIB24_1
AGCTTTACTGGTTATTTTAAGAAATTTAATACGGGAAGAAAAATCATTTCTCAAGAGATCCTCAATTTGATTGAATTAAGGATGAGAAAAGGGAATATTCAGTTGACAAACTCTGCAATCAGTGATGCATTAAAAGAAATCGATAGTAGTGTGCTCAATGTTGCTGTCACCGGGGAGACGGGATCAGGGAAGTCCAGCTTCATCAATACCCTGAGAGGCATTGGGAATGAAGAAGAAGGTGCAGCTAAAACTGGGGTGGTGGAGGTAACCATGGAAAGACATCCATACAAACACCCCAATATACCCAATGTGGTTTTTTGGGACCTGCCTGGGATTGGAAGCACAAATTTCCCACCGAACACTTACCTGGAGAAAATGAAGTTCTATGAGTACGATTTCTTCATTATTATTTCGGCCACACGCTTCAAGAAAAATGATATAGACATTGCCAAAGCAATCAGCATGATGAAGAAGGAATTCTACTTCGTGAGAACCAAGGTGGACTCTGACATAACAAATGAAGCAGATGGCAAACCTCAAACCTTTGACAAAGAAAAGGTCCTGCAGGACATCCGCCTTAACTGTGTGAACACCTTTAGGGAGAATGGCATTGCTGAGCCACCAATCTTCCTGCTCTCTAACAAAAATGTTTGTCACTATGACTTCCCCGTCCTGATGGACAAGCTGATAAGTGACCTCCCTATCTACAAGAGACACAATTTTATGCTCTCCTTACCCAATATCACAGATTCAGTCATTGAAAAGAAACGGCAATTTCTGAAGCAGAGGATTTGGCTGGAAGGGTTTGCTGCTGACCTAGTGAATATCATCCCTTCTCTGACCTTTCTCTTGGACAGTGATTTGGAGACTCTGAAGAAAAGCATGAAATTCTACCGCACTGTGTTTGGAGTGGATGAAACATCTTTGCAGAGATTAGCTAGGGACTGGGAAATAGAGGTGGATC
>Irga6_MIB24_2
AGCTTTACTGGTTATTTTAAGAAATTTAATACGGGAAGAAAAATCATTTCTCAAGAGATCCTCAATTTGATTGAATTAAGGATGAGAAAAGGGAATATTCAGTTGACAAACTCTGCAATCAGTGATGCATTAAAAGAAATCGATAGTAGTGTGCTCAATGTTGCTGTCACCGGGGAGACGGGATCAGGGAAGTCCAGCTTCATCAATACCCTGAGAGGCATTGGGAATGAAGAAGAAGGTGCAGCTAAAACTGGGGTGGTGGAGGTAACCATGGAAAGACATCCATACAAACACCCCAATATACCCAATGTGGTTTTTTGGGACCTGCCTGGGATTGGAAGCACAAATTTCCCACCAAACACTTACCTGGAGAAAATGAAGTTCTATGAGTACGATTTCTTCATTATTATTTCGGCCACACGCTTCAAGAAAAATGATATAGACATTGCCAAAGCAATCAGCATGATGAAGAAGGAATTCTACTTCGTGAGAACCAAGGTGGACTCTGACATAACAAATGAAGCAGATGGCAAACCTCAAACCTTTGACAAAGAAAAGGTCCTGCAGGACATCCGCCTTAACTGTGTGAACACCTTTAGGGAGAATGGCATTGCTGAGCCACCAATCTTCCTGCTCTCTAACAAAAATGTTTGTCACTATGACTTCCCCGTCCTGATGGACAAGCTGATAAGTGACCTCCCTATCTACAAGAGACACAATTTTATGGTCTCCTTACCCAATATCACAGATTCAGTCATTGAAAAGAAGCGGCAATTTCTGAAGCAGAGGATTTGGCTGGAAGGGTTTGCTGCTGACCTAGTGAATATCATCCCTTCTCTGACCTTTCTCTTGGACAGTGATTTGGAGACTCTGAAGAAAAGCATGAAATTCTACCGCACTGTGTTTGGAGTGGATGAAACATCTTTGCAGAGATTAGCTAGGGACTGGGAAATAGAGGTGGATC
>Irga6_MIB25
AGCTTTACTGGTTATTTTAAGAAATTTAATACGGGAAGAAAAATCATTTCTCAAGAGATCCTCAATTTGATTGAATTAAGGATGAGAAAAGGGAATATTCAGTTGACAAACTCTGCAATCAGTGATGCATTAAAAGAAATCGATAGTAGTGTGCTCAATGTTGCTGTCACCGGGGAGACGGGATCAGGGAAGTCCAGCTTCATCAATACCCTGAGAGGCATTGGGAATGAAGAAGAAGGTGCAGCTAAAACTGGGGTGGTGGAGGTAACCATGGAAAGACATCCATACAAACACCCCAATATACCCAATGTGGTTTTTTGGGACCTGCCTGGGATTGGAAGCACAAATTTCCCACCAAACACTTACCTGGAGAAAATGAAGTTCTATGAGTACGATTTCTTCATTATTATTTCGGCCACACGCTTCAAGAAAAATGATATAGACATTGCCAAAGCAATCAGCATGATGAAGAAGGAATTCTACTTCGTGAGAACCAAGGTGGACTCTGACATAACAAATGAAGCAGATGGCAAACCTCAAACCTTTGACAAAGAAAAGGTCCTGCAGGACATCCGCCTTAACTGTGTGAACACCTTTAGGGAGAATGGCATTGCTGAGCCACCAATCTTCCTGCTCTCTAACAAAAATGTTTGTCACTATGACTTCCCCGTCCTGATGGACAAGCTGATAAGTGACCTCCCTATCTACAAGAGACACAATTTTATGGTCTCCTTACCCAATATCACAGATTCAGTCATTGAAAAGAAGCGGCAATTTCTGAAGCAGAGGATTTGGCTGGAAGGGTTTGCTGCTGACCTAGTGAATATCATCCCTTCTCTGACCTTTCTCTTGGACAGTGATTTGGAGACTCTGAAGAAAAGCATGAAATTCTACCGCACTGTGTTTGGAGTGGATGAAACATCTTTGCAGAGATTAGCTAGGGACTGGGAAATAGAGGTGGATC
>Irga6_MIB23_1
AGCTTTACTGGTTATTTTAAGAAATTTAATACGGGAAGAAAAATCATTTCTCAAGAGATCCTCAATTTGATTGAATTAAGGATGAGAAAAGGGAATATTCAGTTGACAAACTCTGCAATCAGTGATGCATTAAAAGAAATCGATAGTAGTGTGCTCAATGTTGCTGTCACCGGGGAGACGGGATCAGGGAAGTCCAGCTTCATCAATACCCTGAGAGGCATTGGGAATGAAGAAGAAGGTGCAGCTAAAACTGGGGTGGTGGAGGTAACCATGGAAAGACATCCATACAAACACCCCAATATACCCAATGTGGTTTTTTGGGACCTGCCTGGGATTGGAAGCACAAATTTCCCACCGAACACTTACCTGGAGAAAATGAAGTTCTATGAGTACGATTTCTTCATTATTATTTCGGCCACACGCTTCAAGAAAAATGATATAGACATTGCCAAAGCAATCAGCATGATGAAGAAGGAATTCTACTTCGTGAGAACCAAGGTGGACTCTGACATAACAAATGAAGCAGATGGCAAACCTCAAACCTTTGACAAAGAAAAGGTCCTGCAGGACATCCGCCTTAACTGTGTGAACACCTTTAGGGAGAATGGCATTGCTGAGCCACCAATCTTCCTGCTCTCTAACAAAAATGTTTGTCACTATGACTTCCCCGTCCTGATGGACAAGCTGATAAGTGACCTCCCTATCTACAAGAGACACAATTTTATGCTCTCCTTACCCAATATCACAGATTCAGTCATTGAAAAGAAACGGCAATTTCTGAAGCAGAGGATTTGGCTGGAAGGGTTTGCTGCTGACCTAGTGAATATCATCCCTTCTCTGACCTTTCTCTTGGACAGTGATTTGGAGACTCTGAAGAAAAGCATGAAATTCTACCGCACTGTGTTTGGAGTGGATGAAACATCTTTGCAGAGATTAGCTAGGGACTGGGAAATAGAGGTGGATC
>Irga6_MIb23_2
AGCTTTACTGGTTATTTTAAGAAATTTAATACGGGAAGAAAAATCATTTCTCAAGAGATCCTCAATTTGATTGAATTAAGGATGAGAAAAGGGAATATTCAGTTGACAAACTCTGCAATCAGTGATGCATTAAAAGAAATCGATAGTAGTGTGCTCAATGTTGCTGTCACCGGGGAGACGGGATCAGGGAAGTCCAGCTTCATCAATACCCTGAGAGGCATTGGGAATGAAGAAGAAGGTGCAGCTAAAACTGGGGTGGTGGAGGTAACCATGGAAAGACATCCATACAAACACCCCAATATACCCAATGTGGTTTTTTGGGACCTGCCTGGGATTGGAAGCACAAATTTCCCACCAAACACTTACCTGGAGAAAATGAAGTTCTATGAGTACGATTTCTTCATTATTATTTCGGCCACACGCTTCAAGAAAAATGATATAGACATTGCCAAAGCAATCAGCATGATGAAGAAGGAATTCTACTTCGTGAGAACCAAGGTGGACTCTGACATAACAAATGAAGCAGATGGCAAACCTCAAACCTTTGACAAAGAAAAGGTCCTGCAGGACATCCGCCTTAACTGTGTGAACACCTTTAGGGAGAATGGCATTGCTGAGCCACCAATCTTCCTGCTCTCTAACAAAAATGTTTGTCACTATGACTTCCCCGTCCTGATGGACAAGCTGATAAGTGACCTCCCTATCTACAAGAGACACAATTTTATGGTCTCCTTACCCAATATCACAGATTCAGTCATTGAAAAGAAGCGGCAATTTCTGAAGCAGAGGATTTGGCTGGAAGGGTTTGCTGCTGACCTAGTGAATATCATCCCTTCTCTGACCTTTCTCTTGGACAGTGATTTGGAGACTCTGAAGAAAAGCATGAAATTCTACCGCACTGTGTTTGGAGTGGATGAAACATCTTTGCAGAGATTAGCTAGGGACTGGGAAATAGAGGTGGATC
>Irga6_MIB35_1
AGCTTTACTGGTTATTTTAAGAAATTTAATACGGGAAGAAAAATCATTTCTCAAGAGATCCTCAATTTGATTGAATTAAGGATGAGAAAAGGGAATATTCAGTTGACAAACTCTGCAATCAGTGATGCATTAAAAGAAATCGATAGTAGTGTGCTCAATGTTGCTGTCACCGGGGAGACGGGATCAGGGAAGTCCAGCTTCATCAATACCCTGAGAGGCATTGGGAATGAAGAAGAAGGTGCAGCTAAAACTGGGGTGGTGGAGGAAACCATGGAGAGACATCCATACAAACACCCCAATATACCCAATGTGGTTTTTTGGGACCTGCCTGGGATTGGAAGCACAAATTTCCCACCAAACACTTACCTGGAGAAAATGAAGTTCTATGAGTACGATTTCTTCATTATTATTTCGGCCACACGCTTCAAGAAAAATGATATAGACATTGCCAAAGCAATCAGCATGATGAAGAAGGAATTCTACTTCGTGAGAACCAAGGTGGACTCTGACATAACAAATGAAGCAGATGGCAAACCTCAAACCTTTGACAAAGAAAAGGTCCTGCAGGACATCCGCCTTAACTGTGTGAACACCTTTAGGGAGAATGGCATTGCTGAGCCACCAATCTTCCTGCTCTCTAACAAAAATGTTTGTCACTATGACTTCCCCGTCCTGATGGACAAGCTGATAAGTGACCTCCCTATCTACAAGAGACACAATTTTATGGTCTCCTTACCCAATATCACAGATTCAGTCATTGAAAAGAAGCGGCAATTTCTGAAGCAGAGGATTTGGCTGGAAGGGTTTGCTGCTGACCTAGTGAATATCATCCCTTCTCTGACCTTTCTCTTGGACAGTGATTTGGAGACTCTGAAGAAAAGCATGAAATTCTACCGCACTGTGTTTGGAGTGGATGAAACATCTTTGCAGAGATTAGCTAGGGACTGGGAAATAGAGGTGGATC
>Irga6_MIB35_2
AGCTTTACTGGTTATTTTAAGAAATTTAATACGGGAAGAAAAATCATTTCTCAAGAGATCCTCAATTTGATTGAATTAAGGATGAGAAAAGGGAATATTCAGTTGACAAACTCTGCAATCAGTGATGCATTAAAAGAAATCGATAGTAGTGTGCTCAATGTTGCTGTCACCGGGGAGACGGGATCAGGGAAGTCCAGCTTCATCAATACCCTGAGAGGCATTGGGAATGAAGAAGAAGGTGCAGCTAAAACTGGGGTGGTGGAGGTAACCATGGAAAGACATCCATACAAACACCCCAATATACCCAATGTGGTTTTTTGGGACCTGCCTGGGATTGGAAGCACAAATTTCCCACCAAACACTTACCTGGAGAAAATGAAGTTCTATGAGTACGATTTCTTCATTATTATTTCGGCCACACGCTTCAAGAAAAATGATATAGACATTGCCAAAGCAATCAGCATGATGAAGAAGGAATTCTACTTCGTGAGAACCAAGGTGGACTCTGACATAACAAATGAAGCAGATGGCAAACCTCAAACCTTTGACAAAGAAAAGGTCCTGCAGGACATCCGCCTTAACTGTGTGAACACCTTTAGGGAGAATGGCATTGCTGAGCCACCAATCTTCCTGCTCTCTAACAAAAATGTTTGTCACTATGACTTCCCCGTCCTGATGGACAAGCTGATAAGTGACCTCCCTATCTACAAGAGACACAATTTTATGGTCTCCTTACCCAATATCACAGATTCAGTCATTGAAAAGAAGCGGCAATTTCTGAAGCAGAGGATTTGGCTGGAAGGGTTTGCTGCTGACCTAGTGAATATCATCCCTTCTCTGACCTTTCTCTTGGACAGTGATTTGGAGACTCTGAAGAAAAGCATGAAATTCTACCGCACTGTGTTTGGAGTGGATGAAACATCTTTGCAGAGATTAGCTAGGGACTGGGAAATAGAGGTGGATC
>Irga6_MIB36
AGCTTTACTGGTTATTTTAAGAAATTTAATACGGGAAGAAAAATCATTTCTCAAGAGATCCTCAATTTGATTGAATTAAGGATGAGAAAAGGGAATATTCAGTTGACAAACTCTGCAATCAGTGATGCATTAAAAGAAATCGATAGTAGTGTGCTCAATGTTGCTGTCACCGGGGAGACGGGATCAGGGAAGTCCAGCTTCATCAATACCCTGAGAGGCATTGGGAATGAAGAAGAAGGTGCAGCTAAAACTGGGGTGGTGGAGGTAACCATGGAAAGACATCCATACAAACACCCCAATATACCCAATGTGGTTTTTTGGGACCTGCCTGGGATTGGAAGCACAAATTTCCCACCGAACACTTACCTGGAGAAAATGAAGTTCTATGAGTACGATTTCTTCATTATTATTTCGGCCACACGCTTCAAGAAAAATGATATAGACATTGCCAAAGCAATCAGCATGATGAAGAAGGAATTCTACTTCGTGAGAACCAAGGTGGACTCTGACATAACAAATGAAGCAGATGGCAAACCTCAAACCTTTGACAAAGAAAAGGTCCTGCAGGACATCCGCCTTAACTGTGTGAACACCTTTAGGGAGAATGGCATTGCTGAGCCACCAATCTTCCTGCTCTCTAACAAAAATGTTTGTCACTATGACTTCCCCGTCCTGATGGACAAGCTGATAAGTGACCTCCCTATCTACAAGAGACACAATTTTATGCTCTCCTTACCCAATATCACAGATTCAGTCATTGAAAAGAAACGGCAATTTCTGAAGCAGAGGATTTGGCTGGAAGGGTTTGCTGCTGACCTAGTGAATATCATCCCTTCTCTGACCTTTCTCTTGGACAGTGATTTGGAGACTCTGAAGAAAAGCATGAAATTCTACCGCACTGTGTTTGGAGTGGATGAAACATCTTTGCAGAGATTAGCTAGGGACTGGGAAATAGAGGTGGATC
>Irga6_LAB
AGCTTTACTGGTTATTTTAAGAAATTTAATACGGGAAGAAAAATCATTTCTCAAGAGATCCTCAATTTGATTGAATTAAGGATGAGAAAAGGGAATATTCAGTTGACAAACTCTGCAATCAGTGATGCATTAAAAGAAATCGATAGTAGTGTGCTCAATGTTGCTGTCACCGGGGAGACGGGATCAGGGAAGTCCAGCTTCATCAATACCCTGAGAGGCATTGGGAATGAAGAAGAAGGTGCAGCTAAAACTGGGGTGGTGGAGGTAACCATGGAAAGACATCCATACAAACACCCCAATATACCCAATGTGGTTTTTTGGGACCTGCCTGGGATTGGAAGCACAAATTTCCCACCAAACACTTACCTGGAGAAAATGAAGTTCTATGAGTACGATTTCTTCATTATTATTTCGGCCACACGCTTCAAGAAAAATGATATAGACATTGCCAAAGCAATCAGCATGATGAAGAAGGAATTCTACTTCGTGAGAACCAAGGTGGACTCTGACATAACAAATGAAGCAGATGGCAAACCTCAAACCTTTGACAAAGAAAAGGTCCTGCAGGACATCCGCCTTAACTGTGTGAACACCTTTAGGGAGAATGGCATTGCTGAGCCACCAATCTTCCTGCTCTCTAACAAAAATGTTTGTCACTATGACTTCCCCGTCCTGATGGACAAGCTGATAAGTGACCTCCCTATCTACAAGAGACACAATTTTATGGTCTCCTTACCCAATATCACAGATTCAGTCATTGAAAAGAAGCGGCAATTTCTGAAGCAGAGGATTTGGCTGGAAGGATTTGCTGCTGACCTAGTGAATATCATCCCTTCTCTGACCTTTCTCTTGGACAGTGATTTGGAGACTCTGAAGAAAAGCATGAAATTCTACCGCACTGTGTTTGGAGTGGATGAAACATCTTTGCAGAGATTAGCTAGGGACTGGGAAATAGAGGTGGATC
>Irga6_NOD
AGCTTTACTGGTTATTTTAAGAAATTTAATACGGGAAGAAAAATCATTTCTCAAGAGATCCTCAATTTGATTGAATTAAGGATGAGAAAAGGGAATATTCAGTTGACAAACTCTGCAATCAGTGATGCATTAAAAGAAATCGATAGTAGTGTGCTCAATGTTGCTGTCACTGGGGAGACGGGATCAGGGAAGTCCAGCTTCATCAATACCCTGAGAGGCATTGGGAATGAAGAAGAAGGTGCAGCTAAAACTGGGGTGGTGGAGGTAACCATGGAAAGACATCCATACAAACACCCCAATATACCCAATGTGGTTTTTTGGGACCTGCCTGGGATTGGAAGCACAAATTTCCCACCAAACACTTACCTGGAGAAAATGAAGTTCTATGAGTACGATTTCTTCATTATTATTTCGGCCACACGCTTCAAGAAAAATGATATAGACATTGCCAAAGCAATCAGCATGATGAAGAAGGAATTCTACTTCGTGAGAACCAAGGTGGACTCTGACATAACAAATGAAGCAGATGGCAAACCTCAAACCTTTGACAAAGAAAAGGTCCTGCAGGACATCCGCCTTAACTGTGTGAACACCTTTAGGGAGAATGGCATTGCTGAGCCACCAATCTTCCTGCTCTCTAACAAAAATGTTTGTCACTATGACTTCCCCGTCCTGATGGACAAGCTGATAAGTGACCTCCCTATCTACAAGAGACACAATTTTATGGTCTCCTTACCCAATATCACAGATTCAGTCATTGAAAAGAAGCGGCAATTTCTGAAGCAGAGGATTTGGCTGGAAGGATTTGCTGCTGACCTAGTGAATATCATCCCTTCTCTGACCTTTCTCTTGGACAGTGATTTGGAGACTCTGAAGAAAAGCATGAAATTCTACCGCACTGTGTTTGGAGTGGATGAAACATCTTTGCAGAGATTAGCTAGGGACTGGGAAATAGAGGTGGATC
