# Supplementary material for: Reciprocal virulence and resistance polymorphism in the relationship between Toxoplasma gondii and the house mouse
Source: eLife. 2013 Oct 29;2:e01298. doi: 10.7554/eLife.01298 (PMC3810784; doi:10.7554/eLife.01298)
Supplement: Figure 3—source data 4. — DOI: http://dx.doi.org/10.7554/eLife.01298.011 [file elife01298s004.fas]

>Irgb2 LAB
ATGGGTCAGACTTCCTCTTCTACATCCCCTCCAAAGGAGGATCCTCCTTTGACATTTCAGGTGAAAACCAAAGTCCTGTCTCAGGAATTAATCGCCTCCATTGAATCATCCCTAGAGGATGGAAACCTTCAGGAAACAGTTTCTGCAATCAGCAGTGCTCTGGGTGACATAGAGAAAGTCCCACTGAACATTGCAGTGATGGGGGAGACTGGGGCTGGAAAGTCCAGTCTCATCAATGCTCTGCAGGGAGTGGGGGATGATGAAGAAGGTGCAGCTGCTTCCACAGGGGTGGTACATACAACCACTGAGAGAACACCATACACTTACACAAAGTTTCCCAGTGTGACACTGTGGGACCTGCCTAGCATTGGATCTACTGCCTTCCAACCACATGATTATCTGAAGAAAATCGAGTTTGAGGAGTATGACTTCTTCATTATTGTCTCTGCTATACGTATTAAACAGAGTGATATAGAACTTGCCAAAGCTATTGTGCAAATGAATAGAGGTTTGTACTTTGTTCGAACAAAGACAGATTCTGATCTAGAGAATGAAAAACTGTGTAACCCTATGAGATTCAATAGAGAGAACATATTGAAGAGTATTCGAATTTGCCTTTCAAGTAATCTCAAAGAACGTTTCCAGCAGGAGCCTCCAGTCTTCTTAGTCTCTAACTTTGATGTGTCTGACTTTGACTTCCCAAAGCTGGAATCCACCCTTCTCAGCCAGCTCCCAGCCTACAAACACCAAATATTCATGAGTACTTTGCAAGTTGTTATAAATGCCATAGTAGACCGGAAGAGGGATATGCTGAAACAAAAGATCTGGAAGGAATCCATAATGCCAAGAGCATGGGCTACCATACCATCCCGGGGACTGACCCAAAAGGACATGGAGATGTTGCAACAGACTTTGAATGACTATAGATCTTCCTTTGGCCTGAATGAGGCATCACTGGAAAACATCGCTGAGGATTTGAACGTGACACTGGAGGAGCTCAAGGCAAACATTAAGTCTCCACATTTGTTCTCAGATGAGCCAGATACATCCTTAACAGAGAAACTATTGAAGTACATTGGAAATCCTTACTTTTCAAAGGTTTTCCACTTGCAAAATTATTTCATAGACACGGTTGCGAGTGATGCTAAAATTATCCTCAGTAAAGAAGAGCTTTTCACAGAGCAG
>Irgb2_AL12_1
ATGGGTCAGACTTCCTCTTCTACATCCCCTCCAAAGGAGGATCCTCCTTTGACATTTCAGGTGAAAACCAAAGTCCTGTCTCAGGAATTAATCGCCTCCATTGAATCATCCCTAGAGAATGGAAACCTTCAGGAAACAGTTTCTGCAATCAGCAGTGCTCTGGGTGACATAGAGAAAGCCCCACTGAACATTGCAGTGATGGGGGAGACTGGGGCTGGAAAGTCCAGTCTCATCAATGCTCTCCAGGGAGTGGGGGATGATGAAGAAGGTGCAGCTGCTTCCACAGGGATTATACATACAACCACTGAGAGAACACCATACACTTACACAAAGTTTCCCAGTGTGACACTGTGGGACCTGCCTGGCATTGGATCTACTGCCTTCCAACCACATGATTATCTGAAGAAAATCGAGTTTGAGGAGTATGACTTCTTCATTATTGTCTCTGCTATACGCATTAAACAGAGTGATATAGAACTTGCCAAAGCTATTGTGCAAATGAATAGAGGTTTGTACTTTGTTAAAACAAAGACAGATTCTGATCTAGTGAATGAAAAACGGTGTAACCCTATGAGATTCAATAGAGAGAACACATTGAAGAGTATTCGAATTTGCCTTTCAAGTAATCTCAAAGAACGTTTCCAGCAGGAGCCTCCAGTCTTCTTAGTCTCTAACTTTGATGTGTCTGACTTTGACTTCCCAAAGCTGGAATCCACCCTTCTCAGCCAGCTCCCAGCCTACAAACACCAAATATTCATGAGTACTTTGCAAGTTGTTATAAATGCCATAGTAGACCGGAAGAGGGATATGCTGAAACAAAAGATCTGGAAGGAATCCATAATGCCAAGAGCATGGGCTACCATACCATCCCGGGGACTGACCCAAAAGGACATGGAGATGTTGCAACAGACTTTGAATGACTATAGATCTTCCTTTGGCCTGGATGAGGCATCACTGGAAAACATCGCTGAGGATTTGAACGTGACACTGGAGGAGCTCAAGGCAAACATTAAGTCTCCACATTTGCTCTCAGATGAGCCAGATACATCCTTAACAGAGAAACTATTGAAGTACATTGGAAATCCTTACTTTTCAAAGGTTTTCCACTTGCAAAATTATTTCATAGACACGGTTGCGAGTGATGTTAAAATTATCCTCAGTAAAGAAGAGCTTTTCACAGAGCAG
>Irgb2_AL12_2
ATGGGTCAGACTTCCTCTTCTACATCCCCTCCAAAGGAGGATCCTCCTTTGACATTTCAGGTGAAAACCAAAGTCCTGTCTCAGGAATTAATCGCCTCCATTGAATCATCCCTAGAGAATGGAAACCTTCAGGAAACAGTTTCTGCAATCAGCAGTGCTCTGGGTGACATAGAGAAAGCCCCACTGAACATTGCAGTGATGGGGGAGACTGGGGCTGGAAAGTCCAGTCTCATCAATGCTCTACAGGGAGTGGGGGATGATGAAGAAGGTGCAGCTGCTTCCACAGGGATTATACATACAACCACTGAGAGAACACCATACACTTACACAAAGTTTCCCAGTGTGACACTGTGGGACCTGCCTGGCATTGGATCTACTGCCTTCCAACCACATGATTATCTGAAGAAAATCGAGTTTGAGGAGTATGACTTCTTCATTATTGTCTCTGCTATACGCATTAAACAGAGTGATATAGAACTTGCCAAAGCTATTGTGCAAATGAATAGAGGTTTGTACTTTGTTAAAACAAAGACAGATTCTGATCTAGTGAATGAAAAACGGTGTAACCCTATGAGATTCAATAGAGAGAACACATTGAAGAGTATTCGAATTTGCCTTTCAAGTAATCTCAAAGAACGTTTCCAGCAGGAGCCTCCAGTCTTCTTAGTCTCTAACTTTGATGTGTCTGACTTTGACTTCCCAAAGCTGGAATCCACCCTTCTCAGCCAGCTCCCAGCCTACAAACACCAAATATTCATGAGTACTTTGCAAGTTGTTATAAATGCCATAGTAGACCGGAAGAGGGATATGCTGAAACAAAAGATCTGGAAGGAATCCATAATGCCAAGAGCATGGGCTACCATACCATCCCGGGGACTGACCCAAAAGGACATGGAGATGTTGCAACAGACTTTGAATGACTATAGATCTTCCTTTGGCCTGGATGAGGCATCACTGGAAAACATCGCTGAGGATTTGAACGTGACACTGGAGGAGCTCAAGGCAAACATTAAGTCTCCACATTTGCTCTCAGATGAGCCAGATACATCCTTAACAGAGAAACTATTGAAGTACATTGGAAATCCTTACTTTTCAAAGGTTTTCCACTTGCAAAATTATTTCATAGACACGGTTGCGAGTGATGTTAAAATTATCCTCAGTAAAGAAGAGCTTTTCACAGAGCAG
>Irgb2_AL21_1
ATGGGTCAGACTTCCTCTTCTACATCCCCTCCAAAGGAGGATCCTCCTTTGAATTTTCAGGTGAAAACCAAAGTCCTGTCTCAGGAATTAATCGCCTCCATTGAATCATCCCTAGAGAATGGAAACCTTCAGGAAACAGTTTCTGCAATCAGCAGTGCTCTGGGTGGCATAGAGAAAGCGCCACTGAACATTGCAGTGATGGGGGAGACTGGGGCTGGAAAGTCCAGTCTCATCAATGCTCTACAGGGAGTGGGGGATGATGAAGAAGGTGCAGCTGCTTCCACAGGGGTGGTACATACAACCACTGAGAGAACACCATACACTTACACAAAGTTTCCCAGTGTGACACTGTGGGACCTGCCTGGCATTGGATCTACTGACTTCCAACCGCATGATTATCTGAAGAAAATCGAGTTTGAGGAGTATGACTTCTTCATTATTGTCTCTGCTATACGCATTAAACAGAGTGATATAGAACTTGCCAAAGCTATTGTGCAAATGAATAGAGGTTTGTACTTTGTTAAAACAAAGACAGATTCTGATCTACTGAATGAAAAACGGTGTAACCCTATGAGATTCAATAGAGAGAACACATTGAAGAGTATTCGAATTTGCCTTTCAAGTAATCTCAAAGAACGTTTCCAGCAGGAGCCTCCAGTCTTCTTAGTCTCTAACTTTGATGTGTCTGACTTTGACTTCCCAAAGCTGGAATCCACCCTTCTCAGCCAGCTCCCAGCCTACAAACACCAAATATTCATGAGTACTTTGCAAGTTGTTATAAATGCCATAGTAGACCGGAAGAGGGATATGCTGAAACAAAAGATCTGGAAGGAATCCATAATGCCAAGAGCATGGGCTACCATACCATCCCGGGGACTGACCCAAAAGGACATGGAGATGTTGCAACAGACTTTGAATGACTATAGATCTTCCTTTGGCCTGGATGAGGCATCACTGGAAAACATCGCTGAGGATTTGAACGTGACACTGGAGGAGCTCAAGGCAAACATTAAGTCTCCACATTTGCTCTCAGATGAGCCAGATACATCCTTAACAGAGAAACTATTGAAGTACATTGGAAATCCTTACTTTTCAAAGGTTTTCCACTTGCAAAATTATTTCATAGACACGGTTGCGAGTGATGTTAAAATTATCCTCAGTAAAGAAGAGCTTTTCACAGAGCAG
>Irgb2_AL21_2
ATGGGTCAGACTTCCTCTTCTACATCCCCTCCAAAGGAGGATCCTCCTTTGACATTTCAGGTGAAAACCAAAGTCCTGTCTCAGGAATTAATCGCCTCCATTGAATCATCCCTAGAGAATGGAAACCTTCAGGAAACAGTTTCTGCAATCAGCAGTGCTCTGGGTGACATAGAGAAAACCCCACTGAACATTGCAGTGATGGGGGAGACTGGGGCTGGAAAGTCCAGTCTCATCAATGCTCTCCAGGGAGTGGGGGATGATGAAGAAGGTGCAGCTGCTTCCACAGGGATTATACATACAACCACTGAGAGAACACCATACACTTACACAAAGTTTCCCAGTGTGACACTGTGGGACCTGCCTGACATTGGATCTACTGCCTTCCAACCACATGATTATCTGAAGAAAATCAAGTTTGAGGAGTATGACTTCTTCATTATTGTCTCTGCTATACGCATTAAACAGAGTGATATAGAACTTGCCAAAGCTATTGTGCAAATGAATAGAGGTTTGTACTTTGTTAAAACAAAGACAGATTCTGATCTAGAGAATGAAAAACTGTGTAACCCTATGAGATTCAATAGAGAGAACACATTGAAGAGTATTCGAATTTGCCTTTCAAGTAATCTCAAAGAACGTTTCCAGCAGGAGCCTCCAGTCTTCTTAGTCTCTAACTTTGATGTGTCTGACTTTGACTTCCCAAAGCTGGAATCCACCCTTCTCAGCCAGCTCCCAGCCTACAAACACCAAATATTCATGAGTACTTTGCAAGTTGTTATAAATGCCATAGTAGACCGGAAGAGGGATATGCTGAAACAAAAGATCTGGAAGGAATCCATAATGCCAAGAGCATGGGCTACCATACCATCCCGGGGACTGACCCAAAAGGACATGGAGATGTTGCAACAGACTTTGAATGACTATAGATCTTCCTTTGGCCTGAATGAGGCATCACTGGAAAACATCGCTGAGGATTTGAACGTGACACTGGAGGAGCTCAAGGCAAACATTAAGTCTCCACATTTGTTCTCAGATGAGCCAGATACATCCTTAACAGAGAAACTATTGAAGTACATTGGAAATCCTTACTTTTCAAAGGTTTTCCACTTGCAAAATTATTTCATAGACATGGTTGCGAGTGATGTTAAAATTATCCTCAGTAAAGAAGAGCTTTTCACAGAGCAG
>Irgb2_AL24_1
ATGGGTCAGACTTCCTCTTCTACATCCCCTCCAAAGGAGGATCCTCCTTTGACATTTCAGGTGAAAACCAAAGTCCTGTCTCAGGAATTAATCGCCTCCATTGAATCATCCCTAGAGAATGGAAACCTTCAGGAAACAGTTTCTGCAATCAGCAGTGCTCTGGGTGACATAGAGAAAGCCCCACTGAACATTGCAGTGATGGGGGAGACTGGGGCTGGAAAGTCCAGTCTCATCAATGCTCTCCAGGGAGTGGGGGATGATGAAGAAGGTGCAGCTGCTTCCACAGGGATTATACATACAACCACTGAGAGAACACCATACACTTACACAAAGTTTCCCAGTGTGACACTGTGGGACCTGCCTGGCATTGGATCTACTGCCTTCCAACCACATGATTATCTGAAGAAAATCGAGTTTGAGGAGTATGACTTCTTCATTATTGTCTCTGCTATACGCATTAAACAGAGTGATATAGAACTTGCCAAAGCTATTGTGCAAATGAATAGAGGTTTGTACTTTGTTAAAACAAAGACAGATTCTGATCTAGTGAATGAAAAACGGTGTAACCCTATGAGATTCAATAGAGAGAACACATTGAAGAGTATTCGAATTTGCCTTTCAAGTAATCTCAAAGAACGTTTCCAGCAGGAGCCTCCAGTCTTCTTAGTCTCTAACTTTGATGTGTCTGACTTTGACTTCCCAAAGCTGGAATCCACCCTTCTCAGCCAGCTCCCAGCCTACAAACACCAAATATTCATGAGTACTTTGCAAGTTGTTATAAATGCCATAGTAGACCGGAAGAGGGATATGCTGAAACAAAAGATCTGGAAGGAATCCATAATGCCAAGAGCATGGGCTACCATACCATCCCGGGGACTGACCCAAAAGGACATGGAGATGTTGCAACAGACTTTGAATGACTATAGATCTTCCTTTGGCCTGGATGAGGCATCACTGGAAAACATCGCTGAGGATTTGAACGTGACACTGGAGGAGCTCAAGGCAAACATTAAGTCTCCACATTTGCTCTCAGATGAGCCAGATACATCCTTAACAGAGAAACTATTGAAGTACATTGGAAATCCTTACTTTTCAAAGGTTTTCCACTTGCAAAATTATTTCATAGACACGGTTGCGAGTGATGTTAAAATTATCCTCAGTAAAGAAGAGCTTTTCACAGAGCAG
>Irgb2_AL24_2
ATGGGTCAGACTTCCTCTTCTACATCCCCTCCAAAGGAGGATCCTCCTTTGACATTTCAGGTGAAAACCAAAGTCCTGTCTCAGGAATTAATCGCCTCCATTGAATCATCCCTAGAGAATGGAAACCTTCAGGAAACAGTTTCTGCAATCAGCAGTGCTCTGGGTGACATAGAGAAAACCCCACTGAACATTGCAGTGATGGGGGAGACTGGGGCTGGAAAGTCCAGTCTCATCAATGCTCTCCAGGGAGTGGGGGATGATGAAGAAGGTGCAGCTGCTTCCACAGGGATTATACATACAACCACTGAGAGAACACCATACACTTACACAAAGTTTCCCAGTGTGACACTGTGGGACCTGCCTGACATTGGATCTACTGCCTTCCAACCACATGATTATCTGAAGAAAATCAAGTTTGAGGAGTATGACTTCTTCATTATTGTCTCTGCTATACGCATTAAACAGAGTGATATAGAACTTGCCAAAGCTATTGTGCAAATGAATAGAGGTTTGTACTTTGTTAAAACAAAGACAGATTCTGATCTAGAGAATGAAAAACTGTGTAACCCTATGAGATTCAATAGAGAGAACACATTGAAGAGTATTCGAATTTGCCTTTCAAGTAATCTCAAAGAACGTTTCCAGCAGGAGCCTCCAGTCTTCTTAGTCTCTAACTTTGATGTGTCTGACTTTGACTTCCCAAAGCTGGAATCCACCCTTCTCAGCCAGCTCCCAGCCTACAAACACCAAATATTCATGAGTACTTTGCAAGTTGTTATAAATGCCATAGTAGACCGGAAGAGGGATATGCTGAAACAAAAGATCTGGAAGGAATCCATAATGCCAAGAGCATGGGCTACCATACCATCCCGGGGACTGACCCAAAAGGACATGGAGATGTTGCAACAGACTTTGAATGACTATAGATCTTCCTTTGGCCTGAATGAGGCATCACTGGAAAACATCGCTGAGGATTTGAACGTGACACTGGAGGAGCTCAAGGCAAACATTAAGTCTCCACATTTGTTCTCAGATGAGCCAGATACATCCTTAACAGAGAAACTATTGAAGTACATTGGAAATCCTTACTTTTCAAAGGTTTTCCACTTGCAAAATTATTTCATAGACATGGTTGCGAGTGATGTTAAAATTATCCTCAGTAAAGAAGAGCTTTTCACAGAGCAG
>Irgb2_CAST
ATGGATCAGACTTCCTCTTCTACATCCCCTCCAAAGGAGGATCCTCCTTTGACATTTCAGGTGAAAACCAAAGTCCTGTCTCAGGAATTAATCGCCTTCATTGAATCATCCCTAGAGAATGGAAACCTTCAGGAAACAGTTTCTGCAATCAGCAGTGCTCTGGGTGACATAGAGAAAGCCCCACTGAACATTGCAGTGATGGGGGAGACTGGGGCTGGAAAGTCCAGTCTCATCAATGCTCTACAGGGAACAGGGGCTGATGAAGAAGGTGTGACTGCTCCCGTTGGGGTGGTATATACAACCATTGAGAAAAAATCATACCCATACGCAAAGTTTCCCAGTGCAATACTATGGGACCTGCCTGCCATTGGGTTTCATCACTTCCAACCACATGATTATCTGAAGAAAATCAAGTTTGAGGAGTATGACTTCTTCATTATTGTCTCTGCTGGACGCATTAAACAGGGTGATGTAGAACTTGCCAAAGCTATTGTGCAAATGAATAGAGGTTTGTACTTTGTTCGAACAAAGACAGATCTTGATCTAAAGAATGAAAAACTGGTTAACCCTATGAGATTCAATAGAGAGAACATATTGAAGAGTCTTCGAAATTGCATTTCAAGTAATCTCAAAGAATGTTTCCACCAGGAGCCTCCAGTCTTCTTAGTCTCTAACGTTGATGTGTCTGACTTTGACTTCCCAAAGCTGGAATCCACCCTTCTCAGCCAGCTCCCAGCCTACAAACACCAAATATTCATGAGTACTTTGCAAGTTGTTATAAATGCCATAGTAGACCGGAAGAGGGATATGCTGAAACAAAAGATCTGGAAGGAATCCATGATGCCAAGAGCATGGGCTACCATACCATCCCGGGGACTGACCCAAAAGGACATGGAGATGTTGCAACAGACTTTGAATGACTATAGATCTTCCTTTGGCCTGGATGAGGCATCACTGGAAAACATCGCTGAGGATTTGAACGTGACAGTGGAGGAGCTCAAGGCAAACATTAAGTCTCCACATTTGCTCTCAGATGAGCCAGATACATCCTTAACAGAGAAACTATTGAACTACATTGGAAATCCTTACTTTTCAAAGGTTTTCCACTTGCAAAATTATTTCATTGACACCGTTGCGAGTGATGTTAAAATTATCCTCAGTAAAGAAGAGCTTTTCACAGAGCAG
>Irgb2_CIM
ATGGATCAGACTTCCTCTTCTACATCCCCTCCAAAGGAGGATCCTCCTTTGACATTTCAGGTGAAAACCAAAGTCCTGTCTCGGGAATTAATCGCCTTCATTGAATCATCCCTAGAGAATGGAAACCTTCAGGAAACAGTTTCTGCAATCAGCAGTGCTCTGGGTGACATAGAGAAAGCCCCACTGAACATTGCAGTGATGGGGGAGACTGGGGCTGGAAAGTCCAGTCTCATCAATGCTCTACAGGGAACAGGGGCTGATGAAGAAGGTGTGACTGCTCCCGTTGGGGTGGTATATACAACCATTGAGAAAAAATCATACCCATACGCAAAGTTTCCCAGTGCAATACTATGGGACCTGCCTGCCATTGGGTTTCATCACTTCCAACCACATGATTATCTGAAGAAAATCAAGTTTGAGGAGTATGACTTCTTCATTATTGTCTCTGCTGGACGCATTAAACAGGGTGATGTAGAACTTGCCAAAGCTATTGTGCAAATGAATAGAGGTTTGTACTTTGTTCGAACAAAGACAGATCTTGATCTAAAGAATGAAAAACTGGTTAACCCTATGAGATTCAATAGAGAGAACATATTGAAGAGTCTTCGAAATTGCATTTCAAGTAATCTCAAAGAATGTTTCCACCAGGAgcctccagTCTTCTTAGTCTCTAACGTTGATGTGTCTGACTTTGACTTCCCAAAGCTGGAATCCACCCTTCTCAGCCAGCTCCCAGCCTACAAACACCAAATATTCATGAGTACTTTGCAAGTTGTTATAAATGCCATAGTAGACCGGAAGAGGGATATGCTGAAACAAAAGATCTGGAAGGAATCCATGATGCCAAGAGCATGGGCTACCATACCATCCCGGGGACTGACCCAAAAGGACATGGAGATGTTGCAACAGACTTTGAATGACTATAGATCTTCCTTTGGCCTGGATGAGGCATCACTGGAAAACATCGCTGAGGATTTGAACGTGACAGTGGAGGAGCTCAAGGCAAACATTAAGTCTCCACATTTGCTcTCAGATGAGCCAGATACATCCTTAACAGAGAAACTATTGAACTACATTGGAAATCCTTACTTTTCAAAGGTTTTCCACTTGCAAAATTATTTCATTGACACCGTTGCGAGTGATGTTAAAATTATCCTCAGTAAAGAAGAGCTTTTCACAGAGCAG
>Irgb2_CzechII
ATGGGTCAGACTTCCTCTTCTACATCCCCTCCAAAGGAGGATCCTCCTTTGAAATTTCAGGTGAAAACCAAAGTCCTGTCTCAGGAATTAATCGCCTCCATTGAATCATCCCTAGAGAATGGAAACCTTCAGGAAACAGTTTCTGCAATCAGCAGTGCTCTGGGTGACATAGAGAAAGCCCCACTGAACATTGCAGTGATGGGGGAGACTGGGACTGGAAAGTCCAGTCTCATCAATGCTCTACAGGGAGTGGGGGATGATGAAGAAGGTGCAGCTGCTTCCACAGGGATTATACATACAACCACTGAGAGAACACCATACACTTACACAAAGTTTCCCAGTGTGACACTGTGGGACCTGCCTGGCATTGGATCTACTGCCTTCCAACCACATGATTATCTGAAGAAAATCGAGTTTGAGGAGTATGACTTCTTCATTATTGTCTCTGCTATACGCATTCGACAGAGTGATATAGAACTTGCCAAAGCTATTGTGCAAATGAATAGAGGTTTGTACTTTGTTAAAACAAAGACAGATTCTGATCTAGAGAATGAAAAACGGGTTAACCCTATGAGATTCAATAGAGAGAACACATTGAAGCGTCTTCGAATTTGCATTTCAAGTAATCTCAAAGAATGGATCCAACAGGAGCCTCCAGTCTTCTTAGTCTCTAACTTTGATGTGTCTGACTTTGACTTCCCAAAGCTGGAATCCACCCTTCTCAGCCAGCTCCCAGCCTACAAACACCAAATATTCATGAGTACTTTGCAAGTTGTTATAAATGCCATAGTAGACCGGAAGAGGGATATGCTGAAACAAAAGATCTGGAAGGAATCCATAATGCCAAGAGCATGGGCTACCATACCATCCCGGGAACTGACCCAAAAGGACATGGAGATGTTGCAACAGACTTTGAATGACTATAGATCTTCCTTTGGCCTGGATGAGGCATCACTGGAAAACATCGCTGAGGATTTGAACGTGACACTGGAGGAGCTCAAGGCAAACATTAAGTCTCCACATTTGTTCTCAGATGAGCCAGATACATCCTTAACAGAGAAACTATTGAAGTACATTGGAAATCCTTACTTTTCAAAGGTTTTCCACTTGCAAAATTATTTCATAGACACGGTTGCGAGTGATGTTAAAATTATCCTCAGTAAAGAAGAGCTTTTCACAGAGCAG
>Irgb2_D18_1
ATGGGTCAGACTTCCTCTTCTACATCCCCTCCAAAGGAGGATCCTCCTTTGACATTTCAGGTGAAAACCAAAGTCCTGTCTCAGGAATTAATCGCCTCCATTGAATCATCCCTAGAGGATGGAAACCTTCAGGAAACAGTTTCTGCAATCAGCAGTGCTCTGGGTGACATAGAGAAAGTCCCACTGAACATTGCAGTGATGGGGGAGACTGGGGCTGGAAAGTCCAGTCTCATCAATGCTCTGCAGGGAGTGGGGGATGATGAAGAAGGTGCAGCTGCTTCCACAGGGGTGGTACATACAACCACTGAGAGAACACCATACACTTACACAAAGTTTCCCAGTGTGACACTGTGGGACCTGCCTAGCATTGGATCTACTGCCTTCCAACCACATGATTATCTGAAGAAAATCGAGTTTGAGGAGTATGACTTCTTCATTATTGTCTCTGCTATACGTATTAAACAGAGTGATATAGAACTGGCCAAAGCTATTGTGCAAATGAATAGAGGTTTGTACTTTGTTCGAACAAAGACAGATTCTGATCTAGAGAATGAAAAACTGTGTAACCCTATGAGATTCAATAGAGAGAACATATTGAAGAGTATTCGAATTTGCCTTTCAAGTAATCTCAAAGAACGTTTCCAGCAGGAGCCTCCAGTCTTCTTAGTCTCTAACTTTGATGTGTCTGACTTTGACTTCCCAAAGCTGGAATCCACCCTTCTCAGCCAGCTCCCAGCCTACAAACACCAAATATTCATGAGTACTTTGCAAGTTGTTATAAATGCCATAGTAGACCGGAAGAGGGATATGCTGAAACAAAAGATCTGGAAGGAATCCATAATGCCAAGAGCATGGGCTACCATACCATCCCGGGGACTGACCCAAAAGGACATGGAGATGTTGCAACAGACTTTGAATGACTATAGATCTTCCTTTGGCCTGAATGAGGCATCACTGGAAAACATCGCTGAGGATTTGAACGTGACACTGGAGGAGCTCAAGGCAAACATTAAGTCTCCACATTTGTTCTCAGATGAGCCAGATACATCCTTAACAGAGAAACTATTGAAGTACATTGGAAATCCTTACTTTTCAAAGGTTTTCCACTTGCAAAATTATTTCATAGACACGGTTGCGAGTGATGCTAAAATTATCCTCAGTAAAGAAGAGCTTTTCACAGAGCAG
>Irgb2_D18_2
ATGGGTCAGACTTCCTCTTCTGCATCCCCTCCAAAGGAGGATCCTCCTTTGACATTTCAGGTGAAAACCAAAGTCCTGTCTCAGGAATTAATCGCCTTCATTGAATCATCCCTAGAGAATGGAAACCTTCAGGAAACAGTTTCTGCAATCAGCAGTGCTCTGGGTGACATAGAGAAAGCCCCACTGAACATTGCAGTGATGGGGGAGACTGGGGCTGGAAAGTCCAGTCTCATCAATGCTCTACAGGGAACAGGGGCTGATGAAGAAGGTGTGACTGCTCCCGTTGGGGTGGTATATACAACCATTGAGAAAAAATCATACCCATATGCAAAGTTTCCCAGTGCAATACTATGGGAACTGCCTGCCATTGGGTTTCATCACTTCCAACCACATGATTATCTGAAGAAAATCAAGTTTGAGGAGTATGACTTCTTCATTATTGTCTCTGCTACACGCATTAAACAGGGTGATGTAGAACTTGCCAAAGCTATTGTACAAATGAATAGAGGTTTGTACTTTGTTCGAACAAAGACAGATCTTGATCTAGAGAATGAAAAACTGTATAACCCTATGAGATTCAATAGAGAGAACACATTGAAGAGTATTCGAATTTGCATTTCAAGTAATCTCAAAGAACGTTTCCAGCAGGAGCCTCCAGTCTTCTTAGTCTCTAACTTTGATGTGTCTGACTTTGACTTCCCAAAGCTGGAATCCACCCTTCTCAGCCAGCTCCCAGCCTACAAACACCAAATATTCATGAGTACTTTGCAAGTTGTTATAAATGCCATAGTAGACCGGAAGAGGGAAAT-CTGAAACAAAAGATCTGGAAGGAATCCATAATGCCAAGAGCATGGGCTACCATACCATCCCGGGGACTGACCCAAAAGGACATGGAGATGTTGCAACAGACTTTGAATGACTATAGATCTTCCTTTGGCCTGGATGAGGCATCACTGGAAAACATCGCTGAGGATTTGAACGTGACACTGGAGGAGCTCAAGGCAAACATTAAGTCTCCACATTTGCTCTCAGATGAGCGAGATACATCCTTAACGGAGAAACTATTGAACTACATTGGAAATCCTTACTTTTCAAAGGTTTTCCACTTGCAAAATTATTTCATAGACACGGTTGCGAGCGATGTTAAAATTATCCTCAGTAAAGAAGAGCTTTTCACAGAGCAG
>Irgb2_JH4_1
ATGGGTCAGACTTCCTCTTCTACATCCCCTCCAAAGGAGGATCCTCCTTTGACATTTCAGGTGAAAACCAAAGTCCTGTCTCAGGAATTAATCGCCTTCATTGAATCATCCCTAGAGAATGGAAACCTTCAGGAAACAGTTTCTGCAATCAGCAGTGCTCTGGGTGACATAGAGAAAGCCCCACTGAACATTGCAGTGATGGGGGAGACTGGGGCTGGAAAGTCCAGTCTCATCAATGCTCTACAGGGAACAGGGGCTGATGAAGAAGGTGTGACTGCTCCCGTTGGGGTGGTATATACAACCATTGAGAAAAAATCATACCCATATGCAAAGTTTCCCAGTGCAATACTATGGGAACTGCCTGCCATTGGGTTTCATCACTTCCAACCACATGATTATCTGAAGAAAATCAAGTTTGAGGAGTATGACTTCTTCATTATTGTCTCTGCTACACGCATTAAACAGGGTGATGTAGAACTTGCCAAAGCTATTGTGCAAATGAATAGAGGTTTGTACTTTGTTCGAACAAAGACAGATCTTGATCTAGAGAATGAAAAACTGTATAACCCTATGAGATTCAATAGAGAGAACACATTGAAGAGTATTCGAATTTGCATTTCAAGTAATCTCAAAGAATGTTTCCACCAGGAGCCTCCAGTCTTCTTAGTCTCTAACTTTGATGTGTCTGACTTTGACTTCCCAAAGCTGGAATCCACCCTTCTCAGCCAGCTCCCAGCCTACAAACACCAAATATTCATGAGTACTTTGCAAGTTGTTATAAATGCCATAGTAGACCGGAAGAGGGATATGCTGAAACAAAAGATCTGGAAGGAATCCATAATGCCAAAAACATGGGCTACCATACCATCCCGGGGACTGACCCAAAAGGACATGGAGATGTTGCAACAGACTTTGAATGACTATAGATCTTCCTTTGGCCTGGATGAGGCATCACTGGAAAACATCGCTGAGGATTTGAACGTGACACTGGAGGAGCTCAAGGCAAACATTAAGTCTCCACATTTGCTCTCAGATGAGCGAGATACATCCTTAACAGAGAAACTATTGAACTACATTGGAAATCCTTACTTTTCAAAGGTTTTCCACTTGCAAAATTATTTCATAGACACGGTTGCGAGCGATGTTAAAATTATCCTCAGTAAAGAAGAGCTTTTCACAAAGCAG
>Irgb2_JH4_2
ATGGGTCAGACTTCCTCTTCTACATCCCCTCCAAAGGAGGATCCTCCTTTGACATTTCAGGTGAAAACCAAAGTCCTGTCTCAGGAATTAATCGCCTTCATTGAATCATCCCTAGAGAATGGAAACCTTCAGGAAACAGTTTCTGCAATCAGCAGTGCTCTGGGTGACATAGAGAAAGCCCCACTGAACATTGCAGTGATGGGGGAGACTGGGGCTGGAAAGTCCAGTCTCATCAATGCTCTACAGGGAACAGGGGCTGATGAAGAAGGTGTGACTGCTCCCGTTGGGGTGGTATATACAACCATTGAGAAAAAATCATACCCATATGCAAAGTTTCCCAGTGCAATACTATGGGAACTGCCTGCCATTGGGTTTCATCACTTCCAACCACATGATTATCTGAAGAAAATCAAGTTTGAGGAGTATGACTTCTTCATTATTGTCTCTGCTACACGCATTAAACAGGGTGATGTAGAACTTGCCAAAGCTATTGTGCAAATGAATAGAGGTTTGTACTTTGTTCGAACAAAGACAGATCTTGATCTAGAGAATGAAAAACTGTATAACCCTATGAGATTCAATAGAGAGAACACATTGAAGAGTATTCGAATTTGCATTTCAAGTAATCTCAAAGAATGTTTCCACCAGGAGCCTCCAGTCTTCTTAGTCTCTAACTTTGATGTGTCTGACTTTGACTTCCCAAAGCTGGAATCCACCCTTCTCAGCCAGCTCCCAGCCTACAAACACCAAATATTCATGAGTACTTTGCAAGTTGTTATAAATGCCATAGTAGACCGGAAGAGGGATATGCTGAAACAAAAGATCTGGAAGGAATCCATAATGCCAAGAGCATGGGCTACCATACCATCCCGGGGACTGACCCAAAAGGACATGGAGATGTTGCAACAGACTTTGAATGACTATAGATCTTCCTTTGGCCTGGATGAGGCATCACTGGAAAACATCGCTGAGGATTTGAACGTGACACTGGAGGAGCTCAAGGCAAACATTAAGTCTCCACATTTGCTCTCAGATGAGCGAGATACATCCTTAACAGAGAAACTATTGAACTACATTGGAAATCCTTACTTTTCAAAGGTTTTCCACTTGCAAAATTATTTCATAGACACGGTTGCGAGCGATGTTAAAATTATCCTCAGTAAAGAAGAGCTTTTCACAAAGCAG
>Irgb2_JH6_1
ATGGGTCAGACTTCCTCTTCTACATCCCCTCCAAAGGAGGATCCTCCTTTGACATTTCAGGTGAAAACCAAAGTCCTGTCTCAGGAATTAATCGCCTCCATTGAATCATCCCTAGAGAATGGAAACCTTCAGGAAACAGTTTCTGCAATCAGCAGTGCTCTGGGTGACATAGAGAAAGCCCCACTGAACATTGCAGTGATGGGGGAGACTGGGGCTGGAAAGTCCAGTCTCATCAATGCTCTCCAGGGAGTGGGGGATGATGAAGAAGGTGCAGCTGCTTCCACAGGGATTATACATACAACCACTGAGAGAACACCATACACTTACACAAAGTTTCCCAGTGTGACACTGTGGGACCTGCCTGGCATTGGATCTACTGCCTTCCAACCACATGATTATCTGAAGAAAATCGAGTTTGAGGAGTATGACTTCTTCATTATTGTCTCTGCTATACGCATTAAACAGAGTGATATAGAACTTGCCAAAGCTATTGTGCAAATGAATAGAGGTTTGTACTTTGTTAAAACAAAGACAGATTCTGATCTAGTGAATGAAAAACGGTGTAACCCTATGAGATTCAATAGAGAGAACACATTGAAGAGTATTCGAATTTGCCTTTCAAGTAATCTCAAAGAACGTTTCCAGCAGGAGCCTCCAGTCTTCTTAGTCTCTAACTTTGATGTGTCTGACTTTGACTTCCCAAAGCTGGAATCCACCCTTCTCAGCCAGCTCCCAGCCTACAAACACCAAATATTCATGAGTACTTTGCAAGTTGTTATAAATGCCATAGTAGACCGGAAGAGGGATATGCTGAAACAAAAGATCTGGAAGGAATCCATAATGCCAAGAGCATGGGCTACCATACCATCCCGGGGACTGACCCAAAAGGACATGGAGATGTTGCAACAGACTTTGAATGACTATAGATCTTCCTTTGGCCTGGATGAGGCATCACTGGAAAACATCGCTGAGGATTTGAACGTGACACTGGAGGAGCTCAAGGCAAACATTAAGTCTCCACATTTGCTCTCAGATGAGCCAGATACATCCTTAACAGAGAAACTATTGAAGTACATTGGAAATCCTTACTTTTCAAAGGTTTTCCACTTGCAAAATTATTTCATAGACACGGTTGCGAGTGATGTTAAAATTATCCTCAGTAAAGAAGAGCTTTTCACAGAGCAG
>Irgb2_JH6_2
ATGGGTCAGACTTCCTCTTCTACATCCCCTCCAAAGGAGGATCCTCCTTTGACATTTCAGGTGAAAACCAAAGTCCTGTCTCAGGAATTAATCGCCTTCATTGAATCATCCCTAGAGAATGGAAACCTTCAGGAAACAGTTTCTGCAATCAGCAGTGCTCTGGGTGACATAGAGAAAGCCCCACTGAACATTGCAGTGATGGGGGAGACTGGGGCTGGAAAGTCCAGTCTCATCAATGCTCTACAGGGAACAGGGGCTGATGAAGAAGGTGTGACTGCTCCCGTTGGGGTGGTATATACAACCATTGAGAAAAAATCATACCCATATGCAAAGTTTCCCAGTGCAATACTATGGGAACTGCCTGCCATTGGGTTTCATCACTTCCAACCACATGATTATCTGAAGAAAATCAAGTTTGAGGAGTATGACTTCTTCATTATTGTCTCTGCTACACGCATTAAACAGGGTGATGTAGAACTTGCCAAAGCTATTGTGCAAATGAATAGAGGTTTGTACTTTGTTCGAACAAAGACAGATCTTGATCTAGAGAATGAAAAACTGTATAACCCTATGAGATTCAATAGAGAGAACACATTGAAGAGTATTCGAATTTGCATTTCAAGTAATCTCAAAGAATGTTTCCACCAGGAGCCTCCAGTCTTCTTAGTCTCTAACTTTGATGTGTCTGACTTTGACTTCCCAAAGCTGGAATCCACCCTTCTCAGCCAGCTCCCAGCCTACAAACACCAAATATTCATGAGTACTTTGCAAGTTGTTATAAATGCCATAGTAGACCGGAAGAGGGATATGCTGAAACAAAAGATCTGGAAGGAATCCATAATGCCAAGAGCATGGGCTACCATACCATCCCGGGGACTGACCCAAAAGGACATGGAGATGTTGCAACAGACTTTGAATGACTATAGATCTTCCTTTGGCCTGGATGAGGCATCACTGGAAAACATCGCTGAGGATTTGAACGTGACACTGGAGGAGCTCAAGGCAAACATTAAGTCTCCACATTTGCTCTCAGATGAGCGAGATACATCCTTAACAGAGAAACTATTGAACTACATTGGAAATCCTTACTTTTCAAAGGTTTTCCACTTGCAAAATTATTTCATAGACACGGTTGCGAGCGATGTTAAAATTATCCTCAGTAAAGAAGAGCTTTTCACAAAGCAG
>Irgb2_JYG
ATGGGTCAGACTTCCTCTTCTACATCCCCTCCAAAGGAGGATCCTCCTTTGAATTTTCAGGTGAAAACCAAAGTCCTGTCTCAGGAATTAATCGCCTCCATTGAATCATCCCTAGAGAATGGAAACCTTCAGGAAACAGTTTCTGCAATCAGCACTGCTCTGGGTGACATAGAGAAAGCCCCACTGAACATTGCAGTGATGGGGGAGACTGGGGCTGGAAAGTCCAGTCTCATCAATGCTCTACAGGGAGTGGGGGATGATGAAGACGGTGCAGCTGCTTCCACAGGGGTGGTACATACAACCACTGAGAGAACACCATACACTTACACAAAGTTTCCCAGTGTGACACTGTGGGACCTGCCTGGCATTGGATCTACTGACTTCCAACCGCATGATTATCTGAAGAAAATCGAGTTTGAGGAGTATGACTTCTTCATTATTGTCTCTGCTATACGCATTAAACAGAGTGATATAGAACTTGCCAAAGCTATTGTGCAAATGAATAGAGGTTTGTACTTTGTTAAAACAAAGACAGATTCTGATCTACTGAATGAAAAACGGTGTAACCCTATGAGATTCAATAGAGAGAACACATTGAAGAGTATTCGAATTTGCCTTTCAAGTAATCTCAAAGAACGTTTCCAGCAGGAGCCTCCAGTCTTCTTAGTCTCTAACTTTGATGTGTCTGACTTTGACTTCCCAAAGCTGGAATCCACCCTTCTCAGCCAGCTCCCAGCCTACAAACACCAAATATTCATGAGTACTTTGCAAGTTGTTATAAATGCCATAGTAGACCGGAAGAGGGATATGCTGAAACAAAAGATCTGGAAGGAATCCATAATGCCAAGAGCATGGGCTACCATACCATCCCGGGGACTGACCCAAAAGGACATGGAGATGTTGCAACAGACTTTGAATGACTATAGATCTTCCTTTGGCCTGGATGAGGCATCACTGGAAAACATCGCTGAGGATTTGAACGTGACACTGGAGGAGCTCAAGGCAAACATTAAGTCTCCACATTTGCTCTCAGATGAGCCAGATACATCCTTAACAGAGAAACTATTGAAGTACATTGGAAATCCTTACTTTTCAAAGGTTTTCCACTTGCAAAATTATTTCATAGACACGGTTGCAAGCGATGTTAAAATTATCCTCAGTAAAGAAGAGCTTTTCACAGAGCAG
>Irgb2_MC22_1
ATGGGTCAGACTTCCTCTTCTACATCCCCTCCAAAGGAGGATCCTCCTTTGACATTTCAGGTGAAAACCAAAGTCCTGTCTCAGGAATTAATCGCCTCCATTGAATCATCCCTAGAGAATGGAAACCTTCAGGAAACAGTTTCTGCAATCAGCAGTGCTCTGGGTGACATAGAGAAAGTCCCACTGAACATTGCAGTGATGGGGGAGACTGGGGCTGGAAAGTCCAGTCTCATCAATGCTCTCCAGGGAGTGGGGGATGATGAAGAAGGTGCAGCTGCTTCCACAGGGGTGGTACATACAACCACTGAGAGAACACCATACACTTACACAAAGTTTCCCAGTGTGACACTGTGGGACCTGCCTAGCATTGGATCTACTGCCTTCCAACCACATGATTATCTGAAGAAAATCGAGTTTGAGGAGTATGACTTCTTCATTATTGTCTCTGCTATACGTATTAAACAGAGTGATATAGAACTGGCCAAAGCTATTGTGCAAATGAATAGAGGTTTGTACTTTGTTCGAACAAAGACAGATTCTGATCTAGAGAATGAAAAACTGTGTAACCCTATGAGATTCAATAGAGAGAACATATTGAAGAGTATTCGAATTTGCCTTTCAAGTAATCTCAAAGAACGTTTCCAGCAGGAGCCTCCAGTCTTCTTAGTCTCTAACTTTGATGTGTCTGACTTTGACTTCCCAAAGCTGGAATCCACCCTTCTCAGCCAGCTCCCAGCCTACAAACACCAAATATTCATGAGTACTTTGCAAGTTGTTATAAATGCCATAGTAGACCGGAAGAGGGATATGCTGAAACAAAAGATCTGGAAGGAATCCATAATGCCAAGAGCATGGGCTACCATACCATCCCGGGGACTGACCCAAAAGGACATGGAGATGTTGCAACAGACTTTGAATGACTATAGATCTTCCTTTGGCCTGAATGAGGCATCACTGGAAAACATCGCTGAGGATTTGAACGTGACACTGGAGGAGCTCAAGGCAAACATTAAGTCTCCACATTTGTTCTCAGATGAGCCAGATACATCCTTAACAGAGAAACTATTGAAGTACATTGGAAATCCTTACTTTTCAAAGGTTTTCCACTTGCAAAATTATTTCATTGACACGGTTGCGAGTGATGCTAAAATTATCCTCAGTAAAGAAGAGCTTTTCACAGAGCAG
>Irgb2_MC22_2
ATGGGTCAGACTTCCTCTTCTACATCCCCTCCAAAGGAGGATCCTCATTTGACATTTCAGGTGAAAACCAAAGTCCTGTCTCAGGAATTAATCGCCTTCATTGAATCATCCCTAGAGGATGGAAACCTTCAGGAAACAGTTTCTGCAATCAGCAGTGCTCTGGGTGACATAGAGAAAGTCCCACTGAACATTGCAGTGATGGGGGAGACTGGGGCTGGAAAGTCCAGTCTCATCAATGCTCTACAGGGAACAGGGGCTGATGAAGAAGGTGTGACTGCTCCCGTTGGGGTGGTATATACAACCATTGAGAAAAAATCATACCCATATGCAAAGTTTCCCAGTGCAATACTATGGGAACTGCCTTCCATTGGGTTTCATCACTTCCAACCACATGATTATCTGAAGAAAATCAAGTTTGAGGAGTATGACTTCTTCATTATTGTCTCTGCTACACGCATTAAACAGGGTGATGTAGAACTTGCCAAAGCTATTGTGCAAATGAATAGAGGTTTGTACTTTGTTCGAACAAAGACAGATCTTGATCTAGAGAATGAAAAACTGTATAACCCTATGAGATTCAATAGAGAGAACACATTGAAGAGTATTCGAATTTGCATTTCAAGTAATCTCAAAGAATGTTTCCACCAGGAGCCTCCAGTCTTCTTAGTCTCTAACTTTGATGTGTCTGACTTTGACTTCCCAAAGCTGGAATCCACCCTTCTCAGCCAGCTCCCAGCCTACAAACACCAAATATTCATGAGTACTTTGCAAGTTGTTATAAATGCCATAGTAGACCGGAAGAGGGATATGCTGAAACAAAAGATCTGGAAGGAATCCATAATGCCAAGAGCATGGGCTACCATACCATCCCGGGGACTGACCCAAAAGGACATGGAGATGTTGCAACAGACTTTGAATGACTATAGATCTTCCTTTGGCCTGGATGAGGCATCACTGGAAAACATCGCTGAGGATTTGAACGTGACACTGGAGGAGCTCAAGGCAAACATTAAGTCTCCACATTTGCTCTCAGATGAGCGAGATACATCCTTAACAGAGAAACTATTGAACTACATTGGAAATCCTTACTTTTCAAAGGTTTTCCACTTGCAAAATTATTTCATAGACACGGTTGCGAGCGATGTTAAAATTATCCTCAGTAAAGAAGAGCTTTTCACAGAGCAG
>Irgb2_MC27_1
ATGGGTCAGACTTCCTCTTCTACATCCCCTCCAAAGGAGGATCCTCCTTTGAAATTTCAGGTGAAAACCAAAGTCCTGTCTCAGGAATTAATCGCCTCCATTGAATCATCCCTAGAGAATGGAAACCTTCAGGAAACAGTTTCTGCAATCAGCAGTGCTCTGGGTGACATAGAGAAAGCCCCACTGAACATTGCAGTGATGGGGGAGACTGGGACTGGAAAGTCCAGTCTCATCAATGCTCTACAGGGAGTGGGGGATGATGAAGAAGGTGCAGCTGCTTCCACAGGGATTATACATACAACCACTGAGAGAACACCATACACTTACACAAAGTTTCCCAGTGTGACACTGTGGGACCTGCCTGGCATTGGATCTACTGCCTTCCAACCACATGATTATCTGAAGAAAATCGAGTTTGAGGAGTATGACTTCTTCATTATTGTCTCTGCTATACGCATTCGACAGAGTGATATAGAACTTGCCAAAGCTATTGTGCAAATGAATAGAGGTTTGTACTTTGTTAAAACAAAGACAGATTCTGATCTAGAGAATGAAAAACGGGTTAACCCTATGAGATTCAATAGAGAGAACACATTGAAGCGTCTTCGAATTTGCATTTCAAGTAATCTCAAAGAATGGATCCAACAGGAGCCTCCAGTCTTCTTAGTCTCTAACTTTGATGTGTCTGACTTTGACTTCCCAAAGCTGGAATCCACCCTTCTCAGCCAGCTCCCAGCCTACAAACACCAAATATTCATGAGTACTTTGCAAGTTGTTATAAATGCCATAGTAGACCGGAAGAGGGATATGCTGAAACAAAAGATCTGGAAGGAATCCATAATGCCAAGAGCATGGGCTACCATACCATCCCGGGAACTGACCCAAAAGGACATGGAGATGTTGCAACAGACTTTGAATGACTATAGATCTTCCTTTGGCCTGGATGAGGCATCACTGGAAAACATCGCTGAGGATTTGAACGTGACACTGGAGGAGCTCAAGGCAAACATTAAGTCTCCACATTTGTTCTCAGATGAGCCAGATACATCCTTAACAGAGAAACTATTGAAGTACATTGGAAATCCTTACTTTTCAAAGGTTTTCCACTTGCAAAATTATTTCATAGACACGGTTGCGAGTGATGTTAAAATTATCCTCAGTAAAGAAGAGCTTTTCACAGAGCAG
>Irgb2_MC27_2
ATGGGTCAGACTTCCTCTTCTACATCCCCTCCAAAGGAGGATCCTCATTTGACATTTCAGGTGAAAACCAAAGTCCTGTCTCAGGAATTAATCGCCTTCATTGAATCATCCCTAGAGAATGGAAACCTTCAGGAAACAGTTTCTGCAATCAGCAGTGCTCTGGGTGACATAGAGAAAGTCCCACTGAACATTGCAGTGATGGGGGAGACTGGGGCTGGAAAGTCCAGTCTCATCAATGCTCTACAGGGAACAGGGGCTGATGAAGAAGGTGTGACTGCTCCCGTTGGGGTGGTATATACAACCATTGAGAAAAAATCATACCCATATGCAAAGTTTCCCAGTGCAATACTATGGGAACTGCCTTCCATTGGGTTTCATCACTTCCAACCACATGATTATCTGAAGAAAATCAAGTTTGAGGAGTATGACTTCTTCATTATTGTCTCTGCTACACGCATTAAACAGGGTGATGTAGAACTTGCCAAAGCTATTGTGCAAATGAATAGAGGTTTGTACTTTGTTCGAACAAAGACAGATCTTGATCTAGAGAATGAAAAACTGTATAACCCTATGAGATTCAATAGAGAGAACACATTGAAGAGTATTCGAATTTGCATTTCAAGTAATCTCAAAGAATGTTTCCACCAGGAGCCTCCAGTCTTCTTAGTCTCTAACTTTGATGTGTCTGACTTTGACTTCCCAAAGCTGGAATCCACCCTTCTCAGCCAGCTCCCAGCCTACAAACACCAAATATTCATGAGTACTTTGCAAGTTGTTATAAATGCCATAGTAGACCGGAAGAGGGATATGCTGAAACAAAAGATCTGGAAGGAATCCATAATGCCAAGAGCATGGGCTACCATACCATCCCGGGGACTGACCCAAAAGGACATGGAGATGTTGCAACAGACTTTGAATGACTATAGATCTTCCTTTGGCCTGGATGAGGCATCACTGGAAAACATCGCTGAGGATTTGAACGTGACACTGGAGGAGCTCAAGGCAAACATTAAGTCTCCACATTTGCTCTCAGATGAGCGAGATACATCCTTAACAGAGAAACTATTGAACTACATTGGAAATCCTTACTTTTCAAAGGTTTTCCACTTGCAAAATTATTTCATTGACACGGTTGCGAGCGATGTTAAAATTATCCTCAGTAAAGAAGAGCTTTTCACAGAGCAG
>Irgb2_MC5_1
ATGGGTCAGACTTCCTCTTCTACATCCCCTCCAAAGGAGGATCCTCCTTTGAAATTTCAGGTGAAAACCAAAGTCCTGTCTCAGGAATTAATCGCCTCCATTGAATCATCCCTAGAGAATGGAAACCTTCAGGAAACAGTTTCTGCAATCAGCAGTGCTCTGGGTGACATAGAGAAAGCCCCACTGAACATTGCAGTGATGGGGGAGACTGGGACTGGAAAGTCCAGTCTCATCAATGCTCTACAGGGAGTGGGGGATGATGAAGAAGGTGCAGCTGCTTCCACAGGGATTATACATACAACCACTGAGAGAACACCATACACTTACACAAAGTTTCCCAGTGTGACACTGTGGGACCTGCCTGGCATTGGATCTACTGCCTTCCAACCACATGATTATCTGAAGAAAATCGAGTTTGAGGAGTATGACTTCTTCATTATTGTCTCTGCTATACGCATTCGACAGAGTGATATAGAACTTGCCAAAGCTATTGTGCAAATGAATAGAGGTTTGTACTTTGTTAAAACAAAGACAGATTCTGATCTAGAGAATGAAAAACGGGTTAACCCTATGAGATTCAATAGAGAGAACACATTGAAGCGTCTTCGAATTTGCATTTCAAGTAATCTCAAAGAATGGATCCAACAGGAGCCTCCAGTCTTCTTAGTCTCTAACTTTGATGTGTCTGACTTTGACTTCCCAAAGCTGGAATCCACCCTTCTCAGCCAGCTCCCAGCCTACAAACACCAAATATTCATGAGTACTTTGCAAGTTGTTATAAATGCCATAGTAGACCGGAAGAGGGATATGCTGAAACAAAAGATCTGGAAGGAATCCATAATGCCAAGAGCATGGGCTACCATACCATCCCGGGAACTGACCCAAAAGGACATGGAGATGTTGCAACAGACTTTGAATGACTATAGATCTTCCTTTGGCCTGGATGAGGCATCACTGGAAAACATCGCTGAGGATTTGAACGTGACACTGGAGGAGCTCAAGGCAAACATTAAGTCTCCACATTTGTTCTCAGATGAGCCAGATACATCCTTAACAGAGAAACTATTGAAGTACATTGGAAATCCTTACTTTTCAAAGGTTTTCCACTTGCAAAATTATTTCATAGACACGGTTGCGGGTGATGTTAAAATTATCCTCAGTAAAGAAGAGCTTTTCACAGAGCAG
>Irgb2_MC5_2
ATGGGTCAGACTTCCTCTTCTACATCCCCTCCAAAGGAGGATCCTCATTTGACATTTCAGGTGAAAACCAAAGTCCTGTCTCAGGAATTAATCGCCTTCATTGAATCATCCCTAGAGAATGGAAACCTTCAGGAAACAGTTTCTGCAATCAGCAGTGCTCTGGGTGACATAGAGAAAGTCCCACTGAACATTGCAGTGATGGGGGAGACTGGGGCTGGAAAGTCCAGTCTCATCAATGCTCTACAGGGAACAGGGGCTGATGAAGAAGGTGTGACTGCTCCCGTTGGGGTGGTATATACAACCATTGAGAAAAAATCATACCCATATGCAAAGTTTCCCAGTGCAATACTATGGGAACTGCCTTCCATTGGGTTTCATCACTTCCAACCACATGATTATCTGAAGAAAATCAAGTTTGAGGAGTATGACTTCTTCATTATTGTCTCTGCTACACGCATTAAACAGGGTGATGTAGAACTTGCCAAAGCTATTGTGCAAATGAATAGAGGTTTGTACTTTGTTCGAACAAAGACAGATCTTGATCTAGAGAATGAAAAACTGTATAACCCTATGAGATTCAATAGAGAGAACACATTGAAGAGTATTCGAATTTGCATTTCAAGTAATCTCAAAGAATGTTTCCACCAGGAGCCTCCAGTCTTCTTAGTCTCTAACTTTGATGTGTCTGACTTTGACTTCCCAAAGCTGGAATCCACCCTTCTCAGCCAGCTCCCAGCCTACAAACACCAAATATTCATGAGTACTTTGCAAGTTGTTATAAATGCCATAGTAGACCGGAAGAGGGATATGCTGAAACAAAAGATCTGGAAGGAATCCATAATGCCAAGAGCATGGGCTACCATACCATCCCGGGGACTGACCCAAAAGGACATGGAGATGTTGCAACAGACTTTGAATGACTATAGATCTTCCTTTGGCCTGGATGAGGCATCACTGGAAAACATCGCTGAGGATTTGAACGTGACACTGGAGGAGCTCAAGGCAAACATTAAGTCTCCACATTTGCTCTCAGATGAGCGAGATACATCCTTAACAGAGAAACTATTGAACTACATTGGAAATCCTTACTTTTCAAAGGTTTTCCACTTGCAAAATTATTTCATTGACACGGTTGCGAGCGATGTTAAAATTATCCTCAGTAAAGAAGAGCTTTTCACAGAGCAG
>Irgb2_MT4_1
ATGGGTCAGACTTCCTCTTCTACATCCCCTCCAAAGGAGGATCCTCCTTTGACATTTCAGGTGAAAACCAAAGTCCTGTCTCAGGAATTAATCGCCTCCATTGAATCATCCCTAGAGAATGGAAACCTTCAGGAAACAGTTTCTGCAATCAGCAGTGCTCTGGGTGACATAGAGAAAGCCCCACTGAACATTGCAGTGATGGGGGAGACTGGGGCTGGAAAGTCCAGTCTCATCAATGCTCTCCAGGGAGTGGGGGATGATGAAGAAGGTGCAGCTGCTTCCACAGGGATTATACATACAACCACTGAGAGAACACCATACACTTACACAAAGTTTCCCAGTGTGACACTGTGGGACCTGCCTGGCATTGGATCTACTGCCTTCCAACCACATGATTATCTGAAGAAAATCGAGTTTGAGGAGTATGACTTCTTCATTATTGTCTCTGCTATACGCATTAAACAGAGTGATATAGAACTTGCCAAAGCTATTGTGCAAATGAATAGAGGTTTGTACTTTGTTAAAACAAAGACAGATTCTGATCTAGTGAATGAAAAACGGTGTAACCCTATGAGATTCAATAGAGAGAACACATTGAAGAGTATTCGAATTTGCCTTTCAAGTAATCTCAAAGAACGTTTCCAGCAGGAGCCTCCAGTCTTCTTAGTCTCTAACTTTGATGTGTCTGACTTTGACTTCCCAAAGCTGGAATCCACCCTTCTCAGCCAGCTCCCAGCCTACAAACACCAAATATTCATGAGTACTTTGCAAGTTGTTATAAATGCCATAGTAGACCGGAAGAGGGATATGCTGAAACAAAAGATCTGGAAGGAATCCATAATGCCAAGAGCATGGGCTACCATACCATCCCGGGGACTGACCCAAAAGGACATGGAGATGTTGCAACAGACTTTGAATGACTATAGATCTTCCTTTGGCCTGGATGAGGCATCACTGGAAAACATCGCTGAGGATTTGAACGTGACACTGGAGGAGCTCAAGGCAAACATTAAGTCTCCACATTTGCTCTCAGATGAGCCAGATACATCCTTAACAGAGAAACTATTGAAGTACATTGGAAATCCTTACTTTTCAAAGGTTTTCCACTTGCAAAATTATTTCATAGACACGGTTGCGAGTGATGTTAAAATTATCCTCAGTAAAGAAGAGCTTTTCACAGAGCAG
>Irgb2_MT4_2
ATGGGTCAGACTTCCTCTTCTACATCCCCTCCAAAGGAGGATCCTCCTTTGACATTTCAGGTGAAAACCAAAGTCCTGTCTCAGGAATTAATCGCCTTCATTGAATCATCCCTAGAGAATGGAAACCTTCAGGAAACAGTTTCTGCAATCAGCAGTGCTCTGGGTGACATAGAGAAAGCCCCACTGAACATTGCAGTGATGGGGGAGACTGGGGCTGGAAAGTCCAGTCTCATCAATGCTCTACAGGGAACAGGGGCTGATGAAGAAGGTGTGACTGCTCCCGTTGGGGTGGTATATACAACCATTGAGAAAAAATCATACCCATATGCAAAGTTTCCCAGTGCAATACTATGGGAACTGCCTGCCATTGGGTTTCATCACTTCCAACCACATGATTATCTGAAGAAAATCAAGTTTGAGGAGTATGACTTCTTCATTATTGTCTCTGCTACACGCATTAAACAGGGTGATGTAGAACTTGCCAAAGCTATTGTGCAAATGAATAGAGGTTTGTACTTTGTTCGAACAAAGACAGATCTTGATCTAGAGAATGAAAAACTGTATAACCCTATGAGATTCAATAGAGAGAACACATTGAAGAGTATTCGAATTTGCATTTCAAGTAATCTCAAAGAATGTTTCCACCAGGAGCCTCCAGTCTTCTTAGTCTCTAACTTTGATGTGTCTGACTTTGACTTCCCAAAGCTGGAATCCACCCTTCTCAGCCAGCTCCCAGCCTACAAACACCAAATATTCATGAGTACTTTGCAAGTTGTTATAAATGCCATAGTAGACCGGAAGAGGGATATGCTGAAACAAAAGATCTGGAAGGAATCCATAATGCCAAGAGCATGGGCTACCATACCATCCCGGGGACTGACCCAAAAGGACATGGAGATGTTGCAACAGACTTTGAATGACTATAGATCTTCCTTTGGCCTGGATGAGGCATCACTGGAAAACATCGCTGAGGATTTGAACGTGACACTGGAGGAGCTCAAGGCAAACATTAAGTCTCCACATTTGCTCTCAGATGAGCGAGATACATCCTTAACAGAGAAACTATTGAACTACATTGGAAATCCTTACTTTTCAAAGGTTTTCCACTTGCAAAATTATTTCATAGACACGGTTGCGAGCGATGTTAAAATTATCCTCAGTAAAGAAGAGCTTTTCACAAAGCAG
>Irgb2_MW2_1
ATGGGTCAGACTTCCTCTTCTACATCCCCTCCAAAGGAGGATCCTCCTTTGACATTTCAGGTGAAAACCAAAGTCCTGTCTCAGGAATTAATCGCCTCCATTGAATCATCCCTAGAGAATGGAAACCTTCAGGAAACAGTTTCTGCAATCAGCAGTGCTCTGGGTGACATAGAGAAAGCCCCACTGAACATTGCAGTGATGGGGGAGACTGGGGCTGGAAAGTCCAGTCTCATCAATGCTCTCCAGGGAGTGGGGGATGATGAAGAAGGTGCAGCTGCTTCCACAGGGATTATACATACAACCACTGAGAGAACACCATACACTTACACAAAGTTTCCCAGTGTGACACTGTGGGACCTGCCTGGCATTGGATCTACTGCCTTCCAACCACATGATTATCTGAAGAAAATCGAGTTTGAGGAGTATGACTTCTTCATTATTGTCTCTGCTATACGCATTAAACAGAGTGATATAGAACTTGCCAAAGCTATTGTGCAAATGAATAGAGGTTTGTACTTTGTTAAAACAAAGACAGATTCTGATCTAGTGAATGAAAAACGGTGTAACCCTATGAGATTCAATAGAGAGAACACATTGAAGAGTATTCGAATTTGCCTTTCAAGTAATCTCAAAGAACGTTTCCAGCAGGAGCCTCCAGTCTTCTTAGTCTCTAACTTTGATGTGTCTGACTTTGACTTCCCAAAGCTGGAATCCACCCTTCTCAGCCAGCTCCCAGCCTACAAACACCAAATATTCATGAGTACTTTGCAAGTTGTTATAAATGCCATAGTAGACCGGAAGAGGGATATGCTGAAACAAAAGATCTGGAAGGAATCCATAATGCCAAGAGCATGGGCTACCATACCATCCCGGGGACTGACCCAAAAGGACATGGAGATGTTGCAACAGACTTTGAATGACTATAGATCTTCCTTTGGCCTGGATGAGGCATCACTGGAAAACATCGCTGAGGATTTGAACGTGACACTGGAGGAGCTCAAGGCAAACATTAAGTCTCCACATTTGCTCTCAGATGAGCCAGATACATCCTTAACAGAGAAACTATTGAAGTACATTGGAAATCCTTACTTTTCAAAGGTTTTCCACTTGCAAAATTATTTCATAGACACGGTTGCGAGTGATGTTAAAATTATCCTCAGTAAAGAAGAGCTTTTCACAGAGCAG
>Irgb2_MW2_2
ATGGGTCAGACTTCCTCTTCTACATCCCCTCCAAAGGAGGATCCTCCTTTGACATTTCAGGTGAAAACCAAAGTCCTGTCTCAGGAATTAATCGCCTTCATTGAATCATCCCTAGAGAATGGAAACCTTCAGGAAACAGTTTCTGCAATCAGCAGTGCTCTGGGTGACATAGAGAAAGCCCCACTGAACATTGCAGTGATGGGGGAGACTGGGGCTGGAAAGTCCAGTCTCATCAATGCTCTACAGGGAACAGGGGCTGATGAAGAAGGTGTGACTGCTCCCGTTGGGGTGGTATATACAACCATTGAGAAAAAATCATACCCATATGCAAAGTTTCCCAGTGCAATACTATGGGAACTGCCTGCCATTGGGTTTCATCACTTCCAACCACATGATTATCTGAAGAAAATCAAGTTTGAGGAGTATGACTTCTTCATTATTGTCTCTGCTACACGCATTAAACAGGGTGATGTAGAACTTGCCAAAGCTATTGTGCAAATGAATAGAGGTTTGTACTTTGTTCGAACAAAGACAGATCTTGATCTAGAGAATGAAAAACTGTATAACCCTATGAGATTCAATAGAGAGAACACATTGAAGAGTATTCGAATTTGCATTTCAAGTAATCTCAAAGAATGTTTCCACCAGGAGCCTCCAGTCTTCTTAGTCTCTAACTTTGATGTGTCTGACTTTGACTTCCCAAAGCTGGAATCCACCCTTCTCAGCCAGCTCCCAGCCTACAAACACCAAATATTCATGAGTACTTTGCAAGTTGTTATAAATGCCATAGTAGACCGGAAGAGGGATATGCTGAAACAAAAGATCTGGAAGGAATCCATAATGCCAAGAGCATGGGCTACCATACCATCCCGGGGACTGACCCAAAAGGACATGGAGATGTTGCAACAGACTTTGAATGACTATAGATCTTCCTTTGGCCTGGATGAGGCATCACTGGAAAACATCGCTGAGGATTTGAACGTGACACTGGAGGAGCTCAAGGCAAACATTAAGTCTCCACATTTGCTCTCAGATGAGCGAGATACATCCTTAACAGAGAAACTATTGAACTACATTGGAAATCCTTACTTTTCAAAGGTTTTCCACTTGCAAAATTATTTCATAGACACGGTTGCGAGCGATGTTAAAATTATCCTCAGTAAAGAAGAGCTTTTCACAAAGCAG
>Irgb2_PWK
ATGGGTCAGACTTCCTCTTCTACATCCCCTCCAAAGGAGGATCCTCCTTTGAAATTTCAGGTGAAAACCAAAGTCCTGTCTCAGGAATTAATCGCCTCCATTGAATCATCCCTAGAGAATGGAAACCTTCAGGAAACAGTTTCTGCAATCAGCAGTGCTCTGGGTGACATAGAGAAAGCCCCACTGAACATTGCAGTGATGGGGGAGACTGGGACTGGAAAGTCCAGTCTCATCAATGCTCTACAGGGAGTGGGGGATGATGAAGAAGGTGCAGCTGCTTCCACAGGGATTATACATACAACCACTGAGAGAACACCATACACTTACACAAAGTTTCCCAGTGTGACACTGTGGGACCTGCCTGGCATTGGATCTACTGCCTTCCAACCACATGATTATCTGAAGAAAATCGAGTTTGAGGAGTATGACTTCTTCATTATTGTCTCTGCTATACGCATTCGACAGAGTGATATAGAACTTGCCAAAGCTATTGTGCAAATGAATAGAGGTTTGTACTTTGTTAAAACAAAGACAGATTCTGATCTAGAGAATGAAAAACGGGTTAACCCTAAGAGATTCAATAGAGAGAACACATTGAAGCGTCTTCGAATTTGCATTTCAAGTAATCTCAAAGAATGGATCCAACAGGAGCCTCCAGTCTTCTTAGTCTCTAACTTTGATGTGTCTGACTTTGACTTCCCAAAGCTGGAATCCACCCTTCTCAGCCAGCTCCCAGCCTACAAACACCAAATATTCATGAGTACTTTGCAAGTTGTTATAAATGCCATAGTAGACCGGAAGAGGGATATGCTGAAACAAAAGATCTGGAAGGAATCCATAATGCCAAGAGCATGGGCTACCATACCATCCCGGGAACTGACCCAAAAGGACATGGAGATGTTGCAACAGACTTTGAATGACTATAGATCTTCCTTTGGCCTGGATGAGGCATCACTGGAAAACATCGCTGAGGATTTGAACGTGACACTGGAGGAGCTCAAGGCAAACATTAAGTCTCCACATTTGTTCTCAGATGAGCCAGATACATCCTTAACAGAGAAACTATTGAAGTACATTGGAAATCCTTACTTTTCAAAGGTTTTCCACTTGCAAAATTATTTCATAGACACGGTTGCGAGTGATGTTAAAATTATCCTCAGTAAAGAAGAGCTTTTCACAGAGCAG
>Irgb2_SPRET
ATGGGTCAGACTTCCTCTTCTACATCCCCTCCAAAGGAGGATCCTCCTTTGAAATTTCAGGTGAAAACCAAAGTCCTGTCTCAGGAATTAATCGCCTCCATTGAATCATCCCTAGAGAATGGAAACCTTCAGGAAACAGTTTCTGCAATCAGCAGTGCTCTGGGTGACATAGAGAAAGTCCCACTGAACATTGCAGTGATGGGGGAGACTGGGACTGGAAAGTCCAGTCTCATCAATGCTCTACAGGGAGTGGGGGATGATGAAGAAGGTGCAGCTGCTTCCACAGGGATTATACATACAACCACTGAGAGAACACCATACACTTACACAAAGTTTCCCAGTGTGACACTGTGGGACCTGCCTGGCATTGGATCTACTGCCTTCCAACCACATGATTATCTGAAGAAAATCGAGTTTGAGGAGTATGACTTCTTCATTATTGTCTCTGCTATACGCATTCGACAGAGTGATATAGAACTTGCCAAAGCTATTGTGCAAATGAATAGAGGTTTGTACTTTGTTAAAACAAAGACAGATTCTGATCTAGAGAATGAAAAACGGGTTAACCCTAAGAGATTCAATAGAGAGAACACATTGAAGCGTCTTCGAATTTGCATTTCAAGTAATCTCAAAGAATGGATCCAGCAGGAGCCTCCAGTCTTCTTAGTCTCTAACTTTGATGTGTCTGACTTTGACTTCCCAAAGCTGGAATCCACCCTTCTCAGCCAGCTCCCAGCCTACAAACACCAAATATTCATGAGTACTTTGCAAGTTGTTATAAATGCCATAGTAGACCGGAAGAGGGATATGCTGAAACAAAAGATCTGGAAGGAATCCATAATGCCAAGAGCATGGGCTACCATACCATCCCGGGGACTGACCCAAAAGGACATGGAGATGTTGCAACAGACTTTGAATGACTATAGATCTTCCTTTGGCCTGAATGAGGCATCACTGGAAAACATCGCTGAGGATTTGAACGTGACACTGGAGGAGCTCAAGGCAAACATTAAGTCTCCACATTTGTTCTCAGATGAGCCAGATACATCCTTAACAGAGAAACTATTGAAGTACATTGGAAATCCTTACTTTTCAAAGGTTTTCCACTTGCAAAATTATTTCATAGACACGGTTGCGAGTGATGTTAAAATTATCCTCAGTAAAGAAGAGCTTTTCACAGAGCAG
>Irgb2_W1.1_1
ATGGGTCAGACTTCCTCTTCTACATCCCCTCCAAAGGAGGATCCTCCTTTGACATTTCAGGTGAAAACCAAAGTCCTGTCTCAGGAATTAATCGCCTCCATTGAATCATCCCTAGAGAATGGAAACCTTCAGGAAACAGTTTCTGCAATCAGCAGTGCTCTGGGTGACATAGAGAAAGCCCCACTGAACATTGCAGTGATGGGGGAGACTGGGACTGGAAAGTCCAGTCTCATCAATGCTCTACAGGGAGTGGGGGATGATGAAGAAGGTGCAGCTGCTTCCACAGGGATTATACATACAACCACTGAGAGAACACCATACACTTACACAAAGTTTCCCAGTGTGACACTGTGGGACCTGCCTGGCATTGGATCTACTGCCTTCCAACCACATGATTATCTGAAGAAAATCGAGTTTGAGGAGTATGACTTCTTCATTATTGTCTCTGCTATACGCATTCGACAGAGTGATATAGAACTTGCCAAAGCTATTGTGCAAATGAATAGAGGTTTGTACTTTGTTAAAACAAAGACAGATTCTGATCTAGAGAATGAAAAACGGGTTAACCCTATGAGATTCAATAGAGAGAACACATTGAAGCGTCTTCGAATTTGCATTTCAAGTAATCTCAAAGAATGGATCCAACAGGAGCCTCCAGTCTTCTTAGTCTCTAACTTTGATGTGTCTGACTTTGACTTCCCAAAGCTGGAATCCACCCTTCTCAGCCAGCTCCCAGCCTACAAACACCAAATATTCATGAGTACTTTGCAAGTTGTTATAAATGCCATAGTAGACCGGAAGAGGGATATGCTGAAACAAAAGATCTGGAAGGAATCCATAATGCCAAGAGCATGGGCTACCATACCATCCCGGGAACTGACCCAAAAGGACATGGAGATGTTGCAACAGACTTTGAATGACTATAGATCTTCCTTTGGCCTGGATGAGGCATCACTGGAAAACATCGCTGAGGATTTGAACGTGACACTGGAGGAGCTCAAGGCAAACATTAAGTCTCCACATTTGTTCTCAGATGAGCCAGATACATCCTTAACAGAGAAACTATTGAAGTACATTGGAAATCCTTACTTTTCAAAGGTTTTCCACTTGCAAAATTATTTCATAGACACGGTTGCGAGTGATGTTAAAATTATCCTCAGTAAAGAAGAGCTTTTCACAGAGCAG
>Irgb2_W1.1_2
ATGGGTCAGACTTCCTCTTCTACATCCCCTCCAAAGGAGGATCCTCCTTTGACATTTCAGGTGAAAACCAAAGTCCTGTCTCAGGAATTAATCGCCTCCATTGAATCATCCCTAGAGGATGGAAACCTTCAGGAAACAGTTTCTGCAATCAGCAGTGCTCTGGGTGACATAGAGAAAGTCCCACTGAACATTGCAGTGATGGGGGAGACTGGGGCTGGAAAGTCCAGTCTCATCAATGCTCTGCAGGGAGTGGGGGATGATGAAGAAGGTGCAGCTGCTTCCACAGGGGTGGTACATACAACCACTGAGAGAACACCATACACTTACACAAAGTTTCCCAGTGTGACACTGTGGGACCTGCCTAGCATTGGATCTACTGCCTTCCAACCACATGATTATCTGAAGAAAATCGAGTTTGAGGAGTATGACTTCTTCATTATTGTCTCTGCTATACGTATTAAACAGAGTGATATAGAACTTGCCAAAGCTATTGTGCAAATGAATAGAGGTTTGTACTTTGTTCGAACAAAGACAGATTCTGATCTAGAGAATGAAAAACTGTGTAACCCTATGAGATTCAATAGAGAGAACATATTGAAGAGTATTCGAATTTGCCTTTCAAGTAATCTCAAAGAACGTTTCCAGCAGGAGCCTCCAGTCTTCTTAGTCTCTAACTTTGATGTGTCTGACTTTGACTTCCCAAAGCTGGAATCCACCCTTCTCAGCCAGCTCCCAGCCTACAAACACCAAATATTCATGAGTACTTTGCAAGTTGTTATAAATGCCATAGTAGACCGGAAGAGGGATATGCTGAAACAAAAGATCTGGAAGGAATCCATAATGCCAAGAGCATGGGCTACCATACCATCCCGGGGACTGACCCAAAAGGACATGGAGATGTTGCAACAGACTTTGAATGACTATAGATCTTCCTTTGGCCTGAATGAGGCATCACTGGAAAACATCGCTGAGGATTTGAACGTGACACTGGAGGAGCTCAAGGCAAACATTAAGTCTCCACATTTGTTCTCAGATGAGCCAGATACATCCTTAACAGAGAAACTATTGAAGTACATTGGAAATCCTTACTTTTCAAAGGTTTTCCACTTGCAAAATTATTTCATAGACACGGTTGCGAGTGATGCTAAAATTATCCTCAGTAAAGAAGAGCTTTTCACAGAGCAG
>Irgb2_W3.1_1
ATGGGTCAGACTTCCTCTTCTACATCCCCTCCAAAGGAGGATCCTCCTTTGAAATTTCAGGTGAAAACCAAAGTCCTGTCTCAGGAATTAATCGCCTCCATTGAATCATCCCTAGAGAATGGAAACCTTCAGGAAACAGTTTCTGCAATCAGCAGTGCTCTGGGTGACATAGAGAAAGCCCCACTGAACATTGCAGTGATGGGGGAGACTGGGACTGGAAAGTCCAGTCTCATCAATGCTCTACAGGGAGTGGGGGATGATGAAGAAGGTGCAGCTGCTTCCACAGGGATTATACATACAACCACTGAGAGAACACCATACACTTACACAAAGTTTCCCAGTGTGACACTGTGGGACCTGCCTGGCATTGGATCTACTGCCTTCCAACCACATGATTATCTGAAGAAAATCGAGTTTGAGGAGTATGACTTCTTCATTATTGTCTCTGCTATACGCATTCGACAGAGTGATATAGAACTTGCCAAAGCTATTGTGCAAATGAATAGAGGTTTGTACTTTGTTAAAACAAAGACAGATTCTGATCTAGAGAATGAAAAACGGGTTAACCCTATGAGATTCAATAGAGAGAACACATTGAAGCGTCTTCGAATTTGCATTTCAAGTAATCTCAAAGAATGGATCCAACAGGAGCCTCCAGTCTTCTTAGTCTCTAACTTTGATGTGTCTGACTTTGACTTCCCAAAGCTGGAATCCACCCTTCTCAGCCAGCTCCCAGCCTACAAACACCAAATATTCATGAGTACTTTGCAAGTTGTTATAAATGCCATAGTAGACCGGAAGAGGGATATGCTGAAACAAAAGATCTGGAAGGAATCCATAATGCCAAGAGCATGGGCTACCATACCATCCCGGGAACTGACCCAAAAGGACATGGAGATGTTGCAACAGACTTTGAATGACTATAGATCTTCCTTTGGCCTGGATGAGGCATCACTGGAAAACATCGCTGAGGATTTGAACGTGACACTGGAGGAGCTCAAGGCAAACATTAAGTCTCCACATTTGTTCTCAGATGAGCCAGATACATCCTTAACAGAGAAACTATTGAAGTACATTGGAAATCCTTACTTTTCAAAGGTTTTCCACTTGCAAAATTATTTCATAGACACGGTTGCGAGTGATGTTAAAATTATCCTCAGTAAAGAAGAGCTTTTCACAGAGCAG
>Irgb2_W3.1_2
ATGGGTCAGACTTCCTCTTCTACATCCCCTCCAAAGGAGGATCCTCCTTTGACATTTCAGGTGAAAACCAAAGTCCTGTCTCAGGAATTAATCGCCTCCATTGAATCATCCCTAGAGGATGGAAACCTTCAGGAAACAGTTTCTGCAATCAGCAGTGCTCTGGGTGACATAGAGAAAGTCCCACTGAACATTGCAGTGATGGGGGAGACTGGGGCTGGAAAGTCCAGTCTCATCAATGCTCTGCAGGGAGTGGGGGATGATGAAGAAGGTGCAGCTGCTTCCACAGGGGTGGTACATACAACCACTGAGAGAACACCATACACTTACACAAAGTTTCCCAGTGTGACACTGTGGGACCTGCCTAGCATTGGATCTACTGCCTTCCAACCACATGATTATCTGAAGAAAATCGAGTTTGAGGAGTATGACTTCTTCATTATTGTCTCTGCTATACGTATTAAACAGAGTGATATAGAACTTGCCAAAGCTATTGTGCAAATGAATAGAGGTTTGTACTTTGTTCGAACAAAGACAGATTCTGATCTAGAGAATGAAAAACTGTGTAACCCTATGAGATTCAATAGAGAGAACATATTGAAGAGTATTCGAATTTGCCTTTCAAGTAATCTCAAAGAACGTTTCCAGCAGGAGCCTCCAGTCTTCTTAGTCTCTAACTTTGATGTGTCTGACTTTGACTTCCCAAAGCTGGAATCCACCCTTCTCAGCCAGCTCCCAGCCTACAAACACCAAATATTCATGAGTACTTTGCAAGTTGTTATAAATGCCATAGTAGACCGGAAGAGGGATATGCTGAAACAAAAGATCTGGAAGGAATCCATAATGCCAAGAGCATGGGCTACCATACCATCCCGGGGACTGACCCAAAAGGACATGGAGATGTTGCAACAGACTTTGAATGACTATAGATCTTCCTTTGGCCTGAATGAGGCATCACTGGAAAACATCGCTGAGGATTTGAACGTGACACTGGAGGAGCTCAAGGCAAACATTAAGTCTCCACATTTGTTCTCAGATGAGCCAGATACATCCTTAACAGAGAAACTATTGAAGTACATTGGAAATCCTTACTTTTCAAAGGTTTTCCACTTGCAAAATTATTTCATAGACACGGTTGCGAGTGATGCTAAAATTATCCTCAGTAAAGAAGAGCTTTTCACAGAGCAG
>Irgb2_W4.1_1
ATGGGTCAGACTTCCTCTTCTACATCCCCTCCAAAGGAGGATCCTCCTTTGAAATTTCAGGTGAAAACCAAAGTCCTGTCTCAGGAATTAATCGCCTCCATTGAATCATCCCTAGAGAATGGAAACCTTCAGGAAACAGTTTCTGCAATCAGCAGTGCTCTGGGTGACATAGAGAAAGCCCCACTGAACATTGCAGTGATGGGGGAGACTGGGACTGGAAAGTCCAGTCTCATCAATGCTCTACAGGGAGTGGGGGATGATGAAGAAGGTGCAGCTGCTTCCACAGGGATTATACATACAACCACTGAGAGAACACCATACACTTACACAAAGTTTCCCAGTGTGACACTGTGGGACCTGCCTGGCATTGGATCTACTGCCTTCCAACCACATGATTATCTGAAGAAAATCGAGTTTGAGGAGTATGACTTCTTCATTATTGTCTCTGCTATACGCATTCGACAGAGTGATATAGAACTTGCCAAAGCTATTGTGCAAATGAATAGAGGTTTGTACTTTGTTAAAACAAAGACAGATTCTGATCTAGAGAATGAAAAACGGGTTAACCCTATGAGATTCAATAGAGAGAACACATTGAAGCGTCTTCGAATTTGCATTTCAAGTAATCTCAAAGAATGGATCCAACAGGAGCCTCCAGTCTTCTTAGTCTCTAACTTTGATGTGTCTGACTTTGACTTCCCAAAGCTGGAATCCACCCTTCTCAGCCAGCTCCCAGCCTACAAACACCAAATATTCATGAGTACTTTGCAAGTTGTTATAAATGCCATAGTAGACCGGAAGAGGGATATGCTGAAACAAAAGATCTGGAAGGAATCCATAATGCCAAGAGCATGGGCTACCATACCATCCCGGGAACTGACCCAAAAGGACATGGAGATGTTGCAACAGACTTTGAATGACTATAGATCTTCCTTTGGCCTGGATGAGGCATCACTGGAAAACATCGCTGAGGATTTGAACGTGACACTGGAGGAGCTCAAGGCAAACATTAAGTCTCCACATTTGTTCTCAGATGAGCCAGATACATCCTTAACAGAGAAACTATTGAAGTACATTGGAAATCCTTACTTTTCAAAGGTTTTCCACTTGCAAAATTATTTCATAGACACGGTTGCGAGTGATGTTAAAATTATCCTCAGTAAAGAAGAGCTTTTCACAGAGCAG
>Irgb2_W4.1_2
ATGGGTCAGACTTCCTCTTCTACATCCCCTCCAAAGGAGGATCCTCCTTTGACATTTCAGGTGAAAACCAAAGTCCTGTCTCAGGAATTAATCGCCTCCATTGAATCATCCCTAGAGAATGGAAACCTTCAGGAAACAGTTTCTGCAATCAGCAGTGCTCTGGGTGACATAGAGAAAGCCCCACTGAACATTGCAGTGATGGGGGAGACTGGGGCTGGAAAGTCCAGTCTCATCAATGCTCTCCAGGGAGTGGGGGATGATGAAGAAGGTGCAGCTGCTTCCACAGGGATTATACATACAACCACTGAGAGAACACCATACACTTACACAAAGTTTCCCAGTGTGACACTGTGGGACCTGCCTGACATTGGATCTACTGCCTTCCAACCACATGATTATCTGAAGAAAATCGAGTTTGAGGAGTATGACTTCTTCATTATTGTCTCTGCTATACGCATTAAACAGAGTGATATAGAACTTGCCAAAGCTATTGTGCAAATGAATAGAGGTTTGTACTTTGTTAAAACAAAGACAGATTCTGATCTAGAGAATGAAAAACTGTGTAACCCTATGAGATTCAATAGAGAGAACACATTGAAGAGTATTCGAATTTGCCTTTCAAGTAATCTCAAAGAACGTTTCCAGCAGGAGCCTCCAGTCTTCTTAGTCTCTAACTTTGATGTGTCTGACTTTGACTTCCCAAAGCTGGAATCCACCCTTCTCAGCCAGCTCCCAGCCTACAAACACCAAATATTCATGAGTACTTTGCAAGTTGTTATAAATGCCATAGTAGACCGGAAGAGGGATATGCTGAAACAAAAGATCTGGAAGGAATCCATAATGCCAAGAGCATGGGCTACCATACCATCCCGGGGACTGACCCAAAAGGACATGGAGATGTTGCAACAGACTTTGAATGACTATAGATCTTCCTTTGGCCTGAATGAGGCATCACTGGAAAACATCGCTGAGGATTTGAACGTGACACTGGAGGAGCTCAAGGCAAACATTAAGTCTCCACATTTGCTCTCAGATGAGCCAGATACATCCTTAACAGAGAAACTATTGAAGTACATTGGAAATCCTTACTTTTCAAAGGTTTTCCACTTGCAAAATTATTTCATAGACATGGTTGCGAGTGATGTTAAAATTATCCTCAGTAAAGAAGAGCTTTTCACAGAGCAG
>Irgb2_W7.1
ATGGGTCAGACTTCCTCTTCTACATCCCCTCCAAAGGAGGATCCTCCTTTGAAATTTCAGGTGAAAACCAAAGTCCTGTCTCAGGAATTAATCGCCTCCATTGAATCATCCCTAGAGAATGGAAACCTTCAGGAAACAGTTTCTGCAATCAGCAGTGCTCTGGGTGACATAGAGAAAGCCCCACTGAACATTGCAGTGATGGGGGAGACTGGGACTGGAAAGTCCAGTCTCATCAATGCTCTACAGGGAGTGGGGGATGATGAAGAAGGTGCAGCTGCTTCCACAGGGATTATACATACAACCACTGAGAGAACACCATACACTTACACAAAGTTTCCCAGTGTGACACTGTGGGACCTGCCTGGCATTGGATCTACTGCCTTCCAACCACATGATTATCTGAAGAAAATCGAGTTTGAGGAGTATGACTTCTTCATTATTGTCTCTGCTATACGCATTCGACAGAGTGATATAGAACTTGCCAAAGCTATTGTGCAAATGAATAGAGGTTTGTACTTTGTTAAAACAAAGACAGATTCTGATCTAGAGAATGAAAAACGGGTTAACCCTATGAGATTCAATAGAGAGAACACATTGAAGCGTCTTCGAATTTGCATTTCAAGTAATCTCAAAGAATGGATCCAACAGGAGCCTCCAGTCTTCTTAGTCTCTAACTTTGATGTGTCTGACTTTGACTTCCCAAAGCTGGAATCCACCCTTCTCAGCCAGCTCCCAGCCTACAAACACCAAATATTCATGAGTACTTTGCAAGTTGTTATAAATGCCATAGTAGACCGGAAGAGGGATATGCTGAAACAAAAGATCTGGAAGGAATCCATAATGCCAAGAGCATGGGCTACCATACCATCCCGGGAACTGACCCAAAAGGACATGGAGATGTTGCAACAGACTTTGAATGACTATAGATCTTCCTTTGGCCTGGATGAGGCATCACTGGAAAACATCGCTGAGGATTTGAACGTGACACTGGAGGAGCTCAAGGCAAACATTAAGTCTCCACATTTGTTCTCAGATGAGCCAGATACATCCTTAACAGAGAAACTATTGAAGTACATTGGAAATCCTTACTTTTCAAAGGTTTTCCACTTGCAAAATTATTTCATAGACACGGTTGCGAGTGATGTTAAAATTATCCTCAGTAAAGAAGAGCTTTTCACAGAGCAG
>Irgb2_WSB
ATGGGTCAGACTTCCTCTTCTACATCCCCTCCAAAGGAGGATCCTCCTTTGACATTTCAGGTGAAAACCAAAGTCCTGTCTCAGGAATTAATCGCCTCCATTGAATCATCCCTAGAGGATGGAAACCTTCAGGAAACAGTTTCTGCAATCAGCAGTGCTCTGGGTGACATAGAGAAAGCCCCACTGAACATTGCAGTGATGGGGGAGACTGGGGCTGGAAAGTCCAGTCTCATCAATGCTCTCCAGGGAGTGGGGGATGATGAAGAAGGTGCAGCTGCTTCCACAGGGATTATACATACAACCACTGAGAGAACACCATACACTTACACAAAGTTTCCCAGTGTGACACTGTGGGACCTGCCTGGCATTGGATCTACTGCCTTCCAACCACATGATTATCTGAAGAAAATCAAGTTTGAGGAGTATGACTTCTTCATTATTGTCTCTGCTATACGCATTAAACAGAGTGATATAGAACTTGCCAAAGCTATTGTGCAAATGAATAGAGGTTTGTACTTTGTTAAAACAAAGACAGATTCTGATCTAGAGAATGAAAAACGGTGTAACCCTATGAGATTCAATAGAGAGAACACATTGAAGAGTATTCGAATTTGCCTTTCAAGTAATCTCAAAGAACGTTTCCAGCAGGAGCCTCCAGTCTTCTTAGTCTCTAACTTTGATGTGTCTGACTTTGACTTCCCAAAGCTGGAATCCACCCTTCTCAGCCAGCTCCCAGCCTACAAACACCAAATATTCATGAGTACTTTGCAAGTTGTTATAAATGCCATAGTAGACCGGAAGAGGGATATGCTGAAACAAAAGATCTGGAAGGAATCCATAATGCCAAGAGCATGGGCTACCATACCATCCCGGGGACTGACCCAAAAGGACATGGAGATGTTGCAACAGACTTTGAATGACTATAGATCTTCCTTTGGCCTGAATGAGGCATCACTGGAAAACATCGCTGAGGATTTGAACGTGACACTGGAGGAGCTCAAGGCAAACATTAAGTCTCCACATTTGCTCTCAGATGAGCCAGATACATCCTTAACAGAGAAACTATTGAAGTACATTGGAAATCCTTACTTTTCAAAGGTTTTCCACTTGCAAAATTATTTCATAGACACGGTTGCGAGTGATGTTAAAATTATCCTCAGTAAAGAAGAGCTTTTCACAGAGCAG
>Irgb2_YX11
ATGGGTCAGACTTCCTCTTCTACATCCCCTCCAAAGGAGGATCCTCCTTTGACATTTCAGGTGAAAACCAAAGTCCTGTCTCAGGAATTAATCGCCTTCATTGAATCATCCCTAGAGGATGGAAACCTTCAGGAAACAGTTTCTGCAATCAGCAGTGCTCTGGGTGACATAGAGAAAGCCCCACTGAACATTGCAGTGATGGGGGAGACTGGGGCTGGAAAGTCCAGTCTCATCAATGCTCTACAGGGAACAGGGGCTGATGAAGAAGGTGTGACTGCTCCCGTTGGGGTGGTATATACAACCATTGAGAAAAAATCATACCCATACGCAAAGTTTCCCAGTGCAATACTATGGGACCTGCCTGCCATTGGGTTTCATCACTTCCAACCACATGATTATCTGAAGAAAATCAAGTTTGAGGAGTATGACTTCTTCATTATTGTCTCTGCTACACGCATTAAACAGGGTGATATAGAACTTGCCAAAGCTATTGTGCAAATGAATAGAGGTTTGTACTTTGTTCGAACAAAGACAGATCTTGATCTAAAGAATGAAAAACTGTTTAGACTTATGAGATTCAATAGAGAGAACACATTGAAGAGTCTTCGAAATTGCATTTCAAGTAATCTCAAAGAATGTTTCCACCAGGAGCCTCCAGTCTTCTTAGTCTCTAACTTTGATGTGTCTGACTTTGATTTCCCAAAGCTGGAATCCACCCTTCTCAGCCAGCTCCCAGCCTACAAACACCAAATATTCATGAGTACTTTGCAAGTTGTTATAAATGCCATAGTAGACCGGAAGAGGGATATGCTGAAACAAAAGATCTGGAAGGAATCCATAATGCCAAGAGCATGGGCTACCATACCATCCCGGGGACTGACCCAAAAGGACATGGAGATGTTGCAACAGACTTTGAATGACTATAGATCTTCCTTTGGCCTGGATGAGGCATCACTGGAAAACATCGCTGAGGATTTGAACGTGACACTGGAGGAGCTCAAGGCAAACATTAAGTCTCCACATTTGCTCTCAGATGAGCCAGATACATCCTTAACAGAGAAACTATTGAAGTACATTGGAAATCCTTACTTTTCAAAGGTTTTCCACTTGCAAAATTATTTCATTGACACCGTTGCGAGTGATGTTAAAATTATCCTCAGTAAAGAAGAGCTTTTCACAGAGCAG
>Irgb2_YX3
ATGGGTCAGACTTCCTCTTCTACATCCCCTCCAAAGGAGGATCCTCCTTTGACATTTCAGGTGAAAACCAAAGTCCTGTCTCAGGAATTAATCGCCTTCATTGAATCATCCCTAGAGGATGGAAACCTTCAGGAAACAGTTTCTGCAATCAGCAGTGCTCTGGGTGACATAGAGAAAGCCCCACTGAACATTGCAGTGATGGGGGAGACTGGGGCTGGAAAGTCCAGTCTCATCAATGCTCTACAGGGAACAggggctgatgaagaaggtgtgactgctcccgttggggtggtatataCAACCATTGAGAAAAAATCATACCCATACGCAAAGTTTCCCAGTGCAATACTATGGGACCTGCCTGCCATTGGGTTTCATCACTTCCAACCACATGATTATCTGAAGAAAATCAAGTTTGAGGAGTATGACTTCTTCATTATTGTCTCTGCTACACGCATTAAACAGGGTGATATAGAACTTGCCAAAGCTATTGTGCAAATGAATAGAGGTTTGTACTTTGTTCGAACAAAGACAGATCTTGATCTAAAGAATGAAAAACTGTTTAGACTTATGAGATTCAATAGAGAGAACACATTGAAGAGTCTTCGAAATTGCATTTCAAGTAATCTCAAAGAATGTTTCCACCAGGAGCCTCCAGTCTTCTTAGTCTCTAACTTTGATGTGTCTGACTTTGATTTCCCAAAGCTGGAATCCACCCTTCTCAGCCAGCTCCCAGCCTACAAACACCAAATATTCATGAGTACTTTGCAAGTTGTTATAAATGCCATAGTAGACCGGAAGAGGGATATGCTGAAACAAAAGATCTGGAAGGAATCCATAATGCCAAGAGCATGGGCTACCATACCATCCCGGGGACTGACCCAAAAGGACATGGAGATGTTGCAACAGACTTTGAATGACTATAGATCTTCCTTTGGCCTGGATGAGGCATCACTGGAAAACATCGCTGAGGATTTGAACGTGACACTGGAGGAGCTCAAGGCAAACATTAAGTCTCCACATTTGCTCTCAGATGAGCCAGATACATCCTTAACAGAGAAACTATTGAAGTACATTGGAAATCCTTACTTTTCAAAGGTTTTCCACTTGCAAAATTATTTCATTGACACCGTTGCGAGTGATGTTAAAATTATCCTCAGTAAAGAAGAGCTTTTCACAGAGCAG
>Irgb2_YX5
ATGGGTCAGACTTCCTCTTCTACATCCCCTCCAAAGGAGGATCCTCCTTTGACATTTCAGGTGAAAACCAAAGTCCTGTCTCAGGAATTAATCGCCTTCATTGAATCATCCCTAGAGGATGGAAACCTTCAGGAAACAGTTTCTGCAATCAGCAGTGCTCTGGGTGACATAGAGAAAGCCCCACTGAACATTGCAGTGATGGGGGAGACTGGGGCTGGAAAGTCCAGTCTCATCAATGCTCTACAGGGAACAGGGGCTGATGAAGAAGGTGTGACTGCTCCCGTTGGGGTGGTATATACAACCATTGAGAAAAAATCATACCCATACGCAAAGTTTCCCAGTGCAATACTATGGGACCTGCCTGCCATTGGGTTTCATCACTTCCAACCACATGATTATCTGAAGAAAATCAAGTTTGAGGAGTATGACTTCTTCATTATTGTCTCTGCTACACGCATTAAACAGGGTGATATAGAACTTGCCAAAGCTATTGTGCAAATGAATAGAGGTTTGTACTTTGTTCGAACAAAGACAGATCTTGATCTAAAGAATGAAAAACTGTTTAGACTTATGAGATTCAATAGAGAGAACACATTGAAGAGTCTTCGAAATTGCATTTCAAGTAATCTCAAAGAATGTTTCCACCAGGAGCCTCCAGTCTTCTTAGTCTCTAACTTTGATGTGTCTGACTTTGATTTCCCAAAGCTGGAATCCACCCTTCTCAGCCAGCTCCCAGCCTACAAACACCAAATATTCATGAGTACTTTGCAAGTTGTTATAAATGCCATAGTAGACCGGAAGAGGGATATGCTGAAACAAAAGATCTGGAAGGAATCCATAATGCCAAGAGCATGGGCTACCATACCATCCCGGGGACTGACCCAAAAGGACATGGAGATGTTGCAACAGACTTTGAATGACTATAGATCTTCCTTTGGCCTGGATGAGGCATCACTGGAAAACATCGCTGAGGATTTGAACGTGACACTGGAGGAGCTCAAGGCAAACATTAAGTCTCCACATTTGCTCTCAGATGAGCCAGATACATCCTTAACAGAGAAACTATTGAAGTACATTGGAAATCCTTACTTTTCAAAGGTTTTCCACTTGCAAAATTATTTCATTGACACCGTTGCGAGTGATGTTAAAATTATCCTCAGTAAAGAAGAGCTTTTCACAGAGCAG
