# Supplementary material for: Reciprocal virulence and resistance polymorphism in the relationship between Toxoplasma gondii and the house mouse
Source: eLife. 2013 Oct 29;2:e01298. doi: 10.7554/eLife.01298 (PMC3810784; doi:10.7554/eLife.01298)
Supplement: Figure 3—source data 5. — DOI: http://dx.doi.org/10.7554/eLife.01298.012 [file elife01298s005.fas]

>Irgb6_MC27_1
ATGGCTTGGGCCTCCAGCTTTGATGCATTCTTTAAGAATTTTAAAAGGGAAAGCAAAATCATCTCTGAATATGACATCACCTTGATTATGACTTACATAGAGGAAAATAAGCTACAGAAAGCTGTTTCTGTAATTGAAAAGGTACTGAGAGACATCGAGAGTGCTCCTCTGCACATAGCTGTGACAGGGGAAACAGGCGCAGGGAAGTCCACTTTCATCAATACCCTGAGGGGGGTGGGGCATGAAGAAAAAGGTGCAGCCCCCACTGGCGCAATAGAGACAACCATGAAGAGAACTCCATACCCACACCCAAAGCTTCCCAACGTGACAATATGGGACCTGCCTGGCATTGGGACCACTAACTTCACACCACAAAACTATCTGACAGAAATGAAGTTTGGTGAGTACGACTTCTTCATTATCATCTCAGCTACACGTTTCAAAGAAAATGATGCACAACTGGCCAAAGCCATTGCACAGATGGGGATGAATTTCTACTTTGTCAGAACCAAGATAGACAGCGACTTAGATAATGAACAGAAGTTTAAGCCTAAGAGTTTCAATAAGGAGGAAGTCCTCAAGAATATTAAGGATTACTGCTCTAATCATCTTCAGGAGTCTCTCGACAGTGAGCCTCCAGTCTTCCTAGTCTCTAACGTTGATATATCGAAGTATGACTTCCCAAAGCTGGAAACTAAACTCCTACAGGATCTCCCAGCCCACAAGCGCCACGTCTTCTCACTGTCTTTGCAAAGTCTTACTGAGGCCACCATTAACTACAAGAGAGATTCCCTGAAGCAAAAAGTCTTCCTAGAAGCCATGAAGGCTGGAGCATTAGCCACCATTCCACTTGGTGGCATGATCAGTGATATCTTAGAGAATCTGGATGAAACATTCAATCTCTACAGGTCTTACTTTGGGCTGGATGATGCTTCACTGGAAAACATTGCCCAGGATTTGAACATGTCTGTGGATGACTTCAAGGTACACCTTCGATTTCCCCATTTGTTTGCAGAACACAATGATGAGTCCTTAGAAGACAAGCTATTTAAATATATCAAACACATTTCTTCAGTTACTGGTGGGCCAGTCGCTGCAGTCACTTACTATCGCATGGCTTATTATTTGCAGAATCTCTTTCTTGATACTGCAGCCAATGATGCCATAGCTCTTCTGAATAGTAAAGCACTTTTTGAGAAGAAGGTGGGACCATATATATCTGAGCCCCCCGAGTACTGGGAAGCTTGA
>Irgb6_WSB_1
ATGGCTTGGGCCTCCAGCTTTGATGCATTCTTTAAGAATTTTAAAAGGGAAAGCAAAATCATCTCTGAATATGACATCACCTTGATTATGACTTACATAGAGGAAAATAAGCTACAGAAAGCTGTTTCTGTAATTGAAAAGGTACTGAGAGACATCGAGAGTGCTCCTCTGCACATAGCTGTGACAGGGGAAACAGGCGCAGGGAAGTCCACTTTCATCAATACCCTGAGGGGGGTGGGGCATGAAGAAAAAGGTGCAGCCCCCACTGGCGCAATAGAGACAACCATGAAGAGAACTCCATACCCACACCCAAAGCTTCCCAACGTGACAATATGGGACCTGCCTGGCATTGGGACCACTAACTTCACACCACAAAACTATCTGACAGAAATGAAGTTTGGTGAGTACGACTTCTTCATTATCATCTCAGCTACACGTTTCAAAGAAAATGATGCACAACTGGCCAAAGCCATTGCACAGATGGGGATGAATTTCTACTTTGTCAGAACCAAGATAGACAGCGACTTAGATAATGAACAGAAGTTTAAGCCTAAGAGTTTCAATAAGGAGGAAGTCCTCAAGAATATTAAGGATTACTGCTCTAATCATCTTCAGGAGTCTCTCGACAGTGAGCCTCCAGTCTTCCTAGTCTCTAACGTTGATATATCGAAGTATGACTTCCCAAAGCTGGAAACTAAACTCCTACAGGATCTCCCAGCCCACAAGCGTCACGTCTTCTCACTGTCTTTGCAAAGTCTTACTGAGGCCACCATTAACTACAAGAGAGATTCCCTGAAGCAAAAAGTCTTCCTAGAAGCCATGAAGGCTGGAGCATTAGCCACCATTCCACTTGGTGGCATGATCAGTGATATCTTAGAGAATCTGGATGAAACATTCAATCTCTACAGGTCTTACTTTGGGCTGGATGATGCTTCACTGGAAAACATTGCCCAGGATTTGAACATGTCTGTGGATGACTTCAAGGTACACCTTCGATTTCCCCATTTGTTTGCAGAACACAATGATGAGTCCTTAGAAGACAAGCTATTTAAATATATCAAACACATTTCTTCAGTTACTGGTGGGCCAGTCGCTGCAGTCACTTACTATCGCATGGCTTATTATTTGCAGAATCTCTTTCTTGATACTGCAGCCAATGATGCCATAGCTCTTCTGAATAGTAAAGCACTTTTTGAGAAGAAGGTGGGACCATATATATCTGAGCCCCCCGAGTACTGGGAAGCTTGA
>Irgb6_MC27_2
ATGGCTTGGGCCTCCAGCTTTGATGCATTCTTTAAGAATTTTAAAAGGGAAAGCAAAATCATCTCTGAATATGACATCACCTTGATTATGACTTACATAGAGGAAAATAAGCTACAGAAAGCTGTTTCTGTAATTGAAAAGGTACTGAGAGACATCGAGGATGCTCCTCTGAACATAGCTGTGACAGGGGAAACAGGCGCAGGGAAGTCCACTTTCATCAATACCCTGAGGGGGGTGGGGCATGAAGAAAAAGATGCAGCCCCCACTGGGGCAATAGAGACAACCATGAAGAGAACTCCATACCCACACCCAAAGCTTCCCAACGTGACAATATGGGACCTGCCTGGCATTGGGTCTACTACCTTCACACCACAAAACTATCTGACAGAAATGAAGTTTGGTGAGTATGACTTCTTCATTATCATCTCAGCTACACGTTTCAAAGAAAATGATGCACAACTGGCCAAAGCCATTGCACAGATGGGGATGAATTTCTACTTTGTCAGAACCAAGATAGACAGCGACTTAGATAATGAACAGAAGTTTAAGCCTAAGAGTTTCAATAAGGAGAAACTCCTCAAGAAAATTAAGGATTACTGCTCTAATCATCTTCAGGAGTCTCTCTACAGTGAGCCTCTAGTCTTCCTAGTCTCTAACGTTGATATATCGAAGTATGACTTCCCAAAGCTGGAAACTAAACTCCTACAGGATCTCCCAGCCCACAAGCGTCACGTATTCTCACTGTCTTTGCAAAGTCTTACTGAGGCCACCATTAACTGCAAGAGAGATTCCCTGAAGCAAAAAGTCTTCCTAGAAGCCGTGAAGGCTGGAGTATTGGCCACCATTCCACTTGGTGGCATGATCAGTGATATCTTAGAGAATCTGGATGAAACATTCAATCTCTACAGGTCATACTTTGGGCTGGATGATGCTTCACTGGAAAACGTTGCCAAGGATTTGAACATGTCTGTGGATGACTTCAAGGTACACCTTCGATTTCCCCATTTGTTTTCAGAGCACAATGATGAGTCCTTAGAAGACAAGCTCTTTAAATATATCAAACACATTTCTTCGGTTACTGGTGGGCCAGTAGCTGCAGTCACTTACTATCGCATGGCTTATTATTTGCAGAATCTCTTTCTTGATACTGCAGCCAATGATGCCATAGCTCTTCTGAATAGTAAAGCACTTTTTGAGAAGAAGGTGGGACCATATATATCTGAGCCCCCCGAGTACTGGGAAGCTTGA
>Irgb6_LAB_1
ATGGCTTGGGCCTCCAGCTTTGATGCATTCTTTAAGAATTTTAAAAGGGAAAGCAAAATCATCTCTGAATATGACATCACCTTGATTATGACTTACATAGAGGAAAATAAGCTACAGAAAGCTGTTTCTGTAATTGAAAAGGTACTGAGAGACATCGAGAGTGCTCCTCTGCACATAGCTGTGACAGGGGAAACAGGCGCAGGGAAGTCCACTTTCATCAATACCCTGAGGGGGGTGGGGCATGAAGAAAAAGGTGCAGCCCCCACTGGGGCAATAGAGACAACCATGAAGAGAACTCCATACCCACACCCAAAGCTTCCCAACGTGACAATATGGGACCTGCCTGGCATTGGGACCACTAACTTCACACCACAAAACTATCTGACAGAAATGAAGTTTGGTGAGTACGACTTCTTCATTATCATCTCAGCTACACGTTTCAAAGAAAATGATGCACAACTGGCCAAAGCCATTGCACAGATGGGGATGAATTTCTACTTTGTCAGAACCAAGATAGACAGCGACTTAGATAATGAACAGAAGTTTAAGCCTAAGAGTTTCAATAAGGAGGAAGTCCTCAAGAATATTAAGGATTACTGCTCTAATCATCTTCAGGAGTCTCTCGACAGTGAGCCTCCAGTCTTCCTAGTCTCTAACGTTGATATATCGAAGTATGACTTCCCAAAGCTGGAAACTAAACTCCTACAGGATCTCCCAGCCCACAAGCGCCACGTCTTCTCACTGTCTTTGCAAAGTCTTACTGAGGCCACCATTAACTACAAGAGAGATTCCCTGAAGCAAAAAGTCTTCCTAGAAGCCATGAAGGCTGGAGCATTAGCCACCATTCCACTTGGTGGCATGATCAGTGATATCTTAGAGAATCTGGATGAAACATTCAATCTCTACAGGTCTTACTTTGGGCTGGATGATGCTTCACTGGAAAACATTGCCCAGGATTTGAACATGTCTGTGGATGACTTCAAGGTACACCTTCGATTTCCCCATTTGTTTGCAGAACACAATGATGAGTCCTTAGAAGACAAGCTATTTAAATATATCAAACACATTTCTTCAGTTACTGGTGGGCCAGTCGCTGCAGTCACTTACTATCGCATGGCTTATTATTTGCAGAATCTCTTTCTTGATACTGCAGCCAATGATGCCATAGCTCTTCTGAATAGTAAAGCACTTTTTGAGAAGAAGGTGGGACCATATATATCTGAGCCCCCCGAGTACTGGGAAGCTTGA
>Irgb6_CIM
ATGGCTTGGGCCTCCAGCTTTGATGCATTCTTCAAGAATTTTAAGAGGGAAAGCAAAATCATCTCTGAAGATAACATCACCTTGATTAAGGCTCACATAAAAGGAAATAAGCTACAGAAAGCTGCTTCTGTAATCGAAAGGGCACTGAGAGACATCGAGGATGCTCCTCTGAACATAGCTGTGACAGGGGAAACAGGCACAGGGAAGTCCACTTTCATCAATGCCCTGAGGGGGGTGGGGCAGGAAGAAGAAGGTGCAGCTTCCACTGGGGTGGTAGAGATAACCATGAAGAGAACTCCATACCCACACCCAAAGTTTCCCAATGTGACAATATGGGACCTGCCTGGCATTGGGACCACCACCTTCACACCACAAAACTATCTGACAGAAATGAAGTTTGGTGAGTACGACTTCTTCATTATCATCTCGGCTACACGCTTCAAAGAAAATGATGCACAACTGGCCAAAGCCATTGCAGAGATGGGAATGAATTTCTACTTTGTCAGAACCAAGATAGACAACGACTTAGATAATGAACAGAAGGGTAAGCCTAGGACCTTCAATAAGGAGAAGCTCCTCAAGAAAATTAGAGATGACTGCTCTAATCATCTTCAGGAGTCTCTCTACAGTGAGCCTCCAGTCTTCCTAGTCTGTAACTTTGATATATCGAAGTATGACTTCCCAAAGCTGGAAACTAAACTCCTACAGGATCTCCCAGCCCACAAGCGCCACGTCTTCTCACTGTCTTTGCAAAGTCTTACTGAGGCCACCATTAACTACAAGAGAGATTCCCTGAAGCAAGAAGTCTTCCTAGAAGCCATGAAGGCTGGAGCATTAGCCACCATTCCACTTGGTGGCATGATCAGTGATGACTTAGAGAATCTGGATGAAACATTCAATCTCTACAGGTCTTACTTTGGGCTGGATGATGCTTCACTGAAAAACATTGCCCAGGATTTGAACGTGTCTGTGGATGACTTCAAGGTACACCTTCGATTTCCCCATTTGTTTGCAGAACACAATGATGAGTCCTTAGAAGACAAGCTATTTAAATATATCAAACACATTTCTTCGGTTACTGGTGGGCCAGTCGCTGCAGTCACTTACTTTACGAGGGCTTATTATTTGCAGAGTCTCTTTCTTGATACTGCAGCCAACGATGCCATAGCTCTTCTCAATAGTAAAGCACTTTTTGAGAAGAAGGTGGGACCTTATATATCTGAGCCCCCCCAGTACTGGGAAGTTTGA
>Irgb6_CAST/Ei
ATGGCTTGGGCCTCCAGCTTTGATGCATTCTTCAGGAATTTTAAGAGGGAAAGCAAAATCATCTCTGAAGATAACATCACCTTGATTAAGGCTCACATAAAAGAAAATAAGCTACAGAAAGCTGTTTCTGTAATCGAAAGGGCACTGAGAGACATCGAGGATGCTCCTCTGAACATAGCTGTGACAGGGGAAACAGGCGCAGGGAAGTCCACTTTCATCAATGCCCTGAGGGGGGTGGGGCAGGAAGAAGAAGGTGCAGCTTCCACTGGGGTGGTAGAGACAACCATGAAGAGAACTCCATACCCACACCCAAAGTTTCCCAACGTGACAATATGGGACCTGCCTGGCATTGGGACCACCACCTTCACACCACAAAACTATCTGACAAAAATGAAGTTTGGTGAGTACGACTTCTTCATTATCATCTCGGCTACACGCTTCAAAGAAAATGATGCACAACTGGCCAAAGCCATTGCACAGATGGGGTTGAATTTCTACTTTGTCAGAACCAAGATAGACAACGACTTAGATAATGAACAGAAGGGTAAGCCTAGGACCTTCAATAAGGAGAAACTCCTCAAGAAAATTAGAGATGACTGCTCTAATCATCTTCAGGAGTCTCTCTACAGTGAGCCTCCAGTCTTCCTAGTCTGTAACTTTGATATATCGAAGTATGACTTCCCAAAGCTGGAAACTAAACTCCTACAGGATCTCCCAGCCCACAAGCGCCACATCTTCTCACTGTCTTTGCAAAGTCTTACTGAGGCCACCATTAACTGCAAGAGAGATTCCCTGAAGCAAAAAGTCTTCCTAGAAGCCGTGAAGGCTGGAGCATTAGCCACCATTCCACTTGGTGGCATGATCAGTGATATCTTAGAGAATCTGGATGAAAAATTCAATCTCTACAGGTCTTACTTTGGGCTGGATGATGCTTCACTGAAAAACATTGCCAAGGATTTGAACATGTCTGTGGATGACTTCAAGGTACACCTTCGATTTCCCCATTTGTTTGCAAAACACAATGATGAGTCCTTAGAAGACAAGCTATTTAAATATATCAAACACATTTCTTCAGTTACTGGTGGGCCATTCGCTACAGTCACTTACTTTACGAGGGCTTATTATTTGCAGAATCTCTTTCTTGATACTGCAGCCAATGATGCCATAGCTCTTCTCAATAGTAAAGCACTTTTTGAGAAG---GTGGGACCTTATATATCTGAGCCCCCCGAGTACTGGGAAGTTTGA
>Irgb6_AKR
ATGGCTTGGGCCTCCAGCTTTGATGCATTCTTTAAGAATTTTAAAAGGGAAAGCAAAATCATCTCTGAATATGACATCACCTTGATTATGACTTACATAGAGGAAAATAAGCTACAGAAAGCTGTTTCTGTAATTGAAAAGGTACTGAGAGACATCGAGAGTGCTCCTCTGCACATAGCTGTGACAGGGGAAACAGGCGCAGGAAAGTCCACTTTCATCAATACCCTGAGGGGGGTGGGGCATGAAGAAAAAGGTGCAGCCCCCACTGGCGCAATAGAGACAACCATGAAGAGAACTCCATACCCACACCCAAAGCTTCCCAACGTGACAATATGGGACCTGCCTGGCATTGGGACCACTAACTTCACACCACAAAACTATCTGACAGAAATGAAGTTTGGTGAGTACGACTTCTTCATTATCATCTCAGCTACACGTTTCAAAGAAAATGATGCACAACTGGCCAAAGCCATTGCACAGATGGGGATGAATTTCTACTTTGTCAGAACCAAGATAGACAGCGACTTAGATAATGAACAGAAGTTTAAGCCTAAGAGTTTCAATAAGGAGGAAGTCCTCAAGAATATTAAGGATTACTGCTCTAATCATCTTCAGGAGTCTCTCGACAGTGAGCCTCCAGTCTTCCTAGTCTCTAACGTTGATATATCGAAGTATGACTTCCCAAAGCTGGAAACTAAACTCCTACAGGATCTCCCAGCCCACAAGCGCCACGTCTTCTCACTGTCTTTGCAAAGTCTTACTGAGGCCACCATTAACTACAAGAGAGATTCCCTGAAGCAAAAAGTCTTCCTAGAAGCCATGAAGGCTGGAGCATTAGCCACCATTCCACTTGGTGGCATGATCAGTGATATCTTAGAGAATCTGGATGAAACATTCAATCTCTACAGGTCTTACTTTGGGCTGGATGATGCTTCACTGGAAAACATTGCCCAGGATTTGAACATGTCTGTGGATGACTTCAAGGTACACCTTCGATTTCCCCATTTGTTTGCAGAACACAATGATGAGTCCTTAGAAGACAAGCTATTTAAATATATCAAACACATTTCTTCAGTTACTGGTGGGCCAGTCGCTGCAGTCACTTACTATCGCATGGCTTATTATTTGCAGAATCTCTTTCTTGATACTGCAGCCAATGATGCCATAGCTCTTCTGAATAGTAAAGCACTTTTTGAGAAGAAGGTGGGACCATATATATCTGAGCCCCCCGAGTACTGGGAAGCTTGA
>Irgb6_NZO_1
ATGGCTTGGGCCTCCAGCTTTGATGCATTCTTTAAGAATTTTAAAAGGGAAAGCAAAATCATCTCTGAATATGACATCACCTTGATTATGACTTACATAGAGGAAAATAAGCTACAGAAAGCTGTTTCTGTAATTGAAAAGGTACTGAGAGACATCGAGAGTGCTCCTCTGCACATAGCTGTGACAGGGGAAACAGGCGCAGGGAAGTCCACTTTCATCAATACCCTGAGGGGGGTGGGGCATGAAGAAAAAGGTGCAGCCCCCACTGGCGCAATAGAGACAACCATGAAGAGAACTCCATACCCACACCCAAAGCTTCCCAACGTGACAATATGGGACCTGCCTGGCATTGGGACCACTAACTTCACACCACAAAACTATCTGACAGAAATGAAGTTTGGTGAGTATGACTTCTTCATTATCATCTCAGCTACACGTTTCAAAGAAAATGATGCACAACTGGCCAAAGCCATTGCACAGATGGGGATGAATTTCTACTTTGTCAGAACCAAGATAGACAGCGACTTAGATAATGAACAGAAGTTTAAGCCTAAGAGTTTCAATAAGGAGGAAGTCCTCAAGAATATTAAGGATTACTGCTCTAATCATCTTCAGGAGTCTCTCGACAGTGAGCCTCCAGTCTTCCTAGTCTCTAACGTTGATATATCGAAGTATGACTTCCCAAAGCTGGAAACTAAACTCCTACAGGATCTCCCAGCCCACAAGCGCCACGTCTTCTCACTGTCTTTGCAAAGTCTTACTGAGGCCACCATTAACTACAAGAGAGATTCCCTGAAGCAAAAAGTCTTCCTAGAAGCCATGAAGGCTGGAGCATTAGCCACCATTCCACTTGGTGGCATGATCAGTGATATCTTAGAGAATCTGGATGAAACATTCAATCTCTACAGGTCTTACTTTGGGCTGGATGATGCTTCACTGGAAAACATTGCCCAGGATTTGAACATGTCTGTGGATGACTTCAAGGTACACCTTCGATTTCCCCATTTGTTTGCAGAACACAATGATGAGTCCTTAGAAGACAAGCTATTTAAATATATCAAACACATTTCTTCAGTTACTGGTGGGCCAGTCGCTGCAGTCACTTACTATCGCATGGCTTATTATTTGCAGAATCTCTTTCTTGATACTGCAGCCAATGATGCCATAGCTCTTCTGAATAGTAAAGCACTTTTTGAGAAGAAGGTGGGACCATATATATCTGAGCCCCCCGAGTACTGGGAAGCTTGA
>Irgb6_NZO_2
ATGGCTTGGGCCTCCAGCTTTGATGCATTCTTTAAGAATTTTAAAAGGGAAAGCAAAATCATCTCTGAATATGACATCACCTTGATTATGACTTACATAGAGGAAAATAAGCTACAGAAAGCTGTTTCTGTAATTGAAAAGGTACTGAGAGACATCGAGAGTGCTCCTCTGCACATAGCTGTGACAGGGGAAACAGGCGCAGGAAAGTCCACTTTCATCAATACCCTGAGGGGGGTGGGGCATGAAGAAAAAGGTGCAGCCCCCACTGGCGCAATAGAGACAACCATGAAGAGAACTCCATACCCACACCCAAAGCTTCCCAACGTGACAATATGGGACCTGCCTGGCATTGGGACCACTAACTTCACACCACAAAACTATCTGACAGAAATGAAGTTTGGTGAGTACGACTTCTTCATTATCATCTCAGCTACACGTTTCAAAGAAAATGATGCACAACTGGCCAAAGCCATTGCACAGATGGGGATGAATTTCTACTTTGTCAGAACCAAGATAGACAGCGACTTAGATAATGAACAGAAGTTTAAGCCTAAGAGTTTCAATAAGGAGGAAGTCCTCAAGAATATTAAGGATTACTGCTCTAATCATCTTCAGGAGTCTCTCGACAGTGAGCCTCCAGTCTTCCTAGTCTCTAACGTTGATATATCGAAGTATGACTTCCCAAAGCTGGAAACTAAACTCCTACAGGATCTCCCAGCCCACAAGCGCCACGTCTTCTCACTGTCTTTGCAAAGTCTTACTGAGGCCACCATTAACTACAAGAGAGATTCCCTGAAGCAAAAAGTCTTCCTAGAAGCCATGAAGGCTGGAGCATTAGCCACCATTCCACTTGGTGGCATGATCAGTGATATCTTAGAGAATCTGGATGAAACATTCAATCTCTACAGGTCTTACTTTGGGCTGGATGATGCTTCACTGGAAAACATTGCCCAGGATTTGAACATGTCTGTGGATGACTTCAAGGTACACCTTCGATTTCCCCATTTGTTTGCAGAACACAATGATGAGTCCTTAGAAGACAAGCTATTTAAATATATCAAACACATTTCTTCAGTTACTGGTGGGCCAGTCGCTGCAGTCACTTACTATCGCATGGCTTATTATTTGCAGAATCTCTTTCTTGATACTGCAGCCAATGATGCCATAGCTCTTCTGAATAGTAAAGCACTTTTTGAGAAGAAGGTGGGACCATATATATCTGAGCCCCCCGAGTACTGGGAAGCTTGA
>Irgb6_NMRI
ATGGCTTGGGCCTCCAGCTTTGATGCATTCTTTAAGAATTTTAAAAGGGAAAGCAAAATCATCTCTGAATATGACATCACCTTGATTATGACTTACATAGAGGAAAATAAGCTACAGAAAGCTGTTTCTGTAATTGAAAAGGTACTGAGAGACATCGAGAGTGCTCCTCTGCACATAGCTGTGACAGGGGAAACAGGCGCAGGAAAGTCCACTTTCATCAATACCCTGAGGGGGGTGGGGCATGAAGAAAAAGGTGCAGCCCCCACTGGCGCAATAGAGACAACCATGAAGAGAACTCCATACCCACACCCAAAGCTTCCCAACGTGACAATATGGGACCTGCCTGGCATTGGGACCACTAACTTCACACCACAAAACTATCTGACAGAAATGAAGTTTGGTGAGTACGACTTCTTCATTATCATCTCAGCTACACGTTTCAAAGAAAATGATGCACAACTGGCCAAAGCCATTGCACAGATGGGGATGAATTTCTACTTTGTCAGAACCAAGATAGACAGCGACTTAGATAATGAACAGAAGTTTAAGCCTAAGAGTTTCAATAAGGAGGAAGTCCTCAAGAATATTAAGGATTACTGCTCTAATCATCTTCAGGAGTCTCTCGACAGTGAGCCTCCAGTCTTCCTAGTCTCTAACGTTGATATATCGAAGTATGACTTCCCAAAGCTGGAAACTAAACTCCTACAGGATCTCCCAGCCCACAAGCGCCACGTCTTCTCACTGTCTTTGCAAAGTCTTACTGAGGCCACCATTAACTACAAGAGAGATTCCCTGAAGCAAAAAGTCTTCCTAGAAGCCATGAAGGCTGGAGCATTAGCCACCATTCCACTTGGTGGCATGATCAGTGATATCTTAGAGAATCTGGATGAAACATTCAATCTCTACAGGTCTTACTTTGGGCTGGATGATGCTTCACTGGAAAACATTGCCCAGGATTTGAACATGTCTGTGGATGACTTCAAGGTACACCTTCGATTTCCCCATTTGTTTGCAGAACACAATGATGAGTCCTTAGAAGACAAGCTATTTAAATATATCAAACACATTTCTTCAGTTACTGGTGGGCCAGTCGCTGCAGTCACTTACTATCGCATGGCTTATTATTTGCAGAATCTCTTTCTTGATACTGCAGCCAATGATGCCATAGCTCTTCTGAATAGTAAAGCACTTTTTGAGAAGAAGGTGGGACCATATATATCTGAGCCCCCCGAGTACTGGGAAGCTTGA
>Irgb6_WSB_2
ATGGCTTGGGCCTCCAGCTTTGATGCATTCTTCAAGAATTTTAAGAGGGAAAGCAAAATCATCTCTGAAGATAACATCACCTTGATTAAGGCTNNNNNNNNNNNNNNNNNNNNNNNNNNNNNNNNTTCTGTAATCGAAAGGGCACTGAGAGACATCGAGGATGCTCCTCTGAACATAGCTGTGACAGGGGAAACAGGCGCAGGGAAGTCCACTTTCATCAATGCCCTGAGGGGGGTGGGGCAGGAAGAAGAAGGTGCAGCTTCCACTGGGGTGGTAGAGACAACCATGAAGAGAACTCCATACCCACACCCAAAGTTTCCCAACGTGACAATATGGGACCTGCCTGGCATTGGGACCACCACTTTCACACCACAAAACTATCTGAGAGAAATGAAGTTTGGTGAGTATGACTTCTTCATTATCATCTCAGCTACACGTTTCAAAGAAAATGATGCACAACTGGCCAAAGCCATTGCACAGATGGGGATGAATTTCTACTTTGTCAGAACCAAGATAGACAGCGACTTAGATAATGAACAGAAGTTTAAGCCTAAGAGTTTCAATAAGGAGAAACTCCTCAAGAAAATTAAGGATTACTGCTCTAATCATCTTCAGGAGTCTCTCTACAGTGAGCCTCCAGTCTTCCTAGTCTGTAACTTTGATATATCGAAGTATGACTTCCCAAAGCTGGAAACTAAACTCCTACAGGATCTCCCAGCCCACAAGCGTCACGTCTTCTCACTGTCTTTGCAAAGTCTTACTGAGGCCACCATTAACTGCAAGAGAGATTCCCTGAAGCAAAAAGTCTTCCTAGAAGCCATGAAGGCTGGAGTATTGGCCACCATTCCACTTGGTGGTATGATCAGTGATGCCTTAGAGAATCTGGATGAAACATTCAATCTCTACAGGTCTTACTTTGGGCTGGATGATGCTTCACTGAAAAACATTGCCCAGGATTTGAACATGTCTGTGGATGACTTCAAGGTACACCTTCGATTTCCCCATTTGTTTGCAGAACACAAGGATGAGTCCTTAGAAGACAAGCTATTTAAATATATCAAACACATTTCTTCGGTTACTGGTGGGCCAGTCGCTGCAGTCACTTACTTTACGAGGGCTTATTATTTGCAGAGTCTCTTTCTTGATACTGCAGCCAACGATGCCATAGCTCTTCTCAATAGTAAAGCACTTTTTGAGAAGAAGGTGGGACCTTATATATCTGAGCCCCCCCAGTACTGGGAAGTTTGA
>Irgb6_LAB_2
ATGGCTTGGGCCTCCAGCTTTGATGCATTCTTTAAGAATTTTAAAAGGGAAAGCAAAATCATCTCTGAATATGACATCACCTTGATTATGACTTACATAGAGGAAAATAAGCTACAGAAAGCTGTTTCTGTAATTGAAAAGGTACTGAGAGACATCGAGAGTGCTCCTCTGCACATAGCTGTGACAGGGGAAACAGGCGCAGGGAAGTCCACTTTCATCAATACCCTGAGGGGGGTGGGGCATGAAGAAAAAGGTGCAGCCCCCACTGGCGCAATAGAGACAACCATGAAGAGAACTCCATACCCACACCCAAAGCTTCCCAACGTGACAATATGGGACCTGCCTGGCATTGGGACCACTAACTTCACACCACAAAACTATCTGACAGAAATGAAGTTTGGTGAGTATGACTTCTTCATTATCATCTCAGCTACACGTTTCAAAGAAAATGATGCACAACTGGCCAAAGCCATTGCACAGATGGGGATGAATTTCTACTTTGTCAGAACCAAGATAGACAGCGACTTAGATAATGAACAGAAGTTTAAGCCTAAGAGTTTCAATAAGGAGGAAGTCCTCAAGAATATTAAGGATTACTGCTCTAATCATCTTCAGGAGTCTCTCGACAGTGAGCCTCCAGTCTTCCTAGTCTCTAACGTTGATATATCGAAGTATGACTTCCCAAAGCTGGAAACTAAACTCCTACAGGATCTCCCAGCCCACAAGCGTCACGTCTTCTCACTGTCTTTGCAAAGTCTTACTGAGGCCACCATTAACTACAAGAGAGATTCCCTGAAGCAAAAAGTCTTCCTAGAAGCCATGAAGGCTGGAGCATTAGCCACCATTCCACTTGGTGGCATGATCAGTGATATCTTAGAGAATCTGGATGAAACATTCAATCTCTACAGGTCTTACTTTGGGCTGGATGATGCTTCACTGGAAAACATTGCCCAGGATTTGAACATGTCTGTGGATGACTTCAAGGTACACCTTCGATTTCCCCATTTGTTTGCAGAACACAATGATGAGTCCTTAGAAGACAAGCTATTTAAATATATCAAACACATTTCTTCAGTTACTGGTGGGCCAGTCGCTGCAGTCACTTACTATCGCATGGCTTATTATTTGCAGAATCTCTTTCTTGATACTGCAGCCAATGATGCCATAGCTCTTCTGAATAGTAAAGCACTTTTTGAGAAGAAGGTGGGACCATATATATCTGAGCCCCCCGAGTACTGGGAAGCTTGA
>Irgb6_PWK_1
ATGGCTTGGGCCTCCAGCTTTCATGCATTCTTCAAGAATTTTAAGAGGGAAAGCAAAATCATCTCTGAAGATAACATCACCTTGATTAAGGCTTACATAGAAGAAAATAAGCTACAGAAAGCTGTTTCTGTAATCGAAAGGGCACTGAGAGACATCGAGGATGCTCCTCTGAACATAGCTGTGACAGGGGAAACTGGCGCAGGGAAGTCCACTTTCATCAATGCCCTGAGGGGGGTGGGGCATGAAGAAAAAGATGCAGCCCCCACTGGGGTGGTAGAGACAACCATGAAGAGAACTCCATACCCACACCCAAAGCTTCCCAATGTGACAATATGGGACCTGCCTGGCATTGGGTCTACTACCTTCACACCACAAAACTATCTGACAGAAATGAAGTTTGGTGAGTATGACTTCTTCATTATCATCTCAGCTACACGTTTCAAAGAAAATGATGCACAACTGGCCAAAGCCATTGCAAAGATGGGGATGAATTTCTACTTTGTCAGAACCAAGATAGACAGCGACTTAGATAATGAACAGAAGTTTAAGCCTAAGAGTTTCAATAAGGAGAAACTCCTCAAGAAAATTAAGGATTACTGCTCTAATCATCTTCAGGAGTCTCTCTACAGTGAGCCTCCAGTCTTCCTAGTCTGTAACTTTGATATAACGAAGTATGACTTCCCAAAGCTGGAAACTAAACTCCTACAGGATCTCCCAGCCCACAAGCGTCACGTATTCTCACTGTCTTTGCAAAGTCTTACTGAGGCCACCATTAACTGCAAGAGAGATTCCCTGAAGCAAAAAGTCTTCCTAGAAGCCGTGAAGGCTGGAGTATTGGCCACCATTCCACTTGGTGGCATGATCAGTGATATCTTAGAGAATCTGGATGAAACATTCAATCTCTACAGGTCTTACTTTGGGCTGGATGATGCTTCACTGAAAAACATTGCCCAGGATTTGAACATGTCTGTGGATGACTTCAAGGTACACCTTCGATTTCCCCATTTGTTTGCAGAACACAATGATGAGTCCTTAGAAGACAAGCTATTTAAATATATCAAACACATTTCTTCGGTTACTGGTGGGCCAGTCGCTACAGTCACTTTCTTTACGAGGGCTTATTATTTGCAGAGTCTCTTTCTTGATACTGCAGCCAACGATGCCATAGCTCTTCTCAATAGTAAAGCACTTTTTGAGAAGAAGGTGGGACCTTATATATCTGAGCCCCCCCAGTACTGGGAAGTTTGA
>Irgb6_PWK_2
ATGGCTTGGGCCTCCAGCTTTGATGCATTCTTTAAGAATTTTAAAAGGGAAAGCAAAATCATCTCTGAATATGACATCACCTTGATTATGACTTACATAGAGGAAAATAAGCTACAGAAAGCTGTTTCTGTAATTGAAAAGGTACTGAGAGACATCGAGGATGCTCCTCTGAACATAGCTGTGACAGGGGAAACAGGCGCAGGGAAGTCCACTTTCATCAATGCCCTGAGGGGGGTGGGGCATGAAGAAAAAGATGCAGCCCCCACTGGGGCAATAGAGACAACCATGAAGAGAACTCCATACCCACACCCAAAGCTTCCCAACGTGACAATATGGGACCTGCCTGGCATTGGGTCTACTACCTTCACACCACAAAACTATCTGACAGAAATGAAGTTTGGTGAGTATGACTTCTTCATTATCATCTCAGCTACACGTTTCAAAGAAAATGATGCACAACTGGCCAAAGCCATTGCACAGATGGGGATGAATTTCTACTTTGTCAGAACCAAGATAGACAGCGACTTAGATAATGAACAGAAGTTTAAGCCTAAGAGTTTCAATAAAGAGAAACTCCTCAAGAAAATTAAGGATTACTGCTCTAATCATCTTCAGGAGTCTCTCTACAGTGAGCCTCTAGTCTTCCTAGTCTCTAACGTTGATATATCGAAGTATGACTTCCCAAAGCTGGAAACTAAACTCCTACAGGATCTCCCAGCCCACAAGCGTCACGTATTCTCACTGTCTTTGCAAAGTCTTACTGAGGCCACCATTAACTGCAAGAGAGATTCCCTGAAGCAAAAAGTCTTCCTAGAAGCCGTGAAGGCTGGAGTATTGGCCACCATTCCACTTGGTGGCATGATCAGTGATATCTTAGAGAATCTGGATGAAACATTCAATCTCTACAGGTCATACTTTGGGCTGGATGATGCTTCACTGGAAAACGTTGCCAAGGATTTGAACATGTCTGTGGATGACTTCAAGGTACACCTTCGATTTCCCCATTTGTTTTCAGAACACAATGATGAGTCCTTAGAAGACAAGCTCTTTAAATATATCAAACACATTTCTTCGGTTACTGGTGGGCCAGTAGCTGCAGTCACTTACTATCGCATGGCTTATTATTTGCAGAATCTCTTTCTTGATACTGCAGCCAATGATGCCATAGCTCTTCTGAATAGTAAAGCACTTTTTGAGAAGAAGGTGGGACCATATATATCTGAGCCCCCCGAGTACTGGGAAGCTTGA
>Irgb6_SPRET_1
ATGGCTTGGGCCTCCAGCTTTGATGCATTCTTTAAGAATTTTAAAAGGGAAAGCAAAATCATCTCTGAATATGACATCACCTTGATTATGACTTACATAGAGGAAAATAAGCTACAGAAAGCTGTTTCTGTAATTGAAAAGGTACTGAGAGACATCGAGAGTGCTCCTCTGCACATAGCTGTGACAGGGGAAACAGGCGCAGGGAAGTCCACTTTCATCAATGCCCTGAGGGGGGTGGGGCATGAAGAAAAAGATGCAGCCCCCACTGGGGCAATAGAGACAACCATGAAGAGAACTCCATACCCACACCCAAAGCTTCCCAACGTGACAATATGGGACCTGCCTGGCATTGGGTCTACTAACTTCACACCACAAAACTATCTGACAGAAATGAAGTTTGGTGAGTATGACTTCTTCATTATCATCTCGGCTACACGTTTCAAAGAAAATGATGCACAACTGGCCAAAGCCATTGCACAGATGGGGATGAATTTCTACTTTGTCAGAACCAAGATAGACAGCGACTTAGATAATGAACAGAAGTTTAAGCCTAAGAGTTTCAATAAGGAGAAACTCCTCAAGAATATTAAGGATTACTGCTCTAATCATCTTCAGGAGTCTCTCTACAGTGAGCCTCTAGTCTTCCTAGTCTCTAACGTTGATATATCGAAGTATGACTTCCCAAAGCTGGAAACTAAACTCCTACAGGATCTCCCAGCCCACAAGCGCCATGTCTTCTCACTGTCTTTGCAAAGTCTTACTGAGGCCACCATTAACTGCAAGAGAGATTCCCTGAAGCAAAAAGTCTTCCTAGAAGCCGTGAAGGCTGGAGTATTGGCCACCATTCCACTTGGTGGCATGATCAGTGATATCTTAGAGAATCTGGATGAAACATTCAATCTCTACAGGTCATACTTTGGGCTGGATGATGCTTCACTGGAAAACGTTGCCAAGGATTTGAACATGTCTGTGGATGACTTCAAGGTACACCTTCGATTTCCCCATTTGTTTGCAGAACACAATGATGAGTCCTTAGAAGACAAGCTCTTTAAATATATCAAACACATTTCTTCGGTTACTGGTGGGCCAGTCGCTGCAGTCACTTACTATCGCATGGCTTATTATTTGCAGAATCTCTTTCTTGATACTGCAGCCAATGATGCCATAGCTCTTCTGAATAGTAAAGCACTTTTTGAGAAGAAGGTGGGACCATATATATCTGAGCCCCCCGAGTACTGGGAAGCTTGA
>Irgb6_SPRET_2
ATGGCTTGGGCCTCCAGCTTTCATGCATTCTTCAAGAATTTTAAGAGGGAAAGCAAAATCATCTCTGAAGATAACATCACCTTGATTAAGGCTTACATAAAAGAAAATAAGCTACAGAAAGCTGTTTCTGTAATCGAAAGGGCACTGAGAGACATCGAGGATGCTCCTCTGAACATAGCTGTGACAGGGGAAACAGGCGCAGGGAAGTCCACTTTCATCAATGCCCTGAGGGGGGTGGGGCATGAAGAAAAAGATGCAGCCCCCACTGGGGTGGTAGAGACAACCATGAAGAGAACTCCATACCCACACCCAAAGCTTCCCAATGTGACAATATGGGACCTGCCTGGCATTGGGTCTACTACCTTCACACCACAAAACTATCTGACAGAAATGAAGTTTGGTGAGTATGACTTCTTCATTATTATCTCGGCTACACGTTTCAAAGAAAATGATGCACAACTGGCCAAAGCCATTGCACAGATGGGGATGAATTTCTACTTTGTCAGAACCAAGATAGACAGCGACTTAGATAATGAACAGAAGTTTAAGCCTAAGAGTTTCAATAAGGAGGAAGTCCTCAAGAATATTAAGGATTACTGCTCTAATCATCTTCAGGAGTCTCTCTACAGTGAGCCTCCAGTCTTCCTAGTCTGTAACTTTGATATAACGAAGTATGACTTCCCAAAGCTGGAAACTAAACTCCTACAGGATCTCCCAGCCCACAAGCGTCATGTCTTCTCACTGTCTTTGCAAAGTCTTACTGAGGCCACCATTAACTGCAAGAGAGATTCCCTGAAGCAAAAAGTCTTCCTAGAAGCCGTGAAGGCTGGAGTATTGGCCACCATTCCACTTGGTGGCATGATCAGTGATGACTTAGAGAATCTGGATGAAACATTCAATCTCTACAGGTCTTACTTTGGGCTGGATGATGCTTCACTGAAAAACATTGCCCAGGATTTGAACATGTCTGTGGATAACTTCAAGGTACACCTTCGATTTCCCCATTTGTTTGCAGAACACAATGATGAGTCCTTAGAAGACAAGCTATTTAAATATATCAAACACATTTCTTCGGTTACTGGTGGGCCAGTCGCTACAGTCACTTACTTTACGAGGGCTTATTATTTGCAGAGTCTCTTTCTTGATACTGCAGCCAACGATGCCATAGCTCTTCTCAATAGTAAAGCACTTTTTGAGAAGAAGGTGGGACCTTATATATCTGAGCCCCCCCAGTACTGGGAAGTTTGA
>Irgb6_CD2
ATGGCTTGGGCCTCCAGCTTTGATGCATTCTTTAAGAATTTTAAAAGGGAAAGCAAAATCATCTCTGAATATGACATCACCTTGATTATGACTTACATAGAGGAAAATAAGCTACAGAAAGCTGTTTCTGTAATTGAAAAGGTACTGAGAGACATCGAGAGTGCTCCTCTGCACATAGCTGTGACAGGGGAAACAGGCGCAGGGAAGTCCACTTTCATCAATACCCTGAGGGGGGTGGGGCATGAAGAAAAAGGTGCAGCCCCCACTGGCGGAATAGAGACAACCATGAAGAGAACTCCATACCCACACCCAAAGCTTCCCAACGTGACAATATGGGACCTGCCTGGCATTGGGACCACTAACTTCACACCACAAAACTATCTGACAGAAATGAAGTTTGGTGAGTACGACTTCTTCATTATCATCTCAGCTACACGTTTCAAAGAAAATGATGCACAACTGGCCAAAGCCATTGCACAGATGGGGATGAATTTCTACTTTGTCAGAACCAAGATAGACAGCGACTTAGATAATGAACAGAAGTTTAAGCCTAAGAGTTTCAATAAGGAGGAAGTCCTCAAGAATATTAAGGATTACTGCTCTAATCATCTTCAGGAGTCTCTCGACAGTGAGCCTCCAGTCTTCCTAGTCTCTAACGTTGATATATCGAAGTATGACTTCCCAAAGCTGGAAACTAAACTCCTACAGGATCTCCCAGCCCACAAGCGCCACGTCTTCTCACTGTCTTTGCAAAGTCTTACTGAGGCCACCATTAACTACAAGAGAGATTCCCTGAAGCAAAAAGTCTTCCTAGAAGCCATGAAGGCTGGAGCATTAGCCACCATTCCACTTGGTGGCATGATCAGTGATATCTTAGAGAATCTGGATGAAACATTCAATCTCTACAGGTCTTACTTTGGGCTGGATGATGCTTCACTGGAAAACATTGCCCAGGATTTGAACATGTCTGTGGATGACTTCAAGGTACACCTTCGATTTCCCCATTTGTTTGCAGAACACAATGATGAGTCCTTAGAAGACAAGCTATTTAAATATATCAAACACATTTCTTCAGTTACTGGTGGGCCAGTCGCTGCAGTCACTTACTATCGCATGGCTTATTATTTGCAGAATCTCTTTCTTGATACTGCAGCCAATGATGCCATAGCTCTTCTGAATAGTAAAGCACTTTTTGAGAAGAAGGTGGGACCATATATATCTGAGCCCCCCGAGTACTGGGAAGCTTGA
>Irgb6_CTP_1
ATGGCTTGGGCCTCCAGCTTTGATGCATTCTTTAAGAATTTTAAAAGGGAAAGCAAAATCATCTCTGAATATGACATCACCTTGATTATGACTTACATAGAGGAAAATAAGCTACAGAAAGCTGTTTCTGTAATTGAAAAGGTACTGAGAGACATCGAGAGTGCTCCTCTGCACATAGCTGTGACAGGGGAAACAGGCGCAGGGAAGTCCACTTTCATCAATACCCTGAGGGGGGTGGGGCATGAAGAAAAAGGTGCAGCCCCCACTGGCGCAATAGAGACAACCATGAAGAGAACTCCATACCCACACCCAAAGCTTCCCAACGTGACAATATGGGACCTGCCTGGCATTGGGACCACTAACTTCACACCACAAAACTATCTGACAGAAATGAAGTTTGGTGAGTATGACTTCTTCATTATCATCTCAGCTACACGTTTCAAAGAAAATGATGCACAACTGGCCAAAGCCATTGCACAGATGGGGATGAATTTCTACTTTGTCAGAACCAAGATAGACAGCGACTTAGATAATGAACAGAAGTTTAAGCCTAAGAGTTTCAATAAGGAGGAAGTCCTCAAGAATATTAAGGATTACTGCTCTAATCATCTTCAGGAGTCTCTCGACAGTGAGCCTCCAGTCTTCCTAGTCTCTAACGTTGATATATCGAAGTATGACTTCCCAAAGCTGGAAACTAAACTCCTACAGGATCTCCCAGCCCACAAGCGTCACGTCTTCTCACTGTCTTTGCAAAGTCTTACTGAGGCCACCATTAACTACAAGAGAGATTCCCTGAAGCAAAAAGTCTTCCTAGAAGCCATGAAGGCTGGAGCATTAGCCACCATTCCACTTGGTGGCATGATCAGTGATATCTTAGAGAATCTGGATGAAACATTCAATCTCTACAGGTCTTACTTTGGGCTGGATGATGCTTCACTGGAAAACATTGCCCAGGATTTGAACATGTCTGTGGATGACTTCAAGGTACACCTTCGATTTCCCCATTTGTTTGCAGAACACAATGATGAGTCCTTAGAAGACAAGCTATTTAAATATATCAAACACATTTCTTCAGTTACTGGTGGGCCAGTCGCTGCAGTCACTTACTATCGCATGGCTTATTATTTGCAGAATCTCTTTCTTGATACTGCAGCCAATGATGCCATAGCTCTTCTGAATAGTAAAGCACTTTTTGAGAAGAAGGTGGGACCATATATATCTGAGCCCCCCGAGTACTGGGAAGCTTGA
>Irgb6_CTP_2
ATGGCTTGGGCCTCCAGCTTTGATGCATTCTTCAAGAATTTTAAGAGGGAAAGCAAAATCATCTCTGAAGATAACATCACCTTGATTAAGGCTCACATAAAAGGAAATAAGCTACAGAAAGCTGTTTCTGTAATCGAAAGGGCACTGAGAGACATCGAGGATGCTCCTCTGAACATAGCTGTGACAGGGGAAACAGGCGCAGGGAAGTCCACTTTCATCAATGCCCTGAGGGGGGTGGGGCAGGAAGAAGAAGGTGCAGCTTCCACTGGGGTGGTAGAGACAACCATGAAGAGAACTCCATACCCACACCCAAAGTTTCCCAACGTGACAATATGGGACCTGCCTGGCATTGGGACCACCACTTTCACACCACAAAACTATCTGAGAGAAATGAAGTTTGGTGAGTACGACTTCTTCATTATCATCTCAGCTACACGTTTCAAAGAAAATGATGCACAACTGGCCAAAGCCATTGCACAGATGGGGATGAATTTCTACTTTGTCAGAACCAAGATAGACAGCGACTTAGATAATGAACAGAAGTTTAAGCCTAAGAGTTTCAATAAGGAGAAACTCCTCAAGAAAATTAAGGATTACTGCTCTAATCATCTTCAGGAGTCTCTCTACAGTGAGCCTCCAGTCTTCCTTGTCTGTAACTTTGATATATCAAAGTATGACTTCCCAAAGCTGGAAACTAAACTCCTACAGGATCTCCCAGCCCACAAGCGTCACGTATTCTCACTGTCTTTGCAAAGTCTTACTGAGGCCACCATTAACTGCAAGAGAGATTCCCTGAAGCAAAAAGTCTTCCTAGAAGCCATGAAGGCTGGAGTATTGGCCACCATTCCACTTGGTGGTATGATCAGTGATGACTTAGAGAATCTGGATGAAACATTCAATCTCTACAGGTCTTACTTTGGGCTGGATGATGCTTCACTGAAAAACATTGCCCAGGATTTGAACATGTCTGTGGATGACTTCAAGGTACACCTTCGATTTCCCCATTTGTTTGCAGAACACAAGGATGAGTCCTTAGAAGACAAGCTATTTAAATATATCAAACACATTTCTTCGGTTACTGGTGGGCCAGTCGCTGCAGTCACTTACTTTACGAGGGCTTATTATTTGCAGAGTCTCTTTCTTGATACTGCAGCCAACGATGCCATAGCTCTTCTCAATAGTAAAGCACTTTTTGAGAAG---GTGGGACCATATATATCTGAGCCCCCCGAGTACTGGGAAGTTTGA
>Irgb6_CzechII_1
ATGGCTTGGGCCTCCAGCTTTGATGCATTCTTTAAGAATTTTAAAAGGGAAAGCAAAATCATCTCTGAATATGACATCACCTTGATTATGACTTACATAGAGGAAAATAAGCTACAGAAAGCTGTTTCTGTAATTGAAAAGGTACTGAGAGACATCGAGGATGCTCCTCTGAACATAGCTGTGACAGGGGAAACAGGCACAGGGAAGTCCACTTTCATCAATGCCCTGAGGGGGGTGGGGCATGAAGAAAAAGATGCAGCCCCCACTGGGGCAATAGAGACAACCATGAAGAGAACTCCATACCCACACCCAAAGCTTCCCAACGTGACAATATGGGACCTGCCTGGCATTGGGTCTACTACCTTCACACCACAAAACTATCTGACAGAAATGAAGTTTGGTGAGTATGACTTCTTCATTATCATCTCAGCTACACGTTTCAAAGAAAATGATGCACAACTGGCCAAAGCCATTGCACAGATGGGGATGAATTTCTACTTTGTCAGAACCAAGATAGACAGCGACTTAGATAATGAACAGAAGTTTAAGCCTAAGAGTTTCAATAAGGAGAAACTCCTCAAGAAAATTAAGGATTACTGCTCTAATCATCTTCAGGAGTCTCTCTACAGTGAGCCTCTAGTCTTCCTAGTCTCTAACGTTGATATATCGAAGTATGACTTCCCAAAGCTGGAAACTAAACTCCTACAGGATCTCCCAGCCCACAAGCGTCACGTATTCTCACTGTCTTTGCAAAGTCTTACTGAGGCCACCATTAACTGCAAGAGAGATTCCCTGAAGCAAAAAGTCTTCCTAGAAGCCGTGAAGGCTGGAGTATTGGCCACCATTCCACTTGGTGGCATGATCAGTGATATCTTAGAGAATCTGGATGAAACATTCAATCTCTACAGGTCATACTTTGGGCTGGATGATGCTTCACTGGAAAACGTTGCCAAGGATTTGAACATGTCTGTGGATGACTTCAAGGTACACCTTCGATTTCCCCATTTGTTTTCAGAACACAATGATGAGTCCTTAGAAGACAAGCTCTTTAAATATATCAAACACATTTCTTCGGTTACTGGTGGGCCAGTAGCTGCAGTCACTTACTATCGCATGGCTTATTATTTGCAGAATCTCTTTCTTGATACTGCAGCCAATGATGCCATAGCTCTTCTGAATAGTAAAGCACTTTTTGAGAAGAAGGTGGGACCATATATATCTGAGCCCCCCGAGTACTGGGAAGCTTGA
>Irgb6_CzechII_2
ATGGCTTGGGCCTCCAGCTTTGATGCATTCTTTAAGAATTTTAAAAGGGAAAGCAAAATCATCTCTGAATATGACATCACCTTGATTATGACTTACATAGAGGAAAATAAGCTACAGAAAGCTGTTTCTGTAATTGAAAAGGTACTGAGAGACATCGAGGATGCTCCTCTGAACATAGCTGTGACAGGGGAAACAGGCACAGGGAAGTCCACTTTCATCAATGCCCTGAGGGGGGTGGGGCATGAAGAAAAAGATGCAGCCCCCACTGGGGCAATAGAGACAACCATGAAGAGAACTCCATACCCACACCCAAAGCTTCCCAACGTGACAATATGGGACCTGCCTGGCATTGGGTCTACTACCTTCACACCACAAAACTATCTGACAGAAATGAAGTTTGGTGAGTATGACTTCTTCATTATCATCTCAGCTACACGTTTCAAAGAAAATGATGCACAACTGGCCAAAGCCATTGCACAGATGGGGATGAATTTCTACCTTGTCAGAACCAAGATAGACAGCGACTTAGATAATGAACAGAAGTTTAAGCCTAAGAGTTTCAATAAGGAGAAACTCCTCAAGAAAATTAAGGATTACTGCTCTAATCATCTTCAGGAGTCTCTCTACAGTGAGCCTCTAGTCTTCCTAGTCTCTAACGTTGATATATCGAAGTATGACTTCCCAAAGCTGGAAACTAAACTCCTACAGGATCTCCCAGCCCACAAGCGTCACGTATTCTCACTGTCTTTGCAAAGTCTTACTGAGGCCACCATTAACTGCAAGAGAGATTCCCTGAAGCAAAAAGTCTTCCTAGAAGCCGTGAAGGCTGGAGTATTGGCCACCATTCCACTTGGTGGCATGATCAGTGATATCTTAGAGAATCTGGATGAAACATTCAATCTCTACAGGTCATACTTTGGGCTGGATGATGCTTCACTGGAAAACGTTGCCAAGGATTTGAACATGTCTGTGGATGACTTCAAGGTACACCTTCGATTTCCCCATTTGTTTTCAGAACACAATGATGAGTCCTTAGAAGACAAGCTCTTTAAATATATCAAACACATTTCTTCGGTTACTGGTGGGCCAGTAGCTGCAGTCACTTACTATCGCATGGCTTATTATTTGCAGAATCTCTTTCTTGATACTGCAGCCAATGATGCCATAGCTCTTCTGAATAGTAAAGCACTTTTTGAGAAGAAGGTGGGACCATATATATCTGAGCCCCCCGAGTACTGGGAAGCTTGA
>Irgb6_JYG
ATGGCTTGGGCCTCCAGCTTTGATGCATTCTTCAGGAATTTTAAGAGGGAAAGCAAAATCATCTCTGAAGATAACATCACCTTGATTAAGGCTCACATAAAAGAAAATAAGCTACAGAAAGCTGTTTCTGTAATCGAAAGGGCACTGAGAGACATCGAGGATGCTCCTCTGAACATAGCTGTGACAGGGGAAACAGGCGCAGGGAAGTCCACTTTCATCAATGCCCTGAGGGGGGTGGGGCAGGAAGAAGAAGGTGCAGCTTCCACTGGGGTGGTAGAGACAACCATGAAGAGAACTCCATACCCACACCCAAAGTTTCCCAACGTGACAATATGGGACCTGCCTGGCATTGGGACCACCACCTTCACACCACAAAACTATCTGACAAAAATGAAGTTTGGTGAGTACGACTTCTTCATTATCATCTCGGCTACACGCTTCAAAGAAAATGATGCACAACTGGCCAAAGCCATTGCACAGATGGGGTTGAATTTCTACTTTGTCAGAACCAAGATAGACAACGACTTAGATAATGAACAGAAGGGTAAGCCTAGGACCTTCAATAAGGAGAAACTCCTCAAGAAAATTAGAGATGACTGCTCTAATCATCTTCAGGAGTCTCTCTACAGTGAGCCTCCAGTCTTCCTAGTCTGTAACTTTGATATATCGAAGTATGACTTCCCAAAGCTGGAAACTAAACTCCTACAGGATCTCCCAGCCCACAAGCGCCACATCTTCTCACTGTCTTTGCAAAGTCTTACTGAGGCCACCATTAACTGCAAGAGAGATTCCCTGAAGCAAAAAGTCTTCCTAGAAGCCGTGAAGGCTGGAGCATTAGCCACCATTCCACTTGGTGGCATGATCAGTGATATCTTAGAGAATCTGGATGAAAAATTCAATCTCTACAGGTCTTACTTTGGGCTGGATGATGCTTCACTGAAAAACATTGCCAAGGATTTGAACATGTCTGTGGATGACTTCAAGGTACACCTTCGATTTCCCCATTTGTTTGCAAAACACAATGATGAGTCCTTAGAAGACAAGCTATTTAAATATATCAAACACATTTCTTCAGTTACTGGTGGGCCATTCGCTACAGTCACTTACTTTACGAGGGCTTATTATTTGCAGAATCTCTTTCTTGATACTGCAGCCAATGATGCCATAGCTCTTCTCAATAGTAAAGCACTTTTTGAGAAGAAGGTGGGACCTTATATATCTGAGCCCCCCCAGTACTGGGAAGTTTGA
>Irgb6_MSM_1
ATGGCTTGGGCCTCCAGCTTTGATGCATTCTTTAAGAATTTTAAAAGGGAAAGCAAAATCATCTCTGAATATGACATCACCTTGATTATGACTTACATAGAGGAAAATAAGCTACAGAAAGCTTTTTCTGTAATTGAAAAGGTACTGAGAGACATCGAGAGTGCTCCTCTGCACATAGCTGTGACAGGGGAAACAGGCGCAGGGAAGTCCACTTTCATCAATACCCTGAGGGGGGTGGGGCATGAAGAAAAAGGTGCAGCCCCCACTGGCGCAATAGAGACAACCATGAAGAGAACTCCATACCCACACCCAAAGCTTCCCAACGTGACAATATGGGACCTGCCTGGCATTGGGACCACTAACTTCACACCACAAAACTATCTGACAGAAATGAAGTTTGGTGAGTATGACTTCTTCATTATCATCTCAGCTACACGTTTCAAAGAAAATGATGCACAACTGGCCAAAGCCATTGCACAGATGGGGATGAATTTCTACTTTGTCAGAACCAAGATAGACAGCGACTTAGATAATGAACAGAAGTTTAAGCCTAAGAGTTTCAATAAGGAGGAAGTCCTCAAGAATATTAAGGATTACTGCTCTAATCATCTTCAGGAGTCTCTCGACAGTGAGCCTCCAGTCTTCCTAGTCTCTAACGTTGATATATCGAAGTATGACTTCCCAAAGCTGGAAACTAAACTCCTACAGGATCTCCCAGCCCAcAAGCGCCACGTCTTCTCACTGTCTTTGCAAAGTCTTACTGAGGCCACCATTAACTACAAGAGAGATTCCCTGAAGCAAAAAGTCTTCCTAGAAGCCATGAAGGCTGGAGCATTAGCCACCATTCCACTTGGTGGCATGATCAGTGATATCTTAGAGAATCTGGATGAAACATTCAATCTCTACAGGTCTTACTTTGGGCTGGATGATGCTTCACTGGAAAACATTGCCCAGGATTTGAACATGTCTGTGGATGACTTCAAGGTACACCTTCGATTTCCCCATTTGTTTGCAGAACACAATGATGAGTCCTTAGAAGACAAGCTATTTAAATATATCAAACACATTTCTTCAGTTACTGGTGGGCCAGTCGCTGCAGTCACTTACTATCGCATGGCTTATTATTTGCAGAATCTCTTTCTTGATACTGCAGCCAATGATGCCATAGCTCTTCTGAATAGTAAAGCACTTTTTGAGAAGAAGGTGGGACCATATATATCTGAGCCCCCTGAGTACTGGGAAGCTTGA
>Irgb6_MSM_2
ATGGCTTGGGCCTCCAGCTTTGATGCATTCTTCAAGAATTTTAAGAGGGAAAGCAAAATCATCTCTGAAGGTAACATCACCTTGATTAAGGCTCACATAAAAGAAAATAAGCTACAGAAAGCTGTTTCTGTAATCGAAAGGGCACTGAGAGACATCAAGGATGCTCCTCTGCACATAGCTGTGACAGGGGAAACAGGCGCAGGGAAGTCCACTTTCATCAATGCCCTGAGGGGGGTAGGGCACGAAGAAGAAGGTGCAGCTTCCACTGGGGTGGTAGAGATAACCATGAAGAGAACTCCATACCCACACCCAAAGCTTCCCAACGTGACAATATGGGACCTGCCTGGCATTGGGACCACCACCTTCACACCACAAAACTATCTGACAGAAATGAAGTTTGGTGAGTATGACTTCTTCATTATCATCTCAGCTACACGTTTCAAGGAAAATGATGCACAACTGGCCAAAGCCATTGCACAGATGGGGATGAATTTCTACTTTGTCAGAACCAAGATAGACAACGACTTAGATAATGAACAGAAGGGTAAGCCTAGGACCTTCAATAAGGAGAAACTCCTCAAGAAAATTAGAGATGACTGCTCTAATCATCTTCAGGAGTCTCTCTACAGTGAGCCTCCAGTCTTCCTAGTCTGTAACTTTGATATATCGAAGTATGACTTCCCAAAGCTGGAAACTAAACTCCTACAGGATCTCCCAGCCCACAAGCGCCACGTCTTCTCACTGTCTTTGCAAAGTCTTACTGAGGCCACCATTAACTACAAGAGAGATTCCCTGAAGCAAAAAGTCTTCCTAGAAGCCATGAAGGCTGGAGCATTAGCCACCATTCCACTTGGTGGCATGATCAGTGATATCTTAGAGAATCTGGATGAAACATTCAATCTCTACAGGTCTTACTTTGGGCTGGATGATGCTTCACTGGAAAACATTGCCCAGGATTTGAACATGTCTGTGGATGACTTCAAGGTACACCTTCGATTTCCCCATTTGTTTGCAGAACACAATGATGAGTCCTTAGAAGACAAGCTATTTAAATATATCAAACACATTTCTTCGGTTACTGGTGGGCCATTCGCTACAGTCACTTACTTTATGAGGGCTTATTATTTgCAGAGTCTCTTTCTTGATACTGCAGCCAATGATGCCATAGCTCTTCTCAATAGTAAAGCACTTTTTGAGAAGAAGGTGGGACCTTATATATCTGAGCCCCCCCAGTACTGGGAAGTTTGA
>Irgb6_W3.1_1
ATGGCTTGGGCCTCCAGCTTTGATGCATTCTTTAAGAATTTTAAAAGGGAAAGCAAAATCATCTCTGAATATGACATCACCTTGATTATGACTTACATAGAGGAAAATAAGCTACAGAAAGCTGTTTCTGTAATTGAAAAGGTACTGAGAGACATCGAGGATGCTCCTCTGAACATAGCTGTGACAGGGGAAACAGGCGCAGGGAAGTCCACTTTCATCAATGCCCTGAGGGGGGTGGGGCATGAAGAAAAAGATGCAGCCCCCACTGGGGCAATAGAGACAACCATGAAGAGAACTCCATACCCACACCCAAAGCTTCCCAACGTGACAATATGGGACCTGCCTGGCATTGGGTCTACTACCTTCACACCACAAAACTATCTGACAGAAATGAAGTTTGGTGAGTATGACTTCTTCATTATCATCTCAGCTACACGTTTCAAAGAAAATGATGCACAACTGGCCAAAGCCATTGCACAGATGGGGATGAATTTCTACTTTGTCAGAACCAAGATAGACAGCGACTTAGATAATGAACAGAAGTTTAAGCCTAAGAGTTTCAATAAGGAGAAACTCCTCAAGAAAATTAAGGATTACTGCTCTAATCATCTTCAGGAGTCTCTCTACAGTGAGCCTCTAGTCTTCCTAGTCTCTAACGTTGATATATCGAAGTATGACTTCCCAAAGCTGGAAACTAAACTCCTACAGGATCTCCCAGCCCACAAGCGTCACGTATTCTCACTGTCTTTGCAAAGTCTTACTGAGGCCACCATTAACTGCAAGAGAGATTCCCTGAAGCAAAAAGTCTTCCTAGAAGCCGTGAAGGCTGGAGTATTGGCCACCATTCCACTTGGTGGCATGATCAGTGATATCTTAGAGAATCTGGATGAAACATTCAATCTCTACAGGTCATACTTTGGGCTGGATGATGCTTCACTGGAAAACGTTGCCAAGGATTTGAACATGTCTGTGGATGACTTCAAGGTACACCTTCGATTTCCCCATTTGTTTGCAGAACACAATGATGAGTCCTTAGAAGACAAGCTCTTTAAATATATCAAACACATTTCTTCGGTTACTGGTGGGCCAGTCGCTACAGTCACTTACTTTACGAGGGCTTATTATTTGCAGAGTCTCTTTCTTGATACTGCAGCCAACGATGCCATAGCTCTTCTCAATAGTAAAGCACTTTTTGAGAAGAAGGTGGGACCTTATATATCTGAGCCCCCCCAGTACTGGGAAGTTTGA
>Irgb6_W3.1_2
ATGGCTTGGGCCTCCAGCTTTGATGCATTCTTCAAGAATTTTAAGAGGGAAAGCAAAATCATCTCTGAAGATAACATCACCTTGATTAAGGCTTACATAGAAGAAAATAAGCTACAGAAAGCTGTTTCTGTAATCGAAAGGGCACTGAGAGACATCGAGGATGCTCCTCTGAACATAGCTGTGACAGGGGAAACTGGCGCAGGGAAGTCCACTTTCATCAATGCCCTGAGGGGGGTGGGGCATGAAGAAAAAGATGCAGCCCCCACTGGGGTGGTAGAGACAACCATGAAGAGAACTCCATACCCACACCCAAAGCTTCCCAATGTGACAATATGGGACCTGCCTGGCATTGGGTCTACTACCTTCACACCACAAAACTATCTGACAGAAATGAAGTTTGGTGAGTACGACTTCTTCATTATCATCTCAGCTACACGTTTCAAAGAAAATGATGCACAACTGGCCAAAGCCATTGCAAAGATGGGGATGAATTTCTACTTTGTCAGAACCAAGATAGACAGCGACTTAGATAATGAACAGAAGTTTAAGCCTAAGAGTTTCAATAAGGAGAAACTCCTCAAGAAAATTAAGGATTACTGCTCTAATCATCTTCAGGAGTCTCTCTACAGTGAGCCTCCAGTCTTCCTAGTCTGTAACTTTGATATAACGAAGTATGACTTCCCAAAGCTGGAAACTAAACTCCTACAGGATCTCCCAGCCCACAAGCGTCACGTATTCTCACTGTCTTTGCAAAGTCTTACTGAGGCCACCATTAACTGCAAGAGAGATTCCCTGAAGCAAAAAGTCTTCCTAGAAGCCGTGAAGGCTGGAGTATTGGCCACCATTCCACTTGGTGGCATGATCAGTGATGAAT-AGAGAATCTGGATGAAACATTCAATCTCTACAGGTCTTACTTTGGGCTGGATGATGCTTCACTGAAAAACATTGCCCAGGATTTGAACATGTCTGTGGATGACTTCAAGGTACACCTTCGATTTCCCCATTTGTTTGCAGAACACAATGATGAGTCCTTAGAAGACAAGCTATTTAAATATATCAAACACATTTCTTCGGTTACTGGTGGGCCAGTCGCTACAGTCACTTACTTTACGAGGGCTTATTATTTGCAGAGTCTCTTTCTTGATACTGCAGCCAACGATGCCATAGCTCTTCTCAATAGTAAAGCACTTTTTGAGAAGAAGGTGGGACCTTATATATCTGAGCCCCCCCAGTACTGGGAAGTTTGA
>Irgb6_W3.1_3
ATGGCTTGGGCCTCCAGCTTTGATGCATTCTTTAAGAATTTTAAAAGGGAAAGCAAAATCATCTCTGAATATGACATCACCTTGATTATGACTTACATAGAGGAAAATAAGCTACAGAAAGCTGTTTCTGTAATTGAAAAGGTACTGAGAGACATCGAGAGTGCTCCTCTGCACATAGCTGTGACAGGGGAAACAGGCGCAGGGAAGTCCACTTTCATCAATACCCTGAGGGGGGTGGGGCATGAAGAAAAAGGTGCAGCCCCCACTGGCGCAATAGAGACAACCATGAAGAGAACTCCATACCCACACCCAAAGCTTCCCAACGTGACAATATGGGACCTGCCTGGCATTGGGACCACTAACTTCACACCACAAAACTATCTGACAGAAATGAAGTTTTGTGAGTATGACTTCTTCATTATCATCTCAGCTACACGTTTCAAAGAAAATGATGCACAACTGGCCAAAGCCATTGCACAGATGGGGATGAATTTCTACTTTGTCAGAACCAAGATAGACAGCGACTTAGATAATGAACAGAAGTTTAAGCCTAAGAGTTTCAATAAGGAGGAAGTCCTCAAGAATATTAAGGATTACTGCTCTAATCATCTTCAGGAGTCTCTCGACAGTGAGCCTCCAGTCTTCCTAGTCTCTAACGTTGATATATCGAAGTATGACTTCCCAAAGCTGGAAACTAAACTCCTACAGGATCTCCCAGCCCACAAGCGCCACGTCTTCTCACTGTCTTTGCAAAGTCTTACTGAGGCCACCATTAACTACAAGAGAGATTCCCTGAAGCAAAAAGTCTTCCTAGAAGCCATGAAGGCTGGAGCATTAGCCACCATTCCACTTGGTGGCATGATCAGTGATATCTTAGAGAATCTGGATGAAACATTCAATCTCTACAGGTCTTACTTTGGGCTGGATGATGCTTCACTGGAAAACATTGCCCAGGATTTGAACATGTCTGTGGATGACTTCAAGGTACACCTTCGATTTCCCCATTTGTTTGCAGAACACAATGATGAGTCCTTAGAAGACAAGCTATTTAAATATATCAAACACATTTCTTCAGTTACTGGTGGGCCAGTCGCTGCAGTCACTTACTATCGCATGGCTTATTATTTGCAGAATCTCTTTCTTGATACTGCAGCCAATGATGCCATAGCTCTTCTGAATAGTAAAGCACTTTTTGAGAAGAAGGTGGGACCATATATATCTGAGCCCCCCGAGTACTGGGAAGCTTGA
>Irgb6_W1.1_1
ATGGCTTGGGCCTCCAGCTTTGATGCATTCTTTAAGAATTTTAAAAGGGAAAGCAAAATCATCTCTGAATATGACATCACCTTGATTATGACTTACATAGAGGAAAATAAGCTACAGAAAGCTGTTTCTGTAATTGAAAAGGTACTGAGAGACATCGAGGATGCTCCTCTGAACATAGCTGTGACAGGGGAAACAGGCACAGGGAAGTCCACTTTCATCAATGCCCTGAGGGGGGTGGGGCATGAAGAAAAAGATGCAGCCCCCACTGGGGCAATAGAGACAACCATGAAGAGAACTCCATACCCACACCCAAAGCTTCCCAACGTGACAATATGGGACCTGCCTGGCATTGGGTCTACTACCTTCACACCACAAAACTATCTGACAGAAATGAAGTTTGGTGAGTATGACTTCTTCATTATCATCTCAGCTACACGTTTCAAAGAAAATGATGCACAACTGGCCAAAGCCATTGCACAGATGGGGATGAATTTCTACTTTGTCAGAACCAAGATAGACAGCGACTTAGATAATGAACAGAAGTTTAAGCCTAAGAGTTTCAATAAGGAGAAACTCCTCAAGAAAATTAAGGATTACTGCTCTAATCATCTTCAGGAGTCTCTCTACAGTGAGCCTCTAGTCTTCCTAGTCTCTAACGTTGATATATCGAAGTATGACTTCCCAAAGCTGGAAACTAAACTCCTACAGGATCTCCCAGCCCACAAGCGTCACGTATTCTCACTGTCTTTGCAAAGTCTTACTGAGGCCACCATTAACTGCAAGAGAGATTCCCTGAAGCAAAAAGTCTTCCTAGAAGCCGTGAAGGCTGGAGTATTGGCCACCATTCCACTTGGTGGCATGATCAGTGATATCTTAGAGAATCTGGATGAAACATTCAATCTCTACAGGTCATACTTTGGGCTGGATGATGCTTCACTGGAAAACGTTGCCAAGGATTTGAACATGTCTGTGGATGACTTCAAGGTACACCTTCGATTTCCCCATTTGTTTTCAGAACACAATGATGAGTCCTTAGAAGACAAGCTCTTTAAATATATCAAACACATTTCTTCGGTTACTGGTGGGCCAGTAGCTGCAGTCACTTACTATCGCATGGCTTATTATTTGCAGAATCTCTTTCTTGATACTGCAGCCAATGATGCCATAGCTCTTCTGAATAGTAAAGCACTTTTTGAGAAGAAGGTGGGACCTTATATATCTGAGCCCCCCGAGTACTGGGAAGCTTGA
>Irgb6_W1.1_2
ATGGCTTGGGCCTCCAGCTTTCATGCATTCTTCAAGAATTTTAAGAGGGAAAGCAAAATCATCTCTGAAGATAACATCACCTTGATTAAGGCTTACATAGAAGAAAATAAGCTACAGAAAGCTGTTTCTGTAATCGAAAGGGCACTGAGAGACATCGAGGATGCTCCTCTGAACATAGCTGTGACAGGGGAAACTGGCGCAGGGAAGTCCACTTTCATCAATGCCCTGAGGGGGGTGGGGCATGAAGAAAAAGATGCAGCCCCCACTGGGGTGGTAGAGACAACCATGAAGAGAACTCCATACCCACACCCAAAGCTTCCCAATGTGACAATATGGGACCTGCCTGGCATTGGGTCTACTACCTTCACACCACAAAACTATCTGACAGAAATGAAGTTTGGTGAGTACGACTTCTTCATTATCATCTCAGCTACACGTTTCAAAGAAAATGATGCACAACTGGCCAAAGCCATTGCAAAGATGGGGATGAATTTCTACTTTGTCAGAACCAAGATAGACAGCGACTTAGATAATGAACAGAAGTTTAAGCCTAAGAGTTTCAATAAGGAGAAACTCCTCAAGAAAATTAAGGATTACTGCTCTAATCATCTTCAGGAGTCTCTCTACAGTGAGCCTCCAGTCTTCCTAGTCTGTAACTTTGATATAACGAAGTATGACTTCCCAAAGCTGGAAACTAAACTCCTACAGGATCTCCCAGCCCACAAGCGTCACGTATTCTCACTGTCTTTGCAAAGTCTTACTGAGGCCACCATTAACTGCAAGAGAGATTCCCTGAAGCAAAAAGTCTTCCTAGAAGCCGTGAAGGCTGGAGTATTGGCCACCATTCCACTTGGTGGCATGATCAGTGATGAAT-AGAGAATCTGGATGAAACATTCAATCTCTACAGGTCTTACTTTGGGCTGGATGATGCTTCACTGAAAAACATTGCCCAGGATTTGAACATGTCTGTGGATGACTTCAAGGTACACCTTCGATTTCCCCATTTGTTTGCAGAACACAATGATGAGTCCTTAGAAGACAAGCTATTTAAATATATCAAACACATTTCTTCGGTTACTGGTGGGCCAGTCGCTACAGTCACTTACTTTACGAGGGCTTATTATTTGCAGAGTCTCTTTCTTGATACTGCAGCCAACGATGCCATAGCTCTTCTCAATAGTAAAGCACTTTTTGAGAAGAAGGTGGGACCTTATATATCTGAGCCCCCCCAGTACTGGGAAGTTTGA
>Irgb6_AL12_1
ATGGCTTGGGCCTCCAGCTTTGATGCATTCTTTAAGAATTTTAAAAGGGAAAGCAAAATCATCTCTGAATATGACATCACCTTGATTATGACTTACATAGAGGAAAATAAGCTACAGAAAGCTTTTTCTGTAATTGAAAAGGTACTGAGAGACATCGAGAGTGCTCCTCTGCACATAGCTGTGACAGGGGAAACAGGCGCAGGGAAGTCCACTTTCATCAATACCCTGAGGGGGGTGGGGCATGAAGAAAAAGGTGCAGCCCCCACTGGCGCAATAGAGACAACCATGAAGAGAACTCCATACCCACACCCAAAGCTTCCCAACGTGACAATATGGGACCTGCCTGGCATTGGGACCACTAACTTCACACCACAAAACTATCTGACAGAAATGAAGTTTGGTGAGTATGACTTCTTCATTATCATCTCAGCTACACGTTTCAAAGAAAATGATGCACAACTGGCCAAAGCCATTGCACAGATGGGGATGAATTTCTACTTTGTCAGAACCAAGATAGACAGCGACTTAGATAATGAACAGAAGTTTAAGCCTAAGAGTTTCAATAAGGAGGAAGTCCTCAAGAATATTAAGGATTACTGCTCTAATCATCTTCAGGAGTCTCTCGACAGTGAGCCTCCAGTCTTCCTAGTCTCTAACGTTGATATATCGAAGTATGACTTCCCAAAGCTGGAAACTAAACTCCTACAGGATCTCCCAGCCCACAAGCGCCACGTCTTCTCACTGTCTTTGCAAAGTCTTACTGAGGCCACCATTAACTACAAGAGAGATTCCCTGAAGCAAAAAGTCTTCCTAGAAGCCATGAAGGCTGGAGCATTAGCCACCATTCCACTTGGTGGCATGATCAGTGATATCTTAGAGAATCTGGATGAAACATTCAATCTCTACAGGTCTTACTTTGGGCTGGATGATGCTTCACTGGAAAACATTGCCCAGGATTTGAACATGTCTGTGGATGACTTCAAGGTACACCTTCGATTTCCCCATTTGTTTGCAGAACACAATGATGAGTCCTTAGAAGACAAGCTATTTAAATATATCAAACACATTTCTTCAGTTACTGGTGGGCCAGTCGCTGCAGTCACTTACTATCGCATGGCTTATTATTTGCAGAATCTCTTTCTTGATACTGCAGCCAATGATGCCATAGCTCTTCTGAATAGTAAAGCACTTTTTGAGAAGAAGGTGGGACCATATATATCTGAGCCCCCTGAGTACTGGGAAGCTTGA
>Irgb6_AL12_2
ATGGCTTGGGCCTCCAGCTTTGATGCATTCTTCAAGAATTTTAAGAGGGAAAGCAAAATCATCTCTGAAGGTAACATCACCTTGATTAAGGCTCACATAAAAGAAAATAAGCTACAGAAAGCTGTTTCTGTAATCGAAAGGGCACTGAGAGACGTCAAGGATGCTCCTCTGCACATAGCTGTGACAGGGGAAACAGGCGCAGGGAAGTCCACTTTCATCAATGCCCTGAGGGGGGTAGGGCACGAAGAAGAAGGTGCAGCTTCCACTGGGGTGGTAGAGATAACCATGAAGAGAACTCCATACCCACACCCAAAGCTTCCCAACGTGACAATATGGGACCTGCCTGGCATTGGGACCACCACCTTCACACCACAAAACTATCTGACAGAAATGAAGTTTGGTGAGTATGACTTCTTCATTATCATCTCAGCTACACGTTTCAAAGAAAATGATGCACAACTGGCCAAAGCCATTGCACAGATGGGGATGAATTTCTACTTTGTCAGAACCAAGATAGACAACGACTTAGATAATGAACAGAAGGGTAAGCCTAGGACCTTCAATAAGGAGAAACTCCTCAAGAAAATTAGAGATGACTGCTCTAATCATCTTCAGGAGTCTCTCTACAGTGAGCCTCCAGTCTTCCTAGTCTGTAACTTTGATATATCGAAGTATGACTTCCCAAAGCTGGAAACTAAACTCCTACAGGATCTCCCAGCCCACAAGCGCCACGTCTTCTCACTGTCTTTGCAAAGTCTTACTGAGGCCACCATTAACTACAAGAGAGATTCCCTGAAGCAAAAAGTCTTCCTAGAAGCCATGAAGGCTGGAGCATTAGCCACCATTCCACTTGGTGGCATGATCAGTGATATCTTAGAGAATCTGGATGAAACATTCAATCTCTACAGGTCTTACTTTGGGCTGGATGATGCTTCACTGGAAAACATTGCCCAGGATTTGAACATGTCTGTGGATGACTTCAAGGTACACCTTCGATTTCCCCATTTGTTTGCAGAACACAATGATGAGTCCTTAGAAGACAAGCTATTTAAATATATCAAACACATTTCTTCGGTTACTGGTGGGCCATTCGCTACAGTCACTTACTTTATGAGGGCTTATTATTTGCAGAGTCTCTTTCTTGATACTGCAGCCAATGATGCCATAGCTCTTCTCAATAGTAAAGCACTTTTTGAGAAGAAGGTGGGACCTTATATATCTGAGCCCCCCCAGTACTGGGAAGTTTGA
>Irgb6_AL24_1
ATGGCTTGGGCCTCCAGCTTTGATGCATTCTTTAAGAATTTTAAAAGGGAAAGCAAAATCATCTCTGAATATGACATCACCTTGATTATGACTTACATAGAGGAAAATAAGCTACAGAAAGCTTTTTCTGTAATTGAAAAGGTACTGAGAGACATCGAGAGTGCTCCTCTGCACATAGCTGTGACAGGGGAAACAGGCGCAGGGAAGTCCACTTTCATCAATACCCTGAGGGGGGTGGGGCATGAAGAAAAAGGTGCAGCCCCCACTGGCGCAATAGAGACAACCATGAAGAGAACTCCATACCCACACCCAAAGCTTCCCAACGTGACAATATGGGACCTGCCTGGCATTGGGACCACTAACTTCACACCACAAAACTATCTGACAGAAATGAAGTTTGGTGAGTATGACTTCTTCATTATCATCTCAGCTACACGTTTCAAAGAAAATGATGCACAACTGGCCAAAGCCATTGCACAGATGGGGATGAATTTCTACTTTGTCAGAACCAAGATAGACAGCGACTTAGATAATGAACAGAAGTTTAAGCCTAAGAGTTTCAATAAGGAGGAAGTCCTCAAGAATATTAAGGATTACTGCTCTAATCATCTTCAGGAGTCTCTCGACAGTGAGCCTCCAGTCTTCCTAGTCTCTAACGTTGATATATCGAAGTATGACTTCCCAAAGCTGGAAACTAAACTCCTACAGGATCTCCCAGCCCACAAGCGCCACGTCTTCTCACTGTCTTTGCAAAGTCTTACTGAGGCCACCATTAACTACAAGAGAGATTCCCTGAAGCAAAAAGTCTTCCTAGAAGCCATGAAGGCTGGAGCATTAGCCACCATTCCACTTGGTGGCATGATCAGTGATATCTTAGAGAATCTGGATGAAACATTCAATCTCTACAGGTCTTACTTTGGGCTGGATGATGCTTCACTGGAAAACATTGCCCAGGATTTGAACATGTCTGTGGATGACTTCAAGGTACACCTTCGATTTCCCCATTTGTTTGCAGAACACAATGATGAGTCCTTAGAAGACAAGCTATTTAAATATATCAAACACATTTCTTCAGTTACTGGTGGGCCAGTCGCTGCAGTCACTTACTATCGCATGGCTTATTATTTGCAGAATCTCTTTCTTGATACTGCAGCCAATGATGCCATAGCTCTTCTGAATAGTAAAGCACTTTTTGAGAAGAAGGTGGGACCATATATATCTGAGCCCCCTGAGTACTGGGAAGCTTGA
>Irgb6_AL24_2
ATGGCTTGGGCCTCCAGCTTTGATGCATTCTTCAAGAATTTTAAGAGGGAAAGCAAAATCATCTCTGAAGGTAACATCACCTTGATTAAGGCTCACATAAAAGAAAATAAGCTACAGAAAGCTGTTTCTGTAATCGAAAGGGCACTGAGAGACATCAAGGATGCTCCTCTGCACATAGCTGTGACAGGGGAAACAGGCGCAGGGAAGTCCACTTTCATCAATGCCCTGAGGGGGGTAGGGCACGAAGAAGAAGGTGCAGCTTCCACTGGGGTGGTAGAGATAACCATGAAGAGAACTCCATACCCACACCCAAAGCTTCCCAACGTGACAATATGGGACCTGCCTGGCATTGGGACCACCACCTTCACACCACAAAACTATCTGACAGAAATGAAGTTTGGTGAGTATGACTTCTTCATTATCATCTCAGCTACACGTTTCAAAGAAAATGATGCACAACTGGCCAAAGCCATTGCACAGATGGGGATGAATTTCTACTTTGTCAGAACCAAGATAGACAACGACTTAGATAATGAACAGAAGGGTAAGCCTAGGACCTTCAATAAGGAGAAACTCCTCAAGAAAATTAGAGATGACTGCTCTAATCATCTTCAGGAGTCTCTCTACAGTGAGCCTCCAGTCTTCCTAGTCTGTAACTTTGATATATCGAAGTATGACTTCCCAAAGCTGGAAACTAAACTCCTACAGGATCTCCCAGCCCACAAGCGCCACGTCTTCTCACTGTCTTTGCAAAGTCTTACTGAGGCCACCATTAACTACAAGAGAGATTCCCTGAAGCAAAAAGTCTTCCTAGAAGCCATGAAGGCTGGAGCATTAGCCACCATTCCACTTGGTGGCATGATCAGTGATATCTTAGAGAATCTGGATGAAACATTCAATCTCTACAGGTCTTACTTTGGGCTGGATGATGCTTCACTGGAAAACATTGCCCAGGATTTGAACATGTCTGTGGATGACTTCAAGGTACACCTTCGATTTCCCCATTTGTTTGCAGAACACAATGATGAGTCCTTAGAAGACAAGCTATTTAAATATATCAAACACATTTCTTCGGTTACTGGTGGGCCATTCGCTACAGTCACTTACTTTATGAGGGCTTATTATTTGCAGAGTCTCTTTCTTGATACTGCAGCCAATGATGCCATAGCTCTTCTCAATAGTAAAGCACTTTTTGAGAAGAAGGTGGGACCTTATATATCTGAGCCCCCCCAGTACTGGGAAGTTTGA
>Irgb6_AL32_1
ATGGCTTGGGCCTCCAGCTTTGATGCATTCTTTAAGAATTTTAAAAGGGAAAGCAAAATCATCTCTGAATATGACATCACCTTGATTATGACTTACATAGAGGAAAATAAGCTACAGAAAGCTTTTTCTGTAATTGAAAAGGTACTGAGAGACATCGAGAGTGCTCCTCTGCACATAGCTGTGACAGGGGAAACAGGCGCAGGGAAGTCCACTTTCATCAATACCCTGAGGGGGGTGGGGCATGAAGAAAAAGGTGCAGCCCCCACTGGCGCAATAGAGACAACCATGAAGAGAACTCCATACCCACACCCAAAGCTTCCCAACGTGACAATATGGGACCTGCCTGGCATTGGGACCACTAACTTCACACCACAAAACTATCTGACAGAAATGAAGTTTGGTGAGTATGACTTCTTCATTATCATCTCAGCTACACGTTTCAAAGAAAATGATGCACAACTGGCCAAAGCCATTGCACAGATGGGGATGAATTTCTACTTTGTCAGAACCAAGATAGACAGCGACTTAGATAATGAACAGAAGTTTAAGCCTAAGAGTTTCAATAAGGAGGAAGTCCTCAAGAATATTAAGGATTACTGCTCTAATCATCTTCAGGAGTCTCTCGACAGTGAGCCTCCAGTCTTCCTAGTCTCTAACGTTGATATATCGAAGTATGACTTCCCAAAGCTGGAAACTAAACTCCTACAGGATCTCCCAGCCCACAAGCGCCACGTCTTCTCACTGTCTTTGCAAAGTCTTACTGAGGCCACCATTAACTACAAGAGAGATTCCCTGAAGCAAAAAGTCTTCCTAGAAGCCATGAAGGCTGGAGCATTAGCCACCATTCCACTTGGTGGCATGATCAGTGATATCTTAGAGAATCTGGATGAAACATTCAATCTCTACAGGTCTTACTTTGGGCTGGATGATGCTTCACTGGAAAACATTGCCCAGGATTTGAACATGTCTGTGGATGACTTCAAGGTACACCTTCGATTTCCCCATTTGTTTGCAGAACACAATGATGAGTCCTTAGAAGACAAGCTATTTAAATATATCAAACACATTTCTTCAGTTACTGGTGGGCCAGTCGCTGCAGTCACTTACTATCGCATGGCTTATTATTTGCAGAATCTCTTTCTTGATACTGCAGCCAATGATGCCATAGCTCTTCTGAATAGTAAAGCACTTTTTGAGAAGAAGGTGGGACCATATATATCTGAGCCCCCTGAGTACTGGGAAGCTTGA
>Irgb6_AL32_2
ATGGCTTGGGCCTCCAGCTTTGATGCATTCTTCAAGAATTTTAAGAGGGAAAGCAAAATCATCTCTGAAGGTAACATCACCTTGATTAAGGCTCACATAAAAGAAAATAAGCTACAGAAAGCTGTTTCTGTAATCGAAAGGGCACTGAGAGACATCAAGGATGCTCCTCTGCACATAGCTGTGACAGGGGAAACAGGCGCAGGGAAGTCCACTTTCATCAATGCCCTGAGGGGGGTAGGGCACGAAGAAGAAGGTGCAGCTTCCACTGGGGTGGTAGAGATAACCATGAAGAGAACTCCATACCCACACCCAAAGCTTCCCAACATGACAATATGGGACCTGCCTGGCATTGGGACCACCACCTTCACACCACAAAACTATCTGACAGAAATGAAGTTTGGTGAGTATGACTTCTTCATTATCATCTCAGCTACACGTTTCAAAGAAAATGATGCACAACTGGCCAAAGCCATTGCACAGATGGGGATGAATTTCTACTTTGTCAGAACCAAGATAGACAACGACTTAGATAATGAACAGAAGGGTAAGCCTAGGACCTTCAATAAGGAGAAACTCCTCAAGAAAATTAGAGATGACTGCTCTAATCATCTTCAGGAGTCTCTCTACAGTGAGCCTCCAGTCTTCCTAGTCTGTAACTTTGATATATCGAAGTATGACTTCCCAAAGCTGGAAACTAAACTCCTACAGGATCTCCCAGCCCACAAGCGCCACGTCTTCTCACTGTCTTTGCAAAGTCTTACTGAGGCCACCATTAACTACAAGAGAGATTCCCTGAAGCAAAAAGTCTTCCTAGAAGCCATGAAGGCTGGAGCATTAGCCACCATTCCACTTGGTGGCATGATCAGTGATATCTTAGAGAATCTGGATGAAACATTCAATCTCTACAGGTCTTACTTTGGGCTGGATGATGCTTCACTGGAAAACATTGCCCAGGATTTGAACATGTCTGTGGATGACTTCAAGGTACACCTTCGATTTCCCCATTTGTTTGCAGAACACAATGATGAGTCCTTAGAAGACAAGCTATTTAAATATATCAAACACATTTCTTCGGTTACTGGTGGGCCATTCGCTACAGTCACTTACTTTATGAGGGCTTATTATTTGCAGAGTCTCTTTCTTGATACTGCAGCCAATGATGCCATAGCTCTTCTCAATAGTAAAGCACTTTTTGAGAAGAAGGTGGGACCTTATATATCTGAGCCCCCCCAGTACTGGGAAGTTTGA
>Irgb6_AL32_3
ATGGCTTGGGCCTCCAGCTTTGATGCATTCTTCAGGAATTTTAAGAGGGAAAGCAAAATCATCTCTGAAGATAACATCACCTTGATTAAGGCTCACATAAAAGAAAATAAGCTACAGAAAGCTGTTTCTGTAATCGAAAGGGCACTGAGAGACATCGAGGATGCTCCTCTGAACATAGCTGTGACAGGGGAAACAGGCGCAGGGAAGTCCACTTTCATCAATGCCCTGAGGGGGGTGGGGCAGGAAGAAGAAGGTGCAGCTTCCACTGGGGTGGTAGAGACAACCATGAAGAGAACTCCATACCCACACCCAAAGTTTCCCAACGTGACAATATGGGACCTGCCTGGCATTGGGACCACCACCTTCACACCACAAAACTATCTGACAAAAATGAAGTTTGGTGAGTATGACTTCTTCATTATCATCTCGGCTACACGCTTCAAAGAAAATGATGCACAACTGGCCAAAGCCATTGCACAGATGGGGTTGAATTTCTACTTTGTCAGAACCAAGATAGACAACGACTTAGATAATGAACAGAAGGGTAAGCCTAGGACCTTCAATAAGGAGAAACTCCTCAAGAAAATTAGAGATGACTGCTCTAATCATCTTCAGGAGTCTCTCTACAGTGAGCCTCCAGTCTTCCTAGTCTGTAACTTTGATATATCGAAGTATGACTTCCCAAAGCTGGAAACTAAACTCCTACAGGATCTCCCAGCCCACAAGCGCCACGTCTTCTCACTGTCTTTGCAAAGTCTTACTGAGGCCACCATTAACTGCAAGAGAGATTCCCTGAAGCAAAAAGTCTTCCTAGAAGCCGTGAAGGCTGGAGCATTAGCCACCATTCCACTTGGTGGCATGATCAGTGATATCTTAGAGAATCTGGATGAAAAATTCAATCTCTACAGGTCTTACTTTGGGCTGGATGATGCTTCACTGAAAAACATTGCCAAGGATTTGAACATGTCTGTGGATGACTTCAAGGTACACCTTCGATTTCCCCATTTGTTTGCAAAACACAATGATGAGTCCTTAGAAGACAAGCTATTTAAATATATCAAACACATTTCTTCAGTTACTGGTGGGCCATTCGCTACAGTCACTTACTTTACGAGGGCTTATTATTTGCAGAATCTCTTTCTTGATACTGCAGCCAATGATGCCATAGCTCTTCTCAATAGTAAAGCACTTTTTGAGAAGAAGGTGGGACCATATATATCTGAGCCCCCCCAGTACTGGGAAGTTTGA
>Irgb6_AL41
ATGGCTTGGGCCTCCAGCTTTGATGCATTCTTCAAGAATTTTAAGAGGGAAAGCAAAATCATCTCTGAAGGTAACATCACCTTGATTAAGGCTCACATAAAAGAAAATAAGCTACAGAAAGCTGTTTCTGTAATCGAAAGGGCACTGAGAGACATCAAGGATGCTCCTCTGCACATAGCTGTGACAGGGGAAACAGGCGCAGGGAAGTCCACTTTCATCAATGCCCTGAGGGGGGTAGGGCACGAAGAAGAAGGTGCAGCTTCCACTGGGGTGGTAGAGATAACCATGAAGAGAACTCCATACCCACACCCAAAGCTTCCCAACATGACAATATGGGACCTGCCTGGCATTGGGACCACCACCTTCACACCACAAAACTATCTGACAGAAATGAAGTTTGGTGAGTATGACTTCTTCATTATCATCTCAGCTACACGTTTCAAAGAAAATGATGCACAACTGGCCAAAGCCATTGCACAGATGGGGATGAATTTCTACTTTGTCAGAACCAAGATAGACAACGACTTAGATAATGAACAGAAGGGTAAGCCTAGGACCTTCAATAAGGAGAAACTCCTCAAGAAAATTAGAGATGACTGCTCTAATCATCTTCAGGAGTCTCTCTACAGTGAGCCTCCAGTCTTCCTAGTCTGTAACTTTGATATATCGAAGTATGACTTCCCAAAGCTGGAAACTAAACTCCTACAGGATCTCCCAGCCCACAAGCGCCACGTCTTCTCACTGTCTTTGCAAAGTCTTACTGAGGCCACCATTAACTACAAGAGAGATTCCCTGAAGCAAGAAGTCTTCCTAGAAGCCATGAAGGCTGGAGCATTAGCCACCATTCCACTTGGTGGCATGATCAGTGATATCTTAGAGAATCTGGATGAAACATTCAATCTCTACAGGTCTTACTTTGGGCTGGATGATGCTTCACTGGAAAACATTGCCCAGGATTTGAACATGTCTGTGGATGACTTCAAGGTACACCTTCGATTTCCCCATTTGTTTGCAGAACACAATGATGAGTCCTTAGAAGACAAGCTATTTAAATATATCAAACACATTTCTTCGGTTACTGGTGGGCCATTCGCTACAGTCACTTACTTTATGAGGGCTTATTATTTGCAGAGTCTCTTTCTTGATACTGCAGCCAATGATGCCATAGCTCTTCTCAATAGTAAAGCACTTTTTGAGAAGAAGGTGGGACCTTATATATCTGAGCCCCCCCAGTACTGGGAAGTTTGA
>Irgb6_YX3
ATGGCTTGGGCCTCCAGCTTTGATGCATTCTTCAGGAATTTTAAGAGGGAAAGCAAAATCATCTCTGAAGATAACATCACCTTGATTAAGGCTCACATAAAAGAAAATAAGCTACAGAAAGCTGTTTCTGTAATCGAAAGGGCACTGAGAGACATCGAGGATGCTCCTCTGAACATAGCTGTGACAGGGGAAACAGGCGCAGGGAAGTCCACTTTCATCAATGCCCTGAGGGGGGTGGGGCAGGAAGAAGAAGGTGCAGCTTCCACTGGGGTGGTAGAGACAACCATGAAGAGAACTCCATACCCACACCCAAAGTTTCCCAACGTGACAATATGGGACCTGCCTGGCATTGGGACCACCACCTTCACACCACAAAACTATCTGACAAAAATGAAGTTTGGTGAGTACGACTTCTTCATTATCATCTCGGCTACACGCTTCAAAGAAAATGATGCACAACTGGCCAAAGCCATTGCACAGATGGGGTTGAATTTCTACTTTGTCAGAACCAAGATAGACAACGACTTAGATAATGAACAGAAGGGTAAGCCTAGGACCTTCAATAAGGAGAAACTCCTCAAGAAAATTAGAGATGACTGCTCTAATCATCTTCAGGAGTCTCTCTACAGTGAGCCTCCAGTCTTCCTAGTCTGTAACTTTGATATATCGAAGTATGACTTCCCAAAGCTGGAAACTAAACTCCTACAGGATCTCCCAGCCCACAAGCGCCACATCTTCTCACTGTCTTTGCAAAGTCTTACTGAGGCCACCATTAACTGCAAGAGAGATTCCCTGAAGCAAAAAGTCTTCCTAGAAGCCGTGAAGGCTGGAGCATTAGCCACCATTCCACTTGGTGGCATGATCAGTGATATCTTAGAGAATCTGGATGAAAAATTCAATCTCTACAGGTCTTACTTTGGGCTGGATGATGCTTCACTGAAAAACATTGCCAAGGATTTGAACATGTCTGTGGATGACTTCAAGGTACACCTTCGATTTCCCCATTTGTTTGCAAAACACAATGATGAGTCCTTAGAAGACAAGCTATTTAAATATATCAAACACATTTCTTCAGTTACTGGTGGGCCATTCGCTACAGTCACTTACTTTACGAGGGCTTATTATTTGCAGAATCTCTTTCTTGATACTGCAGCCAATGATGCCATAGCTCTTCTCAATAGTAAAGCACTTTTTGAGAAG---GTGGGACCTTATATATCTGAGCCCCCCGAGTACTGGGAAGTTTGA
>Irgb6_YX5_1
ATGGCTTGGGCCTCCAGCTTTGATGCATTCTTTAAGAATTTTAAAAGGGAAAGCAAAATCATCTCTGAATATGACATCACCTTGATTATGACTTACATAGAGGAAAATAAGCTACAGAAAGCTTTTTCTGTAATTGAAAAGGTACTGAGAGACATCGAGAGTGCTCCTCTGCACATAGCTGTGACAGGGGAAACAGGCGCAGGGAAGTCCACTTTCATCAATACCCTGAGGGGGGTGGGGCATGAAGAAAAAGGTGCAGCCCCCACTGGCGCAATAGAGACAACCATGAAGAGAACTCCATACCCACACCCAAAGCTTCCCAACGTGACAATATGGGACCTGCCTGGCATTGGGACCACTAACTTCACACCACAAAACTATCTGACAGAAATGAAGTTTGGTGAGTATGACTTCTTCATTATCATCTCAGCTACACGTTTCAAAGAAAATGATGCACAACTGGCCAAAGCCATTGCACAGATGGGGATGAATTTCTACTTTGTCAGAACCAAGATAGACAGCGACTTAGATAATGAACAGAAGTTTAAGCCTAAGAGTTTCAATAAGGAGGAAGTCCTCAAGAATATTAAGGATTACTGCTCTAATCATCTTCAGGAGTCTCTCGACAGTGAGCCTCCAGTCTTCCTAGTCTCTAACGTTGATATATCGAAGTATGACTTCCCAAAGCTGGAAACTAAACTCCTACAGGATATCCCAGCCCACAAGCGCCACGTCTTCTCACTGTCTTTGCAAAGTCTTACTGAGGCCACCATTAACTACAAGAGAGATTCCCTGAAGCAAAAAGTCTTCCTAGAAGCCATGAAGGCTGGAGCATTAGCCACCATTCCACTTGGTGGCATGATCAGTGATATCTTAGAGAATCTGGATGAAACATTCAATCTCTACAGGTCTTACTTTGGGCTGGATGATGCTTCACTGGAAAACATTGCCCAGGATTTGAACATGTCTGTGGATGACTTCAAGGTACACCTTCGATTTCCCCATTTGTTTGCAGAACACAATGATGAGTCCTTAGAAGACAAGCTATTTAAATATATCAAACACATTTCTTCAGTTACTGGTGGGCCAGTCGCTGCAGTCACTTACTATCGCATGGCTTATTATTTGCAGAATCTCTTTCTTGATACTGCAGCCAATGATGCCATAGCTCTTCTGAATAGTAAAGCACTTTTTGAGAAGAAGGTGGGACCATATATATCTGAGCCCCCTGAGTACTGGGAAGCTTGA
>Irgb6_YX5_2
ATGGCTTGGGCCTCCAGCTTTGATGCATTCTTCAGGAATTTTAAGAGGGAAAGCAAAATCATCTCTGAAGATAACATCACCTTGATTAAGGCTCACATAAAAGAAAATAAGCTACAGAAAGCTGTTTCTGTAATCGAAAGGGCACTGAGAGACATCGAGGATGCTCCTCTGAACATAGCTGTGACAGGGGAAACAGGCGCAGGGAAGTCCACTTTCATCAATGCCCTGAGGGGGGTGGGGCAGGAAGAAGAAGGTGCAGCTTCCACTGGGGTGGTAGAGACAACCATGAAGAGAACTCCATACCCACACCCAAAGTTTCCCAACGTGACAATATGGGACCTGCCTGGCATTGGGACCACCACCTTCACACCACAAAACTATCTGACAAAAATGAAGTTTGGTGAGTACGACTTCTTCATTATCATCTCGGCTACACGCTTCAAAGAAAATGATGCACAACTGGCCAAAGCCATTGCACAGATGGGGTTGAATTTCTACTTTGTCAGAACCAAGATAGACAACGACTTAGATAATGAACAGAAGGGTAAGCCTAGGACCTTCAATAAGGAGAAACTCCTCAAGAAAATTAGAGATGACTGCTCTAATCATCTTCAGGAGTCTCTCTACAGTGAGCCTCCAGTCTTCCTAGTCTGTAACTTTGATATATCGAAGTATGACTTCCCAAAGCTGGAAACTAAACTCCTACAGGATCTCCCAGCCCACAAGCGCCACATCTTCTCACTGTCTTTGCAAAGTCTTACTGAGGCCACCATTAACTGCAAGAGAGATTCCCTGAAGCAAAAAGTCTTCCTAGAAGCCGTGAAGGCTGGAGCATTAGCCACCATTCCACTTGGTGGCATGATCAGTGATATCTTAGAGAATCTGGATGAAAAATTCAATCTCTACAGGTCTTACTTTGGGCTGGATGATGCTTCACTGAAAAACATTGCCAAGGATTTGAACATGTCTGTGGATGACTTCAAGGTACACCTTCGATTTCCCCATTTGTTTGCAAAACACAATGATGAGTCCTTAGAAGACAAGCTATTTAAATATATCAAACACATTTCTTCAGTTACTGGTGGGCCATTCGCTACAGTCACTTACTTTACGAGGGCTTATTATTTGCAGAATCTCTTTCTTGATACTGCAGCCAATGATGCCATAGCTCTTCTCAATAGTAAAGCACTTTTTGAGAAG---GTGGGACCTTATATATCTGAGCCCCCCGAGTACTGGGAAGTTTGA
>Irgb6_YX11
ATGGCTTGGGCCTCCAGCTTTGATGCATTCTTCAGGAATTTTAAGAGGGAAAGCAAAATCATCTCTGAAGATAACATCACCTTGATTAAGGCTCACATAAAAGAAAATAAGCTACAGAAAGCTGTTTCTGTAATCGAAAGGGCACTGAGAGACATCGAGGATGCTCCTCTGAACATAGCTGTGACAGGGGAAACAGGCGCAGGGAAGTCCACTTTCATCAATGCCCTGAGGGGGGTGGGGCAGGAAGAAGAAGGTGCAGCTTCCACTGGGGTGGTAGAGACAACCATGAAGAGAACTCCATACCCACACCCAAAGTTTCCCAACGTGACAATATGGGACCTGCCTGGCATTGGGACCACCACCTTCACACCACAAAACTATCTGACAAAAATGAAGTTTGGTGAGTACGACTTCTTCATTATCATCTCGGCTACACGCTTCAAAGAAAATGATGCACAACTGGCCAAAGCCATTGCACAGATGGGGTTGAATTTCTACTTTGTCAGAACCAAGATAGACAACGACTTAGATAATGAACAGAAGGGTAAGCCTAGGACCTTCAATAAGGAGAAACTCCTCAAGAAAATTAGAGATGACTGCTCTAATCATCTTCAGGAGTCTCTCTACAGTGAGCCTCCAGTCTTCCTAGTCTGTAACTTTGATATATCGAAGTATGACTTCCCAAAGCTGGAAACTAAACTCCTACAGGATCTCCCAGCCCACAAGCGCCACATCTTCTCACTGTCTTTGCAAAGTCTTACTGAGGCCACCATTAACTGCAAGAGAGATTCCCTGAAGCAAAAAGTCTTCCTAGAAGCCGTGAAGGCTGGAGCATTAGCCACCATTCCACTTGGTGGCATGATCAGTGATATCTTAGAGAATCTGGATGAAAAATTCAATCTCTACAGGTCTTACTTTGGGCTGGATGATGCTTCACTGAAAAACATTGCCAAGGATTTGAACATGTCTGTGGATGACTTCAAGGTACACCTTCGATTTCCCCATTTGTTTGCAAAACACAATGATGAGTCCTTAGAAGACAAGCTATTTAAATATATCAAACACATTTCTTCAGTTACTGGTGGGCCATTCGCTACAGTCACTTACTTTACGAGGGCTTATTATTTGCAGAATCTCTTTCTTGATACTGCAGCCAATGATGCCATAGCTCTTCTCAATAGTAAAGCACTTTTTGAGAAG---GTGGGACCTTATATATCTGAGCCCCCCGAGTACTGGGAAGTTTGA
>Irgb6_MW2_1
ATGGCTTGGGCCTCCAGCTTTGATGCATTCTTCAAGAATTTTAAGAGGGAAAGCAAAATCATCTCTGAAGGTAACATCACCTTGATTAAGGCTCACATAAAAGAAAATAAGCTACAGAAAGCTGTTTCTGTAATCGAAAGGGCACTGAGAGACATCAAGGATGCTCCTCTGCACATAGCTGTGACAGGGGAAACAGGCGCAGGGAAGTCCACTTTCATCAATGCCCTGAGGGGGGTAGGGCACGAAGAAGAAGGTGCAGCTTCCACTGGGGTGGTAGAGATAACCATGAAGAGAACTCCATACCCACACCCAAAGCTTCCCAACGTGACAATATGGGACCTGCCTGGCATTGGGACCACCACCTTCACACCACAAAACTATCTGACAGAAATGAAGTTTGGTGAGTATGACTTCTTCATTATCATCTCAGCTACACGTTTCAAAGAAAATGATGCACAACTGGCCAAAGCCATTGCACAGATGGGGATGAATTTCTACTTTGTCAGAACCAAGATAGACAATGACTTAGATAATGAACAGAAGGGTAAGCCTAGGACCTTCAATAAGGAGAAACTCCTCAAGAAAATTAGAGATGACTGCTCTAATCATCTTCAGGAGTCTCTCTACAGTGAGCCTCCAGTCTTCCTAGTCTGTAACTTTGATATATCGAAGTATGACTTCCCAAAGCTGGAAACTAAACTCCTACAGGATCTCCCAGCCCACAAGCGCCACGTCTTCTCACTGTCTTTGCAAAGTCTTACTGAGGCCACCATTAACTACAAGAGAGATTCCCTGAAGCAAAAAGTCTTCCTAGAAGCCATGAAGGCTGGAGCATTAGCCACCATTCCACTTGGTGGCATGATCAGTGATATCTTAGAGAATCTGGATGAAACATTCAATCTCTACAGGTCTTACTTTGGGCTGGATGATGCTTCACTGGAAAACATTGCCCAGGATTTGAACATGTCTGTGGATGACTTCAAGGTACACCTTCGATTTCCCCATTTGTTTGCAGAACACAATGATGAGTCCTTAGAAGACAAGCTATTTAAATATATCAAACACATTTCTTCGGTTACTGGTGGGCCATTCGCTACAGTCACTTACTTTATGAGGGCTTATTATTTGCAGAGTCTCTTTCTTGATACTGCAGCCAATGATGCCATAGCTCTTCTCAATAGTAAAGCACTTTTTGAGAAGAAGGTGGGACCTTATATATCTGAGCCCCCCCAGTACTGGGAAGTTTGA
>Irgb6_MW2_2
ATGGCTTGGGCCTCCAGCTTTGATGCATTCTTTAAGAATTTTAAAAGGGAAAGCAAAATCATCTCTGAATATGACATCACCTTGATTATGACTTACATAGAGGAAAATAAGCTACAGAAAGCTTTTTCTGTAATTGAAAAGGTACTGAGAGACATCGAGAGTGCTCCTCTGCACATAGCTGTGACAGGGGAAACAGGCGCAGGGAAGTCCACTTTCATCAATACCCTGAGGGGGGTGGGGCATGAAGAAAAAGGTGCAGCCCCCACTGGCGCAATAGAGACAACCATGAAGAGAACTCCATACCCACACCCAAAGCTTCCCAACGTGACAATATGGGACCTGCCTGGCATTGGGACCACTAACTTCACACCACAAAACTATCTGACAGAAATGAAGTTTGGTGAGTATGACTTCTTCATTATCATCTCAGCTACACGTTTCAAAGAAAATGATGCACAACTGGCCAAAGCCATTGCACAGATGGGGATGAATTTCTACTTTGTCAGAACCAAGATAGACAGCGACTTAGATAATGAACAGAAGTTTAAGCCTAAGAGTTTCAATAAGGAGGAAGTCCTCAAGAATATTAAGGATTACTGCTCTAATCATCTTCAGGAGTCTCTCGACAGTGAGCCTCCAGTCTTCCTAGTCTCTAACGTTGATATATCGAAGTATGACTTCCCAAAGCTGGAAACTAAACTCCTACAGGATATCCCAGCCCACAAGCGCCACGTCTTCTCACTGTCTTTGCAAAGTCTTACTGAGGCCACCATTAACTACAAGAGAGATTCCCTGAAGCAAAAAGTCTTCCTAGAAGCCATGAAGGCTGGAGCATTAGCCACCATTCCACTTGGTGGCATGATCAGTGATATCTTAGAGAATCTGGATGAAACATTCAATCTCTACAGGTCTTACTTTGGGCTGGATGATGCTTCACTGGAAAACATTGCCCAGGATTTGAACATGTCTGTGGATGACTTCAAGGTACACCTTCGATTTCCCCATTTGTTTGCAGAACACAATGATGAGTCCTTAGAAGACAAGCTATTTAAATATATCAAACACATTTCTTCAGTTACTGGTGGGCCAGTCGCTGCAGTCACTTACTATCGCATGGCTTATTATTTGCAGAATCTCTTTCTTGATACTGCAGCCAATGATGCCATAGCTCTTCTGAATAGTAAAGCACTTTTTGAGAAGAAGGTGGGACCATATATATCTGAGCCCCCTGAGTACTGGGAAGCTTGA
>Irgb6_MW2_3
ATGGCTTGGGCCTCCAGCTTTGATGCATTCTTCAAGAATTTTAAGAGGGAAAGCAAAATCATCTCTGAAGGTAACATCACCTTGATTAAGGCTCACATAAAAGAAAATAAGCTACAGAAAGCTGTTTCTGTAATCGAAAGGGCACTGAGAGACATCAAGGATGCTCCTCTGCACATAGCTGTGACAGGGGAAACAGGCGCAGGGAAGTCCACTTTCATCAATGCCCTGAGGGGGGTAGGGCACGAAGAAGAAGGTGCAGCTTCCACTGGGGTGGTAGAGATAACCATGAAGAGAACTCCATACCCACACCCAAAGCTTCCCAACGTGACAATATGGGACCTGCCTGGCATTGGGACCACCACCTTCACACCACAAAACTATCTGACAGAAATGAAGTTTGGTGAGTATGACTTCTTCATTATCATCTCAGCTACACGTTTCAAAGAAAATGATGCACAACTGGCCAAAGCCATTGCACAGATGGGGATGAATTTCTACTTTGTCAGAACCAAGATAGACAACGACTTAGATAATGAACAGAAGGGTAAGCCTAGGACCTTCAATAAGGAGAAACTCCTCAAGAAAATTAGAGATGACTGCTCTAATCATCTTCAGGAGTCTCTCTACAGTGAGCCTCCAGTCTTCCTAGTCTGTAACTTTGATATATCGAAGTATGACTTCCCAAAGCTGGAAACTAAACTCCTACAGGATCTCCCAGCCCACAAGCGCCACGTCTTCTCACTGTCTTTGCAAAGTCTTACTGAGGCCACCATTAACTACAAGAGAGATTCCCTGAAGCAAAAAGTCTTCCTAGAAGCCATGAAGGCTGGAGCATTAGCCACCATTCCACTTGGTGGCATGATCAGTGATATCTTAGAGAATCTGGATGAAACATTCAATCTCTACAGGTCTTACTTTGGGCTGGATGATGCTTCACTGGAAAACATTGCCCAGGATTTGAACATGTCTGTGGATGACTTCAAGGTACACCTTCGATTTCCCCATTTGTTTGCAGAACACAATGATGAGTCCTTAGAAGACAAGCTATTTAAATATATCAAACACATTTCTTCGGTTACTGGTGGGCCATTCGCTACAGTCACTTACTTTATGAGGGCTTATTATTTGCAGAGTCTCTTTCTTTATACTGCAGCCAATGATGCCATAGCTCTTCTCAATAGTAAAGCACTTTTTGAGAAGAAGGTGGGACCTTATATATCTGAGCCCCCCCAGTACTGGGAAGTTTGA
>Irgb6_MT4_1
ATGGCTTGGGCCTCCAGCTTTGATGCATTCTTCAAGAATTTTAAGAGGGAAAGCAAAATCATCTCTGAAGGTAACATCACCTTGATTAAGGCTCACATAAAAGAAAATAAGCTACAGAAAGCTGTTTCTGTAATCGAAAGGGCACTGAGAGACATCAAGGATGCTCCTCTGCACATAGCTGTGACAGGGGAAACAGGCGCAGGGAAGTCCACTTTCATCAATGCCCTGAGGGGGGTAGGGCACGAAGAAGAAGGTGCAGCTTCCACTGGGGTGGTAGAGATAACCATGAAGAGAACTCCATACCCACACCCAAAGCTTCCCAACGTGACAATATGGGACCTGCCTGGCATTGGGACCACCACCTTCACACCACAAAACTATCTGACAGAAATGAAGTTTGGTGAGTATGACTTCTTCATTATCATCTCAGCTACACGTTTCAAAGAAAATGATGCACAACTGGCCAAAGCCATTGCACAGATGGGGATGAATTTCTACTTTGTCAGAACCAAGATAGACAACGACTTAGATAATGAACAGAAGGGTAAGCCTAGGACCTTCAATAAGGAGAAACTCCTCAAGAAAATTAGAGATGACTGCTCTAATCATCTTCAGGAGTCTCTCTACAGTGAGCCTCCAGTCTTCCTAGTCTGTAACTTTGATATATCGAAGTATGACTTCCCAAAGCTGGAAACTAAACTCCTACAGGATCTCCCAGCCCACAAGCGCCACGTCTTCTCACTGTCTTTGCAAAGTCTTACTGAGGCCACCATTAACTACAAGAGAGATTCCCTGAAGCAAAAAGTCTTCCTAGAAGCCATGAAGGCTGGAGCATTAGCCACCATTCCACTTGGTGGCATGATCAGTGATATCTTAGAGAATCTGGATGAAACATTCAATCTCTACAGGTCTTACTTTGGGCTGGATGATGCTTCACTGGAAAACATTGCCCAGGATTTGAACATGTCTGTGGATGACTTCAAGGTACACCTTCGATTTCCCCATTTGTTTGCAGAACACAATGATGAGTCCTTAGAAGACAAGCTATTTAAATATATCAAACACATTTCTTCGGTTACTGGTGGGCCATTCGCTACAGTCACTTACTTTATGAGGGCTTATTATTTGCAGAGTCTCTTTCTTGATACTGCAGCCAATGATGCCATAGCTCTTCTCAATAGTAAAGCACTTTTTGAGAAGAAGGTGGGACCTTATATATCTGAGCCCCCCCAGTACTGGGAAGTTTGA
>Irgb6_MT4_2
ATGGCTTGGGCCTCCAGCTTTGATGCATTCTTTAAGAATTTTAAAAGGGAAAGCAAAATCATCTCTGAATATGACATCACCTTGATTATGACTTACATAGAGGAAAATAAGCTACAGAAAGCTTTTTCTGTAATTGAAAAGGTACTGAGAGACATCGAGAGTGCTCCTCTGCACATAGCTGTGACAGGGGAAACAGGCGCAGGGAAGTCCACTTTCATCAATACCCTGAGGGGGGTGGGGCATGAAGAAAAAGGTGCAGCCCCCACTGGCGCAATAGAGACAACCATGAAGAGAACTCCATACCCACACCCAAAGCTTCCCAACGTGACAATATGGGACCTGCCTGGCATTGGGACCACTAACTTCACACCACAAAACTATCTGACAGAAATGAAGTTTGGTGAGTATGACTTCTTCATTATCATCTCAGCTACACGTTTCAAAGAAAATGATGCACAACTGGCCAAAGCCATTGCACAGATGGGGATGAATTTCTACTTTGTCAGAACCAAGATAGACAGCGACTTAGATAATGAACAGAAGTTTAAGCCTAAGAGTTTCAATAAGGAGGAAGTCCTCAAGAATATTAAGGATTACTGCTCTAATCATCTTCAGGAGTCTCTCGACAGTGAGCCTCCAGTCTTCCTAGTCTCTAACGTTGATATATCGAAGTATGACTTCCCAAAGCTGGAAACTAAACTCCTACAGGATCTCCCAGCCCACAAGCGCCACGTCTTCTCACTGTCTTTGCAAAGTCTTACTGAGGCCACCATTAACTACAAGAGAGATTCCCTGAAGCAAAAAGTCTTCCTAGAAGCCATGAAGGCTGGAGCATTAGCCACCATTCCACTTGGTGGCATGATCAGTGATATCTTAGAGAATCTGGATGAAACATTCAATCTCTACAGGTCTTACTTTGGGCTGGATGATGCTTCACTGGAAAACATTGCCCAGGATTTGAACATGTCTGTGGATGACTTCAAGGTACACCTTCGATTTCCCCATTTGTTTGCAGAACACAATGATGAGTCCTTAGAAGACAAGCTATTTAAATATATCAAACACATTTCTTCAGTTACTGGTGGGCCAGTCGCTGCAGTCACTTACTATCGCATGGCTTATTATTTGCAGAATCTCTTTCTTGATACTGCAGCCAATGATGCCATAGCTCTTCTGAATAGTAAAGCACTTTTTGAGAAGAAGGTGGGACCATATATATCTGAGCCCCCTGAGTACTGGGAAGCTTGA
>Irgb6_JH4_1
ATGGCTTGGGCCTCCAGCTTTGATGCATTCTTTAAGAATTTTAAAAGGGAAAGCAAAATCATCTCTGAATATGACATCACCTTGATTATGACTTACATAGAGGAAAATAAGCTACAGAAAGCTTTTTCTGTAATTGAAAAGGTACTGAGAGACATCGAGAGTGCTCCTCTGCACATAGCTGTGACAGGGGAAACAGGCGCAGGGAAGTCCACTTTCATCAATACCCTGAGGGGGGTGGGGCATGAAGAAAAAGGTGCAGCCCCCACTGGCGCAATAGAGACAACCATGAAGAGAACTCCATACCCACACCCAAAGCTTCCCAACGTGACAATATGGGACCTGCCTGGCATTGGGACCACTAACTTCACACCACAAAACTATCTGACAGAAATGAAGTTTGGTGAGTATGACTTCTTCATTATCATCTCAGCTACACGTTTCAAAGAAAATGATGCACAACTGGCCAAAGCCATTGCACAGATGGGGATGAATTTCTACTTTGTCAGAACCAAGATAGACAGCGACTTAGATAATGAACAGAAGTTTAAGCCTAAGAGTTTCAATAAGGAGGAAGTCCTCAAGAATATTAAGGATTACTGCTCTAATCATCTTCAGGAGTCTCTCGACAGTGAGCCTCCAGTCTTCCTAGTCTCTAACGTTGATATATCGAAGTATGACTTCCCAAAGCTGGAAACTAAACTCCTACAGGATATCCCAGCCCACAAGCGCCACGTCTTCTCACTGTCTTTGCAAAGTCTTACTGAGGCCACCATTAACTACAAGAGAGATTCCCTGAAGCAAAAAGTCTTCCTAGAAGCCATGAAGGCTGGAGCATTAGCCACCATTCCACTTGGTGGCATGATCAGTGATATCTTAGAGAATCTGGATGAAACATTCAATCTCTACAGGTCTTACTTTGGGCTGGATGATGCTTCACTGGAAAACATTGCCCAGGATTTGAACATGTCTGTGGATGACTTCAAGGTACACCTTCGATTTCCCCATTTGTTTGCAGAACACAATGATGAGTCCTTAGAAGACAAGCTATTTAAATATATCAAACACATTTCTTCAGTTACTGGTGGGCCAGTCGCTGCAGTCACTTACTATCGCATGGCTTATTATTTGCAGAATCTCTTTCTTGATACTGCAGCCAATGATGCCATAGCTCTTCTGAATAGTAAAGCACTTTTTGAGAAGAAGGTGGGACCATATATATCTGAGCCCCCTGAGTACTGGGAAGCTTGA
>Irgb6_JH4_2
ATGGCTTGGGCCTCCAGCTTTGATGCATTCTTCAGGAATTTTAAGAGGGAAAGCAAAATCATCTCTGAAGATAACATCACCTTGATTAAGGCTCACATAAAAGAAAATAAGCTACAGAAAGCTGTTTCTGTAATCGAAAGGGCACTGAGAGACATCGAGGATGCTCCTCTGAACATAGCTGTGACAGGGGAAACAGGCGCAGGGAAGTCCACTTTCATCAATGCCCTGAGGGGGGTGGGGCAGGAAGAAGAAGGTGCAGCTTCCACTGGGGTGGTAGAGACAACCATGAAGAGAACTCCATACCCACACCCAAAGTTTCCCAACGTGACAATATGGGACCTGCCTGGCATTGGGACCACCACCTTCACACCACAAAACTATCTGACAAAAATGAAGTTTGGTGAGTACGACTTCTTCATTATCATCTCGGCTACACGCTTCAAAGAAAATGATGCACAACTGGCCAAAGCCATTGCACAGATGGGGTTGAATTTCTACTTTGTCAGAACCAAGATAGACAACGACTTAGATAATGAACAGAAGGGTAAGCCTAGGACCTTCAATAAGGAGAAACTCCTCAAGAAAATTAGAGATGACTGCTCTAATCATCTTCAGGAGTCTCTCTACAGTGAGCCTCCAGTCTTCCTAGTCTGTAACTTTGATATATCGAAGTATGACTTCCCAAAGCTGGAAACTAAACTCCTACAGGATCTCCCAGCCCACAAGCGCCACATCTTCTCACTGTCTTTGCAAAGTCTTACTGAGGCCACCATTAACTGCAAGAGAGATTCCCTGAAGCAAAAAGTCTTCCTAGAAGCCGTGAAGGCTGGAGCATTAGCCACCATTCCACTTGGTGGCATGATCAGTGATATCTTAGAGAATCTGGATGAAAAATTCAATCTCTACAGGTCTTACTTTGGGCTGGATGATGCTTCACTGAAAAACATTGCCAAGGATTTGAACATGTCTGTGGATGACTTCAAGGTACACCTTCGATTTCCCCATTTGTTTGCAAAACACAATGATGAGTCCTTAGAAGACAAGCTATTTAAATATATCAAACACATTTCTTCAGTTACTGGTGGGCCATTCGCTACAGTCACTTACTTTACGAGGGCTTATTATTTGCAGAATCTCTTTCTTGATACTGCAGCCAATGATGCCATAGCTCTTCTCAATAGTAAAGCACTTTTTGAGAAGAAGGTGGGACCTTATATATCTGAGCCCCCCCAGTACTGGGAAGTTTGA
>Irgb6_JH4_3
ATGGCTTGGGCCTCCAGCTTTGATGCATTCTTCAAGAATTTTAAGAGGGAAAGCAAAATCATCTCTGAAGGTAACATCACCTTGATTAAGGCTCACATAAAAGAAAATAAGCTACAGAAAGCTGTTTCTGTAATCGAAAGGGCACTGAGAGACATCAAGGATGCTCCTCTGCACATAGCTGTGACAGGGGAAACAGGCGCAGGGAAGTCCACTTTCATCAATGCCCTGAGGGGGGTAGGGCACGAAGAAGAAGGTGCAGCTTCCACTGGGGTGGTAGAGATAACCATGAAGAGAACTCCATACCCACACCCAAAGCTTCCCAACATGACAATATGGGACCTGCCTGGCATTGGGACCACCACCTTCACACCACAAAACTATCTGACAGAAATGAAGTTTGGTGAGTATGACTTCTTCATTATCATCTCAGCTACACGTTTCAAAGAAAATGATGCACAACTGGCCAAAGCCATTGCACAGATGGGGATGAATTTCTACTTTGTCAGAACCAAGATAGACAACGACTTAGATAATGAACAGAAGGGTAAGCCTAGGACCTTCAATAAGGAGAAACTCCTCAAGAAAATTAGAGATGACTGCTCTAATCATCTTCAGGAGTCTCTCTACAGTGAGCCTCCAGTCTTCCTAGTCTGTAACTTTGATATATCGAAGTATGACTTCCCAAAGCTGGAAACTAAACTCCTACAGGATCTCCCAGCCCACAAGCGCCACGTCTTCTCACTGTCTTTGCAAAGTCTTACTGAGGCCACCATTAACTACAAGAGAGATTCCCTGAAGCAAAAAGTCTTCCTAGAAGCCATGAAGGCTGGAGCATTAGCCACCATTCCACTTGGTGGCATGATCAGTGATATCTTAGAGAATCTGGATGAAACATTCAATCTCTACAGGTCTTACTTTGGGCTGGATGATGCTTCACTGGAAAACATTGCCCAGGATTTGAACATGTCTGTGGATGACTTCAAGGTACACCTTCGATTTCCCCATTTGTTTGCAGAACACAATGATGAGTCCTTAGAAGACAAGCTATTTAAATATATCAAACACATTTCTTCGGTTACTGGTGGGCCATTCGCTACAGTCACTTACTTTATGAGGGCTTATTATTTGCAGAGTCTCTTTCTTGATACTGCAGCCAATGATGCCATAGCTCTTCTCAATAGTAAAGCACTTTTTGAGAAGAAGGTGGGACCTTATATATCTGAGCCCCCCCAGTACTGGGAAGTTTGA
>Irgb6_JH6_1
ATGGCTTGGGCCTCCAGCTTTGATGCATTCTTTAAGAATTTTAAAAGGGAAAGCAAAATCATCTCTGAATATGACATCACCTTGATTATGACTTACATAGAGGAAAATAAGCTACAGAAAGCTTTTTCTGTAATTGAAAAGGTACTGAGAGACATCGAGAGTGCTCCTCTGCACATAGCTGTGACAGGGGAAACAGGCGCAGGGAAGTCCACTTTCATCAATACCCTGAGGGGGGTGGGGCATGAAGAAAAAGGTGCAGCCCCCACTGGCGCAATAGAGACAACCATGAAGAGAACTCCATACCCACACCCAAAGCTTCCCAACGTGACAATATGGGACCTGCCTGGCATTGGGACCACTAACTTCACACCACAAAACTATCTGACAGAAATGAAGTTTGGTGAGTATGACTTCTTCATTATCATCTCAGCTACACGTTTCAAAGAAAATGATGCACAACTGGCCAAAGCCATTGCACAGATGGGGATGAATTTCTACTTTGTCAGAACCAAGATAGACAGCGACTTAGATAATGAACAGAAGTTTAAGCCTAAGAGTTTCAATAAGGAGGAAGTCCTCAAGAATATTAAGGATTACTGCTCTAATCATCTTCAGGAGTCTCTCGACAGTGAGCCTCCAGTCTTCCTAGTCTCTAACGTTGATATATCGAAGTATGACTTCCCAAAGCTGGAAACTAAACTCCTACAGGATATCCCAGCCCACAAGCGCCACGTCTTCTCACTGTCTTTGCAAAGTCTTACTGAGGCCACCATTAACTACAAGAGAGATTCCCTGAAGCAAAAAGTCTTCCTAGAAGCCATGAAGGCTGGAGCATTAGCCACCATTCCACTTGGTGGCATGATCAGTGATATCTTAGAGAATCTGGATGAAACATTCAATCTCTACAGGTCTTACTTTGGGCTGGATGATGCTTCACTGGAAAACATTGCCCAGGATTTGAACATGTCTGTGGATGACTTCAAGGTACACCTTCGATTTCCCCATTTGTTTGCAGAACACAATGATGAGTCCTTAGAAGACAAGCTATTTAAATATATCAAACACATTTCTTCAGTTACTGGTGGGCCAGTCGCTGCAGTCACTTACTATCGCATGGCTTATTATTTGCAGAATCTCTTTCTTGATACTGCAGCCAATGATGCCATAGCTCTTCTGAATAGTAAAGCACTTTTTGAGAAGAAGGTGGGACCATATATATCTGAGCCCCCTGAGTACTGGGAAGCTTGA
>Irgb6_JH6_2
ATGGCTTGGGCCTCCAGCTTTGATGCATTCTTCAAGAATTTTAAGAGGGAAAGCAAAATCATCTCTGAAGGTAACATCACCTTGATTAAGGCTCACATAAAAGAAAATAAGCTACAGAAAGCTGTTTCTGTAATCGAAAGGGCACTGAGAGACATCAAGGATGCTCCTCTGCACATAGCTGTGACAGGGGAAACAGGCGCAGGGAAGTCCACTTTCATCAATGCCCTGAGGGGGGTAGGGCACGAAGAAGAAGGTGCAGCTTCCACTGGGGTGGTAGAGATAACCATGAAGAGAACTCCATACCCACACCCAAAGCTTCCCAACATGACAATATGGGACCTGCCTGGCATTGGGACCACCACCTTCACACCACAAAACTATCTGACAGAAATGAAGTTTGGTGAGTATGACTTCTTCATTATCATCTCAGCTACACGTTTCAAAGAAAATGATGCACAACTGGCCAAAGCCATTGCACAGATGGGGATGAATTTCTACTTTGTCAGAACCAAGATAGACAACGACTTAGATAATGAACAGAAGGGTAAGCCTAGGACCTTCAATAAGGAGAAACTCCTCAAGAAAATTAGAGATGACTGCTCTAATCATCTTCAGGAGTCTCTCTACAGTGAGCCTCCAGTCTTCCTAGTCTGTAACTTTGATATATCGAAGTATGACTTCCCAAAGCTGGAAACTAAACTCCTACAGGATCTCCCAGCCCACAAGCGCCACGTCTTCTCACTGTCTTTGCAAAGTCTTACTGAGGCCACCATTAACTACAAGAGAGATTCCCTGAAGCAAAAAGTCTTCCTAGAAGCCATGAAGGCTGGAGCATTAGCCACCATTCCACTTGGTGGCATGATCAGTGATATCTTAGAGAATCTGGATGAAACATTCAATCTCTACAGGTCTTACTTTGGGCTGGATGATGCTTCACTGGAAAACATTGCCCAGGATTTGAACATGTCTGTGGATGACTTCAAGGTACACCTTCGATTTCCCCATTTGTTTGCAGAACACAATGATGAGTCCTTAGAAGACAAGCTATTTAAATATATCAAACACATTTCTTCGGTTACTGGTGGGCCATTCGCTACAGTCACTTACTTTATGAGGGCTTATTATTTGCAGAGTCTCTTTCTTGATACTGCAGCCAATGATGCCATAGCTCTTCTCAATAGTAAAGCACTTTTTGAGAAGAAGGTGGGACCTTATATATCTGAGCCCCCCCAGTACTGGGAAGTTTGA
>Irgb6_JH12_1
ATGGCTTGGGCCTCCAGCTTTGATGCATTCTTCAAGAATTTTAAGAGGGAAAGCAAAATCATCTCTGAAGGTAACATCACCTTGATTAAGGCTCACATAAAAGAAAATAAGCTACAGAAAGCTGTTTCTGTAATCGAAAGGGCACTGAGAGACATCAAGGATGCTCCTCTGCACATAGCTGTGACAGGGGAAACAGGCGCAGGGAAGTCCACTTTCATCAATGCCCTGAGGGGGGTAGGGCACGAAGAAGAAGGTGCAGCTTCCACTGGGGTGGTAGAGATAACCATGAAGAGAACTCCATACCCACACCCAAAGCTTCCCAACATGACAATATGGGACCTGCCTGGCATTGGGACCACCACCTTCACACCACAAAACTATCTGACAGAAATGAAGTTTGGTGAGTATGACTTCTTCATTATCATCTCAGCTACACGTTTCAAaGAAAATGATGCACAACTGGCCAAAGCCATTGCACAGATGGGGATGAATTTCTACTTTGTCAGAACCAAGATAGACAACGACTTAGATAATGAACAGAAGGGTAAGCCTAGGACCTTCAATAAGGAGAAACTCCTCAAGAAAATTAGAGATGACTGCTCTAATCATCTTCAGGAGTCTCTCTACAGTGAGCCTCCAGTCTTCCTAGTCTGTAACTTTGATATATCGAAGTATGACTTCCCAAAGCTGGAAACTAAACTCCTACAGGATCTCCCAGCCCACAAGCGCCACGTCTTCTCACTGTCTTTGCAAAGTCTTACTGAGGCCACCATTAACTACAAGAGAGATTCCCTGAAGCAAAAAGTCTTCCTAGAAGCCATGAAGGCTGGAGCATTAGCCACCATTCCACTTGGTGGCaTGATCAGTGATATCTTAGAGAATCTGGATGAAACATTCAATCTCTACAGGTCTTACTTTGGGCTGGATGATGCTTCACTGGAAAACATTGCCCAGGATtTGAACATGTCTGTGGATGACTTCAAGGTACACCTTCGATTTCCCCATTTGTTTGCAGAACACAATGATGAGTCCTTAGAAGACAAGCTATTTAAATATATCAAACACATTTCTTCGGTTACTGGTGGGCCATTCGCTACAGTCACTTACTTTATGAGGGCTTATTATTTGCAGAGTCTCTTTCTTGATACTGCAGCCAATGATGCCATAGCTCTTCTCAATAGTAAAGCACTTTTTGAGAAGAAGGTGGGACCTTATATATCTGAGCCCCCCCAGTACTGGGAAGTTTGA
>Irgb6_JH12_2
ATGGCTTGGGCCTCCAGCTTTGATGCATTCTTCAGGAATTTTAAGAGGGAAAGCAAAATCATCTCTGAAGATAACATCACCTTGATTAAGGCTCACATAAAAGAAAATAAGCTACAGAAAGCTGTTTCTGTAATCGAAaGGGCACTGAGAGACATCGAGGATGCTCCTCTGAACATAGCTGTGACAGGGGAAACAGGCGCAGGGAAGTCCACTTTCATCAATGCCCTGAGGGGGGTGGGGCAGGAAGAAGAAGGTGCAGCTTCCACTGGGGTGGTAGAGACAACCATGAAGAGAACTCCATACCCACACCCAAAGTTTCCCAACGTGACAATATGGGACCTGCCTGGCATTGGGACCACCACCTTCACACCACAAAACTATCTGACAAAAATGAAGTTTGGTGAGTACGACTTCTTCATTATCATCTCGGCTACACGCTTCAAAGAAAATGATGCACAACTGGCCAAAGCCATTGCACAGATGGGGTTGAATTTCTACTTTGTCAGAACCAAGATAGACAACGACTTAGATAATGAACAGAAGGGTAAGCCTAGGACCTTCAATAAGGAGAAACTCCTCAAGAAAATTAGAGATGACTGCTCTAATCATCTTCAGGAGTCTCTCTACAGTGAGCCTCCAGTCTTCCTAGTCTGTAACTTTGATATATCGAAGTATGACTTCCCAAAGCTGGAAACTAAACTCCTACAGGATCTCCCAGCCCACAAGCGCCACATCTTCTCACTGTCTTTGCAAAGTCTTACTGAGGCCACCATTAACTGCAAGAGAGATTCCCTGAAGCAAAAAGTCTTCCTAGAAGCCGTGAAGGCTGGAGCATTAGCCACCATTCCACTTGGTGGCATGATCAGTGATATCTTAGAGAATCTGGATGAAAAATTCAATCTCTACAGGTCTTACTTTGGGCTGGATGATGCTTCACTGAAAAACATTGCCAAGGATTTGAACATGTCTGTGGATGACTTCAAGGTACACCTTCGATTTCCCCATTTGTTTGCAAAACACAATGATGAGTCCTTAGAAGACAAGCTATTTAAATATATCAAACACATTTCTTCAGTTACTGGTGGGCCATTCGCTACAGTCACTTACTTTACGAGGGCTTATTATTTGCAGAATCTCTTTCTTGATACTGCAGCCAATGATGCCATAGCTCTTCTCAATAGTAAAGCACTTTTTGAGAAGAAGGTGGGACCTTATATATCTGAGCCCCCCCAGTACTGGGAAGTTTGA
>Irgb6_JH12_3
ATGGCTTGGGCCTCCAGCTTTGATGCATTCTTTAAGAATTTTAAAAGGGAAaGCAAAATCATCTCTGAATATGACATCACCTTGATTATGACTTACATAGAGGAAAATAAGCTACAGAAAGCTTTTTCTGTAATTGAAAAGGTACTGAGAGACATCGAGAGTGCTCCTCTGCACATAGCTGTGACAGGGGAAACAGGCGCAGGGAAGTCCACTTTCATCAATACCCTGAGGGGGGTGGGGCATGAAGAAAAAGGTGCAGCCCCCACTGGCGCAATAGAGACAACCATGAAGAGAACTCCATACCCACACCCAAAGCTTCCCAACGTGACAATATGGGACCTGCCTGGCATTGGGACCACTAACTTCACACCACAAAACTATCTGACAGAAATGAAGTTTGGTGAGTATGACTTCTTCATTATCATCTCAGCTACACGTTTCAAAGAAAATGATGCACAACTGGCCAAAGCCATTGCACAGATGGGGATGAATTTCTACTTTGTCAGAACCAAGATAGACAGCGACTTAGATAATGAACAGAAGTTTAAGCCTAAGAGTTTCAATAAGGAGGAAGTCCTCAAGAATATTAAGGATTACTGCTCTAATCATCTTCAGGAGTCTCTCGACAGTGAGCCTCCAGTCTTCCTAGTCTCTAACGTTGATATATCGAAGTATGACTTCCCAAAGCTGGAAACTAAACTCCTACAGGATATCCCAGCCCACAAGCGCCACGTCTTCTCACTGTCTTTGCAAAGTCTTACTGAGGCCACCATTAACTACAAGAGAGATTCCCTGAAGCAAAAAGTCTTCCTAGAAGCCATGAAGGCTGGAGCATTAGCCACCATTCCACTTGGTGGCATGATCAGTGATATCTTAGAGAATCTGGATGAAACATTCAATCTCTACAGGTCTTACTTTGGGCTGGATGATGCTTCACTGGAAAACATTGCCCAGGATTTGAACATGTCTGTGGATGACTTCAAGGTACACCTTCGATTTCCCCATTTGTTTGCAGAACACAATGATGAGTCCTTAGAAGACAAGCTATTTAAATATATCAAACACATTTCTTCAGTTACTGGTGGGCCAGTCGCTGCAGTCACTTACTATCGCATGGCTTATTATTTGCAGAATCTCTTTCTTGATACTGCAGCCAATGATGCCATAGCTCTTCTGAATAGTAAAGCACTTTTTGAGAAGAAGGTGGGACCATATATATCTGAGCCCCCTGAGTACTGGGAAGCTTGA
>Irgb6_MIB3
ATGGCTTGGGCCTCCAGCTTTGATGCATTCTTCAGGAATTTTAAGAGGGAAAGCAAAATCATCTCTGAAGATAACATCACCTTGATTAAGGCTCACATAAAAGAAAATAAGCTACAGAAAGCTGTTTCTGTAATCGAAAGGGCACTGAGAGACATCGAGGATGCTCCTCTGAACATAGCTGTGACAGGGGAAACAGGCGCAGGGAAGTCCACTTTCATCAATGCCCTGAGGGGGGTGGGGCAGGAAGAAGAAGGTGCAGCTTCCACTGGGGTGGTAGAGACAACCATGAAGAGAACTCCATACCCACACCCAAAGTTTCCCAACGTGACAATATGGGACCTGCCTGGCATTGGGACCACCACCTTCACACCACAAAACTATCTGACAAAAATGAAGTTTGGTGAGTACGACTTCTTCATTATCATCTCGGCTACACGCTTCAAAGAAAATGATGCACAACTGGCCAAAGCCATTGCACAGATGGGGTTGAATTTCTACTTTGTCAGAACCAAGATAGACAACGACTTAGATAATGAACAGAAGGGTAAGCCTAGGACCTTCAATAAGGAGAAACTCCTCAAGAAAATTAGAGATGACTGCTCTAATCATCTTCAGGAGTCTCTCTACAGTGAGCCTCCAGTCTTCCTAGTCTGTAACTTTGATATATCGAAGTATGACTTCCCAAAGCTGGAAACTAAACTCCTACAGGATCTCCCAGCCCACAAGCGCCACATCTTCTCACTGTCTTTGCAAAGTCTTACTGAGGCCACCATTAACTGCAAGAGAGATTCCCTGAAGCAAAAAGTCTTCCTAGAAGCCGTGAAGGCTGGAGCATTAGCCACCATTCCACTTGGTGGCATGATCAGTGATATCTTAGAGAATCTGGATGAAAAATTCAATCTCTACAGGTCTTACTTTGGGCTGGATGATGCTTCACTGAAAAACATTGCCAAGGATTTGAACATGTCTGTGGATGACTTCAAGGTACACCTTCGATTTCCCCATTTGTTTGCAAAACACAATGATGAGTCCTTAGAAGACAAGCTATTTAAATATATCAAACACATTTCTTCAGTTACTGGTGGGCCATTCGCTACAGTCACTTACTTTACGAGGGCTTATTATTTGCAGAATCTCTTTCTTGATACTGCAGCCAATGATGCCATAGCTCTTCTCAATAGTAAAGCACTTTTTGAGAAG---GTGGGACCTTATATATCTGAGCCCCCCGAGTACTGGGAAGTTTGA
>Irgb6_MIB4_1
ATGGCTTGGGCCTCCAGCTTTGATGCATTCTTTAAGAATTTTAAAAGGGAAAGCAAAATCATCTCTGAATATGACATCACCTTGATTATGACTTACATAGAGGAAAATAAGCTACAGAAAGCTGTTTCTGTAATTGAAAAGGTACTGAGAGACATCGAGAGTGCTCCTCTGCACATAGCTGTGACAGGGGAAACAGGCGCAGGGAAGTCCACTTTCATCAATACCCTGAGGGGGGTGGGGCATGAAGAAAAAGGTGCAGCCCCCACTGGCGCAATAGAGACAACCATGAAGAGAACTCCATACCCACACCCAAAGCTTCCCAACGTGACAATATGGGACCTGCCTGGCATTGGGACCACTAACTTCACACCACAAAACTATCTGACAGAAATGAAGTTTGGTGAGTATGACTTCTTCATTATCATCTCAGCTACACGTTTCAAAGAAAATGATGCACAACTGGCCAAAGCCATTGCACAGATGGGGATGAATTTCTACTTTGTCAGAACCAAGATAGACAGTGACTTAGATAATGAACAGAAGTTTAAGCCTAAGAGTTTCAATAAGGAGGAAGTCCTCAAGAATATTAAGGATTACTGCTCTAATCATCTTCAGGAGTCTCTCGACAGTGAGCCTCCAGTCTTCCTAGTCTCTAACGTTGATATATCGAAGTATGACTTCCCAAAGCTGGAAACTAAACTCCTACAGGATCTCCCAGTCCACAAGCGCCACGTCTTCTCACTGTCTTTGCAAAGTCTTACTGAGGCCACCATTAACTACAAGAGAGATTCCCTGAAGCAAAAAGTCTTCCTAGAAGCCATGAAGGCTGGAGCATTAGCCACCATTCCACTTGGTGGCATGATCAGTGATATCTTAGAGAATCTGGATGAAACATTCAATCTCTACAGGTCTTACTTTGGGCTGGATGATGCTTCACTGGAAAACATTGCCCAGGATTTGAACATGTCTGTGGATGACTTCAAGGTACACCTTCGATTTCCCCATTTGTTTGCAGAACACAATGATGAGTCCTTAGAAGACAAGCTATTTAAATATATCAAACACATTTCTTCAGTTACTGGTGGGCCAGTCGCTGCAGTCACTTACTATCGCATGGCTTATTATTTGCAGAATCTCTTTCTTGATACTGCAGCCAATGATGCCATAGCTCTTCTGAATAGTAAAGCACTTTTTGAGAAGAAGGTGGGACCATATATATCTGAGCCCCCCGAGTACTGGGAAGCTTGA
>Irgb6_MIB4_2
ATGGCTTGGGCCTCCAGCTTTGATGCATTCTTCAGGAATTTTAAGAGGGAAAGCAAAATCATCTCTGAAGATAACATCACCTTGATTAAGGCTCACATAAAAGAAAATAAGCTACAGAAAGCTGTTTCTGTAATCGAAAGGGCACTGAGAGACATCGAGGATGCTCCTCTGAACATAGCTGTGACAGGGGAAACAGGCGCAGGGAAGTCCACTTTCATCAATGCCCTGAGGGGGGTGGGGCAGGAAGAAGAAGGTGCAGCTTCCACTGGGGTGGTAGAGACAACCATGAAGAGAACTCCATACCCACACCCAAAGTTTCCCAACGTGACAATATGGGACCTGCCTGGCATTGGGACCACCACCTTCACACCACAAAACTATCTGACAAAAATGAAGTTTGGTGAGTACGACTTCTTCATTATCATCTCGGCTACACGCTTCAAAGAAAATGATGCACAACTGGCCAAAGCCATTGCACAGATGGGGTTGAATTTCTACTTTGTCAGAACCAAGATAGACAACGACTTAGATAATGAACAGAAGGGTAAGCCTAGGACCTTCAATAAGGAGAAACTCCTCAAGAAAATTAGAGATGACTGCTCTAATCATCTTCAGGAGTCTCTCTACAGTGAGCCTCCAGTCTTCCTAGTCTGTAACTTTGATATATCGAAGTATGACTTCCCAAAGCTGGAAACTAAACTCCTACAGGATCTCCCAGCCCACAAGCGCCACATCTTCTCACTGTCTTTGCAAAGTCTTACTGAGGCCACCATTAACTGCAAGAGAGATTCCCTGAAGCAAAAAGTCTTCCTAGAAGCCGTGAAGGCTGGAGCATTAGCCACCATTCCACTTGGTGGCATGATCAGTGATATCTTAGAGAATCTGGATGAAAAATTCAATCTCTACAGGTCTTACTTTGGGCTGGATGATGCTTCACTGAAAAACATTGCCAAGGATTTGAACATGTCTGTGGATGACTTCAAGGTACACCTTCGATTTCCCCATTTGTTTGCAAAACACAATGATGAGTCCTTAGAAGACAAGCTATTTAAATATATCAAACACATTTCTTCAGTTACTGGTGGGCCATTCGCTACAGTCACTTACTTTACGAGGGCTTATTATTTGCAGAATCTCTTTCTTGATACTGCAGCCAATGATGCCATAGCTCTTCTCAATAGTAAAGCACTTTTTGAGAAG---GTGGGACCTTATATATCTGAGCCCCCCGAGTACTGGGAAGTTTGA
>Irgb6_MIB4_3
ATGGCTTGGGCCTCCAGCTTTGATGCATTCTTCAAGAATTTTAAGAGGGAAAGCAAAATCATCTCTGAAGATAACATCACCTTGATTAAGGCTCACATAAAAGGAAATAAGCTACAGAAAGCTGTTTCTGTAATCGAAAGGGCACTGAGAGACATCGAGGATGCTCCTCTGAACATAGCTGTGACAGGGGAAACAGGCGCAGGGAAGTCCACTTTCATCAATGCCCTGAGGGGGGTGGGGCAGGAAGAAGAAGGTGCAGCTTCCACTGGGGTGGTAGAGACAACCATGAAGAGAACTCCATACCCACACCCAAAGTTTCCCAACGTGACAATATGGGACCTGCCTGGCATTGGGACCACCACCTTCACACCACAAAACTATCTGACAGAAATGAAGTTTGGTGAGTACGACTTCTTCATTATCATCTCGGCTACACGCTTCAAAGAAAATGATGCACAACTGGCCAAAGCCATTGCAGAGATGGGAATGAATTTCTACTTTGTCAGAACCAAGATAGACAACGACTTAGATAATGAACAGAAGGGTAAGCCTAGGACCTTCAATAAGGAGAAACTCCTCAAGAAAATTAGAGATGACTGCTCTAATCATCTTCAGGAGTCTCTCTACAGTGAGCCTCCAGTCTTCCTAGTCTGTAACTTTGATATATCGAAGTATGACTTCCCAAAGCTGGAAACTAAACTCCTACAGGATCTCCCAGCCCACAAGCGCCACGTCTTCTCACTGTCTTTGCAAAGTCTTACTGAGGCCACCATTAACTACAAGAGAGATTCCCTGAAGCAAGAAGTCTTCCTAGAAGCCATGAAGGCTGGAGCATTAGCCACCATTCCACTTGGTGGCATGATCAGTGATATCTTAGAGAATCTGGATGAAACATTCAATCTCTACAGGTCTTACTTTGGGCTGGATGATGCTTCACTGAAAAACATTGCCCAGGATTTGAACGTGTCTGTGGATGACTTCAAGGTACACCTTCGATTTCCCCATTTGTTTGCAGAACACAATGATGAGTCCTTAGAAGACAAGCTATTTAAATATATCAAACACATTTCTTCGGTTACTGGTGGGCCAGTCGCTGCAGTCACTTACTTTACGAGGGCTTATTATTTGCAGAGTCTCTTTCTTGATACTGCAGCCAACGATGCCATAGCTCTTCTCAATAGTAAAGCACTTTTTGAGAAG---GTGGGACCTTATATATCTGAGCCCCCCGAGTACTGGGAAGTTTGA
>Irgb6_MIB6_1
ATGGCTTGGGCCTCCAGCTTTGATGCATTCTTTAAGAATTTTAAAAGGGAAAGCAAAATCATCTCTGAATATGACATCACCTTGATTATGACTTACATAGAGGAAAATGAGCTACAGAAAGCTGTTTCTGTAATTGAAAAGGCACTGAGAGACATCGAGAGTGCTCCTCTGCACATAGCTGTGACAGGGGAAACAGGCGCAGGGAAGTCCACTTTCATCAATACCCTGAGGGGGGTGGGGCATGAAGAAAAAGGTGCAGCCCCCACTGGCGCAATAGAGACAACCATGAAGAGAACTCCATACCCACACCCAAAGCTTCCCAACGTGACAATATGGGACCTGCCTGGCATTGGGACCACTAACTTCACACCACAAAACTATCTGACAGAAATGAAGTTTGGTGAGTATGACTTCTTCATTATCATCTCAGCTACACGTTTCAAAGAAAATGATGCACAACTGGCCAAAGCCATTGCAAAGATGGGGATGAATTTCTACTTTGTCAGAACCAAGATAGACAGCGACTTAGATAATGAACAGAAGTTTAAGCCTAAGAGTTTCAATAAGGAGGAAGTCCTCAAAAATATTAAGGATTACTGCTCTAATCATCTTCAGGAGTCTCTCGACAGTGAGCCTCCAGTCTTCCTAGTCTCTAACGTTGATATATCGAAGTATGACTTCCCAAAGCTGGAAACTAAACTCCTACAGGATCTCCCAGCCCACAAGCGCCACGTCTTCTCACTGTCTTTGCAAAGTCTTACTGAGGCCACCATTAACTACAAGAGAGATTCCCTGAAGCAAAAAGTCTTCCTAGAAGCCATGAAGGCTGGAGCATTAGCCACCATTCCACTTGGTGGCATGATCAGTGATATCTTAGAGAATCTGGATGAAACATTCAATCTCTACAGGTCTTACTTTGGGCTGGATGATGCTTCACTGGAAAACATTGCCAAGGATTTGAACATGTCTGTGGATGACTTCAAGGTACACCTTCGATTTCCCCATTTGTTTGCAGAACACAATGATGAGTCCTTAGAAGACAAGCTATTTAAATATATCAAACACATTTCTTCAGTTACTGGTGGGCCAGTCGCTGCAGTCACTTACTATCGCATGGCTTATTATTTGCAGAATCTCTTTCTTGATACTGCAGCCAATGATGCCATAGCTCTTCTGAATAGTAAAGCACTTTTTGAGAAGAAGGTGGGACCATATATATCTGAGCCCCCCGAGTACTGGGAAGCTTGA
>Irgb6_MIB6_2
ATGGCTTGGGCCTCCAGCTTTGATGCATTCTTCAGGAATTTTAAGAGGGAAAGCAAAATCATCTCTGAAGATAACATCACCTTGATTAAGGCTCACATAAAAGAAAATAAGCTACAGAAAGCTGTTTCTGTAATCGAAAGGGCACTGAGAGACATCGAGGATGCTCCTCTGAACATAGCTGTGACAGGGGAAACAGGCGCAGGGAAGTCCACTTTCATCAATGCCCTGAGGGGGGTGGGGCAGGAAGAAGAAGGTGCAGCTTCCACTGGGGTGGTAGAGACAACCATGAAGAGAACTCCATACCCACACCCAAAGTTTCCCAACGTGACAATATGGGACCTGCCTGGCATTGGGACCACCACCTTCACACCACAAAACTATCTGACAAAAATGAAGTTTGGTGAGTACGACTTCTTCATTATCATCTCGGCTACACGCTTCAAAGAAAATGATGCACAACTGGCCAAAGCCATTGCACAGATGGGGTTGAATTTCTACTTTGTCAGAACCAAGATAGACAACGACTTAGATAATGAACAGAAGGGTAAGCCTAGGACCTTCAATAAGGAGAAACTCCTCAAGAAAATTAGAGATGACTGCTCTAATCATCTTCAGGAGTCTCTCTACAGTGAGCCTCCAGTCTTCCTAGTCTGTAACTTTGATATATCGAAGTATGACTTCCCAAAGCTGGAAACTAAACTCCTACAGGATCTCCCAGCCCACAAGCGCCACATCTTCTCACTGTCTTTGCAAAGTCTTACTGAGGCCACCATTAACTGCAAGAGAGATTCCCTGAAGCAAAAAGTCTTCCTAGAAGCCGTGAAGGCTGGAGCATTAGCCACCATTCCACTTGGTGGCATGATCAGTGATATCTTAGAGAATCTGGATGAAAAATTCAATCTCTACAGGTCTTACTTTGGGCTGGATGATGCTTCACTGAAAAACATTGCCAAGGATTTGAACATGTCTGTGGATGACTTCAAGGTACACCTTCGATTTCCCCATTTGTTTGCAAAACACAATGATGAGTCCTTAGAAGACAAGCTATTTAAATATATCAAACACATTTCTTCAGTTACTGGTGGGCCATTCGCTACAGTCACTTACTTTACGAGGGCTTATTATTTGCAGAATCTCTTTCTTGATACTGCAGCCAATGATGCCATAGCTCTTCTCAATAGTAAAGCACTTTTTGAGAAG---GTGGGACCTTATATATCTGAGCCCCCCGAGTACTGGGAAGTTTGA
>Irgb6_MIB6_3
ATGGCTTGGGCCTCCAGCTTTGATGCATTCTTCAAGAATTTTAAGAGGGAAAGCAAAATCATCTCTGAAGATAACATCACCTTGATTAAGGCTCACATAAAAGGAAATAAGCTACAGAAAGCTGTTTCTGTAATCGAAAGGGCACTGAGAGACATCGAGGATGCTCCTCTGAACATAGCTGTGACAGGGGAAACAGGCGCAGGGAAGTCCACTTTCATCAATGCCCTGAGGGGGGTGGGGCAGGAAGAAGAAGGTGCAGCTTCCACTGGGGTGGTAGAGACAACCATGAAGAGAACTCCATACCCACACCCAAAGTTTCCCAACGTGACAATATGGGACCTGCCTGGCATTGGGACCACCACCTTCACACCACAAAACTATCTGACAGAAATGAAGTTTGGTGAGTACGACTTCTTCATTATCATCTCGGCTACACGCTTCAAAGAAAATGATGCACAACTGGCCAAAGCCATTGCAGAGATGGGAaTGAATTTCTACTTTGTCAGAACCAAGATAGACAACGACTTAGATAATGAACAGAAGGGTAAGCCTAGGACCTTCAATAAGGAGAAACTCCTCAAGAAAATTAGAGATGACTGCTCTAATCATCTTCAGGAGTCTCTCTACAGTGAGCCTCCAGTCTTCCTAGTCTGTAACTTTGATATATCGAAGTATGACTTCCCAAAGCTGGAAACTAAACTCCTACAGGATCTCCCAGCCCACAAGCGCCACGTCTTCTCACTGTCTTTGCAAAGTCTTACTGAGGCCACCATTAACTACAAGAGAGATTCCCTGAAGCAAGAAGTCTTCCTAGAAGCCATGAAGGCTGGAGCATTAGCCACCATTCCACTTGGTGGCATGATCAGTGATGACTTAGAGAATCTGGATGAAACATTCAATCTCTACAGGTCTTACTTTGGGCTGGATGATGCTTCACTGAAAAACATTGCCCAGGATTTGAACGTGTCTGTGGATGACTTCAAGGTACACCTTCGATTTCCCCATTTGTTTGCAGAACACAATGATGAGTCCTTAGAAGACAAGCTATTTAAATATATCAAACACATTTCTTCGGTTACTGGTGGGCCAGTCGCTGCAGTCACTTACTTTACGAGGGCTTATTATTTGCAGAGTCTCTTTCTTGATACTGCAGCCAACGATGCCATAGCTCTTCTCAATAGTAAAGCACTTTTTGAGAAG---GTGGGACCTTATATATCTGAGCCCCCCGAGTACTGGGAAGTTTGA
>Irgb6_MIB23_1
ATGGCTTGGGCCTCCAGCTTTGATGCATTCTTTAAGAATTTTAAAAGGGAAAGCAAAATCATCTCTGAATATGACATCACCTTGATTATGACTTACATAGAGGAAAATAAGCTACAGAAAGCTGTTTCTGTAATTGAAAAGGTACTGAGAGACATCGAGAGTGCTCCTCTGCACATAGCTGTGACAGGGGAAACAGGCGCAGGGAAGTCCACTTTCATCAATACCCTGAGGGGGGTGGGGCATGAAGAAAAAGGTGCAGCCCCCACTGGCGCAATAGAGACAACCATGAAGAGAACTCCATACCCACACCCAAAGCTTCCCAACGTGACAATATGGGACCTGCCTGGCATTGGGACCACTAACTTCACACCACAAAACTATCTGACAGAAATGAAGTTTGGTGAGTATGACTTCTTCATTATCATCTCAGCTACACGTTTCAAAGAAAATGATGCACAACTGGCCAAAGCCATTGCACAGATGGGGATGAATTTCTACTTTGTCAGAACCAAGATAGACAGTGACTTAGATAATGAACAGAAGTTTAAGCCTAAGAGTTTCAATAAGGAGGAAGTCCTCAAGAATATTAAGGATTACTGCTCTAATCATCTTCAGGAGTCTCTCGACAGTGAGCCTCCAGTCTTCCTAGTCTCTAACGTTGATATATCGAAGTATGACTTCCCAAAGCTGGAAACTAAACTCCTACAGGATCTCCCAGTCCACAAGCGCCACGTCTTCTCACTGTCTTTGCAAAGTCTTACTGAGGCCACCATTAACTACAAGAGAGATTCCCTGAAGCAAAAAGTCTTCCTAGAAGCCATGAAGGCTGGAGCATTAGCCACCATTCCACTTGGTGGCATGATCAGTGATATCTTAGAGAATCTGGATGAAACATTCAATCTCTACAGGTCTTACTTTGGGCTGGATGATGCTTCACTGGAAAACATTGCCCAGGATTTGAACATGTCTGTGGATGACTTCAAGGTACACCTTCGATTTCCCCATTTGTTTGCAGAACACAATGATGAGTCCTTAGAAGACAAGCTATTTAAATATATCAAACACATTTCTTCAGTTACTGGTGGGCCAGTCGCTGCAGTCACTTACTATCGCATGGCTTATTATTTGCAGAATCTCTTTCTTGATACTGCAGCCAATGATGCCATAGCTCTTCTGAATAGTAAAGCACTTTTTGAGAAGAAGGTGGGACCATATATATCTGAGCCCCCCGAGTACTGGGAAGCTTGA
>Irgb6_MIB23_2
ATGGCTTGGGCCTCCAGCTTTGATGCATTCTTCAGGAATTTTAAGAGGGAAAGCAAAATCATCTCTGAAGATAACATCACCTTGATTAAGGCTCACATAAAAGAAAATAAGCTACAGAAAGCTGTTTCTGTAATCGAAAGGGCACTGAGAGACATCGAGGATGCTCCTCTGAACATAGCTGTGACAGGGGAAACAGGCGCAGGGAAGTCCACTTTCATCAATGCCCTGAGGGGGGTGGGGCAGGAAGAAGAAGGTGCAGCTTCCACTGGGGTGGTAGAGACAACCATGAAGAGAACTCCATACCCACACCCAAAGTTTCCCAACGTGACAATATGGGACCTGCCTGGCATTGGGACCACCACCTTCACACCACAAAACTATCTGACAAAAATGAAGTTTGGTGAGTACGACTTCTTCATTATCATCTCGGCTACACGCTTCAAAGAAAATGATGCACAACTGGCCAAAGCCATTGCACAGATGGGGTTGAATTTCTACTTTGTCAGAACCAAGATAGACAACGACTTAGATAATGAACAGAAGGGTAAGCCTAGGACCTTCAATAAGGAGAAACTCCTCAAGAAAATTAGAGATGACTGCTCTAATCATCTTCAGGAGTCTCTCTACAGTGAGCCTCCAGTCTTCCTAGTCTGTAACTTTGATATATCGAAGTATGACTTCCCAAAGCTGGAAACTAAACTCCTACAGGATCTCCCAGCCCACAAGCGCCACATCTTCTCACTGTCTTTGCAAAGTCTTACTGAGGCCACCATTAACTGCAAGAGAGATTCCCTGAAGCAAAAAGTCTTCCTAGAAGCCGTGAAGGCTGGAGCATTAGCCACCATTCCACTTGGTGGCATGATCAGTGATATCTTAGAGAATCTGGATGAAAAATTCAATCTCTACAGGTCTTACTTTGGGCTGGATGATGCTTCACTGAAAAACATTGCCAAGGATTTGAACATGTCTGTGGATGACTTCAAGGTACACCTTCGATTTCCCCATTTGTTTGCAAAACACAATGATGAGTCCTTAGAAGACAAGCTATTTAAATATATCAAACACATTTCTTCAGTTACTGGTGGGCCATTCGCTACAGTCACTTACTTTACGAGGGCTTATTATTTGCAGAATCTCTTTCTTGATACTGCAGCCAACGATGCCATAGCTCTTCTCAATAGTAAAGCACTTTTTGAGAAG---GTGGGACCTTATATATCTGAGCCCCCCGAGTACTGGGAAGTTTGA
>Irgb6_MIB23_3
ATGGCTTGGGCCTCCAGCTTTGATGCATTCTTCAAGAATTTTAAGAGGGAAAGCAAAATCATCTCTGAAGATAACATCACCTTGATTAAGGCTCACATAAAAGGAAATAAGCTACAGAAAGCTGTTTCTGTAATCGAAAGGGCACTGAGAGACATCGAGGATGCTCCTCTGAACATAGCTGTGACAGGGGAAACAGGCGCAGGGAAGTCCACTTTCATCAATGCCCTGAGGGGGGTGGGGCAGGAAGAAGAAGGTGCAGCTTCCACTGGGGTGGTAGAGACAACCATGAAGAGAACTCCATACCCACACCCAAAGTTTCCCAACGTGACAATATGGGACCTGCCTGGCATTGGGACCACCACCTTCACACCACAAAACTATCTGACAGAAATGAAGTTTGGTGAGTACGACTTCTTCATTATCATCTCAGCTACACGCTTCAAAGAAAATGATGCACAACTGGCCAAAGCCATTGCAGAGATGGGAATGAATTTCTACTTTGTCAGAACCAAGATAGACAACGACTTAGATAATGAACAGAAGGGTAAGCCTAGGACCTTCAATAAGGAGAAACTCCTCAAGAAAATTAGAGATGACTGCTCTAATCATCTTCAGGAGTCTCTCTACAGTGAGCCTCCAGTCTTCCTAGTCTGTAACTTTGATATATCGAAGTATGACTTCCCAAAGCTGGAAACTAAACTCCTACAGGATCTCCCAGCCCACAAGCGCCACGTCTTCTCACTGTCTTTGCAAAGTCTTACTGAGGCCACCATTAACTGCAAGAGAGATTCCCTGAAGCAAAAAGTCTTCCTAGAAGCCGTGAAGGCTGGAGCATTAGCCACCATTCCACTTGGTGGCATGATCAGTGATATCTTAGAGAATCTGGATGAAACATTCAATCTCTACAGGTCTTACTTTGGGCTGGATGATGCTTCACTGAAAAACATTGCCCAGGATTTGAACGTGTCTGTGGATGACTTCAAGGTACACCTTCGATTTCCCCATTTGTTTGCAGAACACAATGATGAGTCCTTAGAAGACAAGCTATTTAAATATATCAAACACATTTCTTCGGTTACTGGTGGGCCATTCGCTACAGTCACTTACTTTACGAGGGCTTATTATTTGCAGAGTCTCTTTCTTGATACTGCAGCCAACGATGCCATAGCTCTTCTCAATAGTAAAGCACTTTTTGAGAAG---GTGGGACCTTATATATCTGAGCCCCCCGAGTACTGGGAAGTTTGA
>Irgb6_MIB24_1
ATGGCTTGGGCCTCCAGCTTTGATGCATTCTTTAAGAATTTTAAAAGGGAAAGCAAAATCATCTCTGAATATGACATCACCTTGATTATGACTTACATAGAGGAAAATGAGCTACAGAAAGCTGTTTCTGTAATTGAAAAGGCACTGAGAGACATCGAGAGTGCTCCTCTGCACATAGCTGTGACAGGGGAAACAGGCGCAGGGAAGTCCACTTTCATCAATACCCTGAGGGGGGTGGGGCATGAAGAAAAAGGTGCAGCCCCCACTGGCGCAATAGAGACAACCATGAAGAGAACTCCATACCCACACCCAAAGCTTCCCAACGTGACAATATGGGACCTGCCTGGCATTGGGACCACTAACTTCACACCACAAAACTATCTGACAGAAATGAAGTTTGGTGAGTATGACTTCTTCATTATCATCTCAGCTACACGTTTCAAAGAAAATGATGCACAACTGGCCAAAGCCATTGCAAAGATGGGGATGAATTTCTACTTTGTCAGAACCAAGATAGACAGCGACTTAGATAATGAACAGAAGTTTAAGCCTAAGAGTTTCAATAAGGAGGAAGTCCTCAAAAATATTAAGGATTACTGCTCTAATCATCTTCAGGAGTCTCTCGACAGTGAGCCTCCAGTCTTCCTAGTCTCTAACGTTGATATATCGAAGTATGACTTCCCAAAGCTGGAAACTAAACTCCTACAGGATCTCCCAGCCCACAAGCGCCACGTCTTCTCACTGTCTTTGCAAAGTCTTACTGAGGCCACCATTAACTACAAGAGAGATTCCCTGAAGCAAAAAGTCTTCCTAGAAGCCATGAAGGCTGGAGCATTAGCCACCATTCCACTTGGTGGCATGATCAGTGATATCTTAGAGAATCTGGATGAAACATTCAATCTCTACAGGTCTTACTTTGGGCTGGATGATGCTTCACTGGAAAACATTGCCAAGGATTTGAACATGTCTGTGGATGACTTCAAGGTACACCTTCGATTTCCCCATTTGTTTGCAGAACACAATGATGAGTCCTTAGAAGACAAGCTATTTAAATATATCAAACACATTTCTTCAGTTACTGGTGGGCCAGTCGCTGCAGTCACTTACTATCGCATGGCTTATTATTTGCAGAATCTCTTTCTTGATACTGCAGCCAATGATGCCATAGCTCTTCTGAATAGTAAAGCACTTTTTGAGAAGAAGGTGGGACCATATATATCTGAGCCCCCCGAGTACTGGGAAGCTTGA
>Irgb6_MIB24_2
ATGGCTTGGGCCTCCAGCTTTGATGCATTCTTTAAGAATTTTAAAAGGGAAAGCAAAATCATCTCTGAATATGACATCACCTTGATTATGACTTACATAGAGGAAAATAAGCTACAGAAAGCTGTTTCTGTAATTGAAAAGGTACTGAGAGACATCGAGAGTGCTCCTCTGCACATAGCTGTGACAGGGGAAACAGGCGCAGGGAAGTCCACTTTCATCAATACCCTGAGGGGGGTGGGGCATGAAGAAAAAGGTGCAGCCCCCACTGGCGCAATAGAGACAACCATGAAGAGAACTCCATACCCACACCCAAAGCTTCCCAACGTGACAATATGGGACCTGCCTGGCATTGGGACCACTAACTTCACACCACAAAACTATCTGACAGAAATGAAGTTTGGTGAGTATGACTTCTTCATTATCATCTCAGCTACACGTTTCAAAGAAAATGATGCACAACTGGCCAAAGCCATTGCACAGATGGGGATGAATTTCTACTTTGTCAGAACCAAGATAGACAGTGACTTAGATAATGAACAGAAGTTTAAGCCTAAGAGTTTCAATAAGGAGGAAGTCCTCAAGAATATTAAGGATTACTGCTCTAATCATCTTCAGGAGTCTCTCGACAGTGAGCCTCCAGTCTTCCTAGTCTCTAACGTTGATATATCGAAGTATGACTTCCCAAAGCTGGAAACTAAACTCCTACAGGATCTCCCAGTCCACAAGCGCCACGTCTTCTCACTGTCTTTGCAAAGTCTTACTGAGGCCACCATTAACTACAAGAGAGATTCCCTGAAGCAAAAAGTCTTCCTAGAAGCCATGAAGGCTGGAGCATTAGCCACCATTCCACTTGGTGGCATGATCAGTGATATCTTAGAGAATCTGGATGAAACATTCAATCTCTACAGGTCTTACTTTGGGCTGGATGATGCTTCACTGGAAAACATTGCCCAGGATTTGAACATGTCTGTGGATGACTTCAAGGTACACCTTCGATTTCCCCATTTGTTTGCAGAACACAATGATGAGTCCTTAGAAGACAAGCTATTTAAATATATCAAACACATTTCTTCAGTTACTGGTGGGCCAGTCGCTGCAGTCACTTACTATCGCATGGCTTATTATTTGCAGAATCTCTTTCTTGATACTGCAGCCAATGATGCCATAGCTCTTCTGAATAGTAAAGCACTTTTTGAGAAGAAGGTGGGACCATATATATCTGAGCCCCCCGAGTACTGGGAAGCTTGA
>Irgb6_MIB24_3
ATGGCTTGGGCCTCCAGCTTTGATGCATTCTTCAAGAATTTTAAGAGGGAAAGCAAAATCATCTCTGAAGATAACATCACCTTGATTAAGGCTCACATAAAAGGAAATAAGCTACAGAAAGCTGTTTCTGTAATCGAAAGGGCACTGAGAGACATCGAGGATGCTCCTCTGAACATAGCTGTGACAGGGGAAACAGGCGCAGGGAAGTCCACTTTCATCAATGCCCTGAGGGGGGTGGGGCAGGAAGAAGAAGGTGCAGCTTCCACTGGGGTGGTAGAGACAACCATGAAGAGAACTCCATACCCACACCCAAAGTTTCCCAACGTGACAATATGGGACCTGCCTGGCATTGGGACCACCACCTTCACACCACAAAACTATCTGACAGAAATGAAGTTTGGTGAGTACGACTTCTTCATTATCATCTCGGCTACACGCTTCAAAGAAAATGATGCACAACTGGCCAAAGCCATTGCAGAGATGGGAATGAATTTCTACTTTGTCAGAACCAAGATAGACAACGACTTAGATAATGAACAGAAGGGTAAGCCTAGGACCTTCAATAAGGAGAAACTCCTCAAGAAAATTAGAGATGACTGCTCTAATCATCTTCAGGAGTCTCTCTACAGTGAGCCTCCAGTCTTCCTAGTCTGTAACTTTGATATATCGAAGTATGACTTCCCAAAGCTGGAAACTAAACTCCTACAGGATCTCCCAGCCCACAAGCGCCACGTCTTCTCACTGTCTTTGCAAAGTCTTACTGAGGCCACCATTAACTACAAGAGAGATTCCCTGAAGCAAGAAGTCTTCCTAGAAGCCATGAAGGCTGGAGCATTAGCCACCATTCCACTTGGTGGCATGATCAGTGATGACTTAGAGAATCTGGATGAAACATTCAATCTCTACAGGTCTTACTTTGGGCTGGATGATGCTTCACTGAAAAACATTGCCCAGGATTTGAACGTGTCTGTGGATGACTTCAAGGTACACCTTCGATTTCCCCATTTGTTTGCAGAACACAATGATGAGTCCTTAGAAGACAAGCTATTTAAATATATCAAACACATTTCTTCGGTTACTGGTGGGCCAGTCGCTGCAGTCACTTACTTTACGAGGGCTTATTATTTGCAGAGTCTCTTTCTTGATACTGCAGCCAACGATGCCATAGCTCTTCTCAATAGTAAAGCACTTTTTGAGAAG---GTGGGACCTTATATATCTGAGCCCCCCGAGTACTGGGAAGTTTGA
>Irgb6_MIB24_4
ATGGCTTGGGCCTCCAGCTTTGATGCATTCTTCAGGAATTTTAAGAGGGAAAGCAAAATCATCTCTGAAGATAACATCACCTTGATTAAGGCTCACATAAAAGAAAATAAGCTACAGAAAGCTGTTTCTGTAATCGAAAGGGCACTGAGAGACATCGAGGATGCTCCTCTGAACATAGCTGTGACAGGGGAAACAGGCGCAGGGAAGTCCACTTTCATCAATGCCCTGAGGGGGGTGGGGCAGGAAGAAGAAGGTGCAGCTTCCACTGGGGTGGTAGAGACAACCATGAAGAGAACTCCATACCCACACCCAAAGTTTCCCAACGTGACAATATGGGACCTGCCTGGCATTGGGACCACCACCTTCACACCACAAAACTATCTGACAAAAATGAAGTTTGGTGAGTACGACTTCTTCATTATCATCTCGGCTACACGCTTCAAAGAAAATGATGCACAACTGGCCAAAGCCATTGCACAGATGGGAATGAATTTCTACTTTGTCAGAACCAAGATAGACAACGACTTAGATAATGAACAGAAGGGTAAGCCTAGGACCTTCAATAAGGAGAAACTCCTCAAGAAAATTAGAGATGACTGCTCTAATCATCTTCAGGAGTCTCTCTACAGTGAGCCTCCAGTCTTCCTAGTCTGTAACTTTGATATATCGAAGTATGACTTCCCAAAGCTGGAAACTAAACTCCTACAGGATCTCCCAGCCCACAAGCGCCACATCTTCTCACTGTCTTTGCAAAGTCTTACTGAGGCCACCATTAACTGCAAGAGAGATTCCCTGAAGCAAAAAGTCTTCCTAGAAGCCGTGAAGGCTGGAGCATTAGCCACCATTCCACTTGGTGGCATGATCAGTGATATCTTAGAGAATCTGGATGAAAAATTCAATCTCTACAGGTCTTACTTTGGGCTGGATGATGCTTCACTGAAAAACATTGCCAAGGATTTGAACATGTCTGTGGATGACTTCAAGGTACACCTTCGATTTCCCCATTTGTTTGCAAAACACAATGATGAGTCCTTAGAAGACAAGCTATTTAAATATATCAAACACATTTCTTCAGTTACTGGTGGGCCATTCGCTACAGTCACTTACTTTACGAGGGCTTATTATTTGCAGAATCTCTTTCTTGATACTGCAGCCAATGATGCCATAGCTCTTCTCAATAGTAAAGCACTTTTTGAGAAG---GTGGGACCTTATATATCTGAGCCCCCCGAGTACTGGGAAGTTTGA
>Irgb6_MIB25
ATGGCTTGGGCCTCCAGCTTTGATGCATTCTTCAGGAATTTTAAGAGGGAAAGCAAAATCATCTCTGAAGATAACATCACCTTGATTAAGGCTCACATAAAAGAAAATAAGCTACAGAAAGCTGTTTCTGTAATCGAAAGGGCACTGAGAGACATCGAGGATGCTCCTCTGAACATAGCTGTGACAGGGGAAACAGGCGCAGGGAAGTCCACTTTCATCAATGCCCTGAGGGGGGTGGGGCAGGAAGAAGAAGGTGCAGCTTCCACTGGGGTGGTAGAGACAACCATGAAGAGAACTCCATACCCACACCCAAAGTTTCCCAACGTGACAATATGGGACCTGCCTGGCATTGGGACCACCACCTTCACACCACAAAACTATCTGACAAAAATGAAGTTTGGTGAGTACGACTTCTTCATTATCATCTCGGCTACACGCTTCAAAGAAAATGATGCACAACTGGCCAAAGCCATTGCACAGATGGGGTTGAATTTCTACTTTGTCAGAACCAAGATAGACAACGACTTAGATAATGAACAGAAGGGTAAGCCTAGGACCTTCAATAAGGAGAAACTCCTCAAGAAAATTAGAGATGACTGCTCTAATCATCTTCAGGAGTCTCTCTACAGTGAGCCTCCAGTCTTCCTAGTCTGTAACTTTGATATATCGAAGTATGACTTCCCAAAGCTGGAAACTAAACTCCTACAGGATCTCCCAGCCCACAAGCGCCACATCTTCTCACTGTCTTTGCAAAGTCTTACTGAGGCCACCATTAACTGCAAGAGAGATTCCCTGAAGCAAAAAGTCTTCCTAGAAGCCGTGAAGGCTGGAGCATTAGCCACCATTCCACTTGGTGGCATGATCAGTGATATCTTAGAGAATCTGGATGAAAAATTCAATCTCTACAGGTCTTACTTTGGGCTGGATGATGCTTCACTGAAAAACATTGCCAAGGATTTGAACATGTCTGTGGATGACTTCAAGGTACACCTTCGATTTCCCCATTTGTTTGCAAAACACAATGATGAGTCCTTAGAAGACAAGCTATTTAAATATATCAAACACATTTCTTCAGTTACTGGTGGGCCATTCGCTACAGTCACTTACTTTACGAGGGCTTATTATTTGCAGAATCTCTTTCTTGATACTGCAGCCAATGATGCCATAGCTCTTCTCAATAGTAAAGCACTTTTTGAGAAG---GTGGGACCTTATATATCTGAGCCCCCCGAGTACTGGGAAGTTTGA
>Irgb6_MIB35
ATGGCTTGGGCCTCCAGCTTTGATGCATTCTTCAGGAATTTTAAGAGGGAAAGCAAAATCATCTCTGAAGATAACATCACCTTGATTAAGGCTCACATAAAAGAAAATAAGCTACAGAAAGCTGTTTCTGTAATCGAAAGGGCACTGAGAGACATCGAGGATGCTCCTCTGAACATAGCTGTGACAGGGGAAACAGGCGCAGGGAAGTCCACTTTCATCAATGCCCTGAGGGGGGTGGGGCAGGAAGAAGAAGGTGCAGCTTCCACTGGGGTGGTAGAGACAACCATGAAGAGAACTCCATACCCACACCCAAAGTTTCCCAACGTGACAATATGGGACCTGCCTGGCATTGGGACCACCACCTTCACACCACAAAACTATCTGACAAAAATGAAGTTTGGTGAGTACGACTTCTTCATTATCATCTCGGCTACACGCTTCAAAGAAAATGATGCACAACTGGCCAAAGCCATTGCACAGATGGGGTTGAATTTCTACTTTGTCAGAACCAAGATAGACAACGACTTAGATAATGAACAGAAGGGTAAGCCTAGGACCTTCAATAAGGAGAAACTCCTCAAGAAAATTAGAGATGACTGCTCTAATCATCTTCAGGAGTCTCTCTACAGTGAGCCTCCAGTCTTCCTAGTCTGTAACTTTGATATATCGAAGTATGACTTCCCAAAGCTGGAAACTAAACTCCTACAGGATCTCCCAGCCCACAAGCGCCACATCTTCTCACTGTCTTTGCAAAGTCTTACTGAGGCCACCATTAACTGCAAGAGAGATTCCCTGAAGCAAAAAGTCTTCCTAGAAGCCGTGAAGGCTGGAGCATTAGCCACCATTCCACTTGGTGGCATGATCAGTGATATCTTAGAGAATCTGGATGAAAAATTCAATCTCTACAGGTCTTACTTTGGGCTGGATGATGCTTCACTGAAAAACATTGCCAAGGATTTGAACATGTCTGTGGATGACTTCAAGGTACACCTTCGATTTCCCCATTTGTTTGCAAAACACAATGATGAGTCCTTAGAAGACAAGCTATTTAAATATATCAAACACATTTCTTCAGTTACTGGTGGGCCATTCGCTACAGTCACTTACTTTACGAGGGCTTATTATTTGCAGAATCTCTTTCTTGATACTGCAGCCAATGATGCCATAGCTCTTCTCAATAGTAAAGCACTTTTTGAGAAG---GTGGGACCTTATATATCTGAGCCCCCCGAGTACTGGGAAGTTTGA
>Irgb6_MIB36_2
ATGGCTTGGGCCTCCAGCTTTGATGCATTCTTCAAGAATTTTAAGAGGGAAAGCAAAATCATCTCTGAAGATAACATCACCTTGATTAAGGCTCACATAAAAGGAAATAAGCTACAGAAAGCTGTTTCTGTAATCGAAAGGGCACTGAGAGACATCGAGGATGCTCCTCTGAACATAGCTGTGACAGGGGAAACAGGCGCAGGGAAGTCCACTTTCATCAATGCCCTGAGGGGGGTGGGGCAGGAAGAAGAAGGTGCAGCTTCCACTGGGGTGGTAGAGACAACCATGAAGAGAACTCCATACCCACACCCAAAGTTTCCCAACGTGACAATATGGGACCTGCCTGGCATTGGGACCACCACCTTCACACCACAAAACTATCTGACAGAAATGAAGTTTGGTGAGTACGACTTCTTCATTATCATCTCAGCTACACGCTTCAAAGAAAATGATGCACAACTGGCCAAAGCCATTGCAGAGATGGGAATGAATTTCTACTTTGTCAGAACCAAGATAGACAACGACTTAGATAATGAACAGAAGGGTAAGCCTAGGACCTTCAATAAGGAGAAACTCCTCAAGAAAATTAGAGATGACTGCTCTAATCATCTTCAGGAGTCTCTCTACAGTGAGCCTCCAGTCTTCCTAGTCTGTAACTTTGATATATCGAAGTATGACTTCCCAAAGCTGGAAACTAAACTCCTACAGGATCTCCCAGCCCACAAGCGCCACGTCTTCTCACTGTCTTTGCAAAGTCTTACTGAGGCCACCATTAACTACAAGAGAGATTCCCTGAAGCAAGAAGTCTTCCTAGAAGCCATGAAGGCTGGAGCATTAGCCACCATTCCACTTGGTGGCATGATCAGTGATATCTTAGAGAATCTGGATGAAACATTCAATCTCTACAGGTCTTACTTTGGGCTGGATGATGCTTCACTGAAAAACATTGCCCAGGATTTGAACGTGTCTGTGGATGACTTCAAGGTACACCTTCGATTTCCCCATTTGTTTGCAGAACACAATGATGAGTCCTTAGAAGACAAGCTATTTAAATATATCAAACACATTTCTTCGGTTACTGGTGGGCCAGTCGCTGCAGTCACTTACTTTACGAGGGCTTATTATTTGCAGAGTCTCTTTCTTGATACTGCAGCCAACGATGCCATAGCTCTTCTCAATAGTAAAGCACTTTTTGAGAAG---GTGGGACCTTATATATCTGAGCCCCCCGAGTACTGGGAAGTTTGA
>Irgb6_MIB36_1
ATGGCTTGGGCCTCCAGCTTTGATGCATTCTTTAAGAATTTTAAAAGGGAAAGCAAAATCATCTCTGAATATGACATCACCTTGATTATGACTTACATAGAGGAAAATAAGCTACAGAAAGCTGTTTCTGTAATTGAAAAGGTACTGAGAGACATCGAGAGTGCTCCTCTGCACATAGCTGTGACAGGGGAAACAGGCGCAGGGAAGTCCACTTTCATCAATACCCTGAGGGGGGTGGGGCATGAAGAAAAAGGTGCAGCCCCCACTGGCGCAATAGAGACAACCATGAAGAGAACTCCATACCCACACCCAAAGCTTCCCAACGTGACAATATGGGACCTGCCTGGCATTGGGACCACTAACTTCACACCACAAAACTATCTGACAGAAATGAAGTTTGGTGAGTATGACTTCTTCATTATCATCTCAGCTACACGTTTCAAAGAAAATGATGCACAACTGGCCAAAGCCATTGCACAGATGGGGATGAATTTCTACTTTGTCAGAACCAAGATAGACAGTGACTTAGATAATGAACAGAAGTTTAAGCCTAAGAGTTTCAATAAGGAGGAAGTCCTCAAGAATATTAAGGATTACTGCTCTAATCATCTTCAGGAGTCTCTCGACAGTGAGCCTCCAGTCTTCCTAGTCTCTAACGTTGATATATCGAAGTATGACTTCCCAAAGCTGGAAACTAAACTCCTACAGGATCTCCCAGTCCACAAGCGCCACGTCTTCTCACTGTCTTTGCAAAGTCTTACTGAGGCCACCATTAACTACAAGAGAGATTCCCTGAAGCAAAAAGTCTTCCTAGAAGCCATGAAGGCTGGAGCATTAGCCACCATTCCACTTGGTGGCATGATCAGTGATATCTTAGAGAATCTGGATGAAACATTCAATCTCTACAGGTCTTACTTTGGGCTGGATGATGCTTCACTGGAAAACATTGCCCAGGATTTGAACATGTCTGTGGATGACTTCAAGGTACACCTTCGATTTCCCCATTTGTTTGCAGAACACAATGATGAGTCCTTAGAAGACAAGCTATTTAAATATATCAAACACATTTCTTCAGTTACTGGTGGGCCAGTCGCTGCAGTCACTTACTATCGCATGGCTTATTATTTGCAGAATCTCTTTCTTGATACTGCAGCCAATGATGCCATAGCTCTTCTGAATAGTAAAGCACTTTTTGAGAAGAAGGTGGGACCATATATATCTGAGCCCCCCGAGTACTGGGAAGCTTGA
