# Supplementary material for: Reciprocal virulence and resistance polymorphism in the relationship between Toxoplasma gondii and the house mouse
Source: eLife. 2013 Oct 29;2:e01298. doi: 10.7554/eLife.01298 (PMC3810784; doi:10.7554/eLife.01298)
Supplement: Figure 3—source data 6. — DOI: http://dx.doi.org/10.7554/eLife.01298.013 [file elife01298s006.fas]

>Irgb10_SPRET
ATGGGTCAGTCTTCTTCTAAACCCGATGCAAAGGCTCGCAATATGGCCTCCAGCCTTACTGAATTCTTCAAGAATTTCAAGATGGAAAGCAAAATCATTTCTAAGGAGACCATCGATTCAATTCAGTCATGTATCCAAGAAGGAGACATCCAGAAGGTGATTTCTATAATCAATGCTGCCTTGACAGACATTGAGAAAGCCCCGCTGAACATCGCTGTGACAGGGGAGACAGGGACAGGGAAGTCCACGTTCATTAATGCCCTTCGGGGAATAGGACATGAGGAAAGTGAGTCAGCTGAGAGTGGAGCGGTGGAGACAACCATGGATAGGAAGAAATACACCCACCCTAAGTTCCCTAATGTGACCATCTGGGATCTCCCTGGGGTTGGGACAACTAACTTCAAACCAGAAGAATATCTGAAGAAAATGAAGTTCCAGGAGTATGACTTTTTTCTGATCATCTCATCTGCTCGCTTTAAAAATAATGAAGCCCAGCTGGCTGAAGCAATCAAAAAAATGAAAAAGAAGTTCTACTTTGTTCGGACCAAAATTGACTGTGATTTGTGGAATGAGAAGAAAGCTAAACCCAGTTCCTACAATAGGGAGAAAATCCTGGAGGCGATCCGAAGTGACTGTGTAAAGAATCTGCAGGAAGCTAACGCAGCCTCTACTCGTGTCTTCTTAGTCTCAAGCTTTGAGGTAGCACAGTTTGATTTTCCTAGCCTGGAGTCCACCCTTTTGGAAGAGCTGCCAGCACACAAGCGCCACATCTTCGTGCAGTGCCTCCCTACCATTACTGAGCCTGCTATTGATCGCAGGAGAGATGTCCTGAAACAGACAATCTGGCTGGAGGCTCTGAAGGCTGGAGCGTCGGCCACCATCCCCCTGATGTCATTCTTCAATGACGACATTGAGGAATTTGAGAAGATCCTGAGCCACTACAGGGCTTGCTTTGGACTGGATGATGAGTCGCTGGAAAACATGGCCAAGGAGTGGTCCATGTCTGTGGAGGAGCTGGAGTCCGCCATTAAGTCACCCCATTTGCTGTCAAGTGAGCCGAATGCATCTGTGGCGGACAAGCTGGTGAAAGCCATGGAGAAAATTTTTGCCGTCACCGGCGGATTCGTAGCCACTGGCCTTTACTTTAGAAAGAGTTACTATATGCAAAATTATTTTCTTGACACAGTGACAGAGGATGCTAAAGTTCTACTTAAGAAAAAAGTCTTTTTTCAGGACAGTGTGGACTCTGAGTAA
>Irgb10_LAB
ATGGGTCAGTCTTCTTCTAAACCCGATGCAAAGGCTCACAATACGGCCTCCAGCCTTACTGAATTCTTCAAGAATTTCAAGATGGAAAGCAAAATCATTTCTAAGGAGACCATCGATTCAATTCAGTCATGTATCCAAGAAGGAGACATCCAGAAGGTGATTTCTATAATCAATGCTGCCTTGACAGACATTGAGAAAGCCCCCCTGAACATCGCTGTGACAGGGGAGACAGGGGCAGGGAAGTCCACGTTCATTAATGCCCTTCGGGGAATAGGACATGAGGAAAGTGAGTCAGCTGAGAGTGGAGCGGTGGAGACAACCATGGACAGGAAGAAATACACCCACCCTAAGTTCCCTAATGTGACCATCTGGGATCTCCCTGGGGTTGGGACAACTAACTTCAAACCAGAAGAATATCTGAAGAAAATGAAGTTCCAGGAGTATGACTTTTTTCTGATCATCTCATCTGCTCGCTTTAGAAATAATGAAGCCCAGCTGGCTGAAGCAATCAAAAAAATGAAAAAGAAGTTCTACTTTGTTCGGACCAAAATTGACAGTGATTTGTGGAATGAGAAGAAAGCTAAACCCAGTTCCTACAATAGGGAGAAAATCCTGGAGGTGATCCGAAGTGACTGTGTAAAGAATCTGCAGAATGCTAACGCAGCCTCTACTCGTGTCTTCTTAGTCTCAAGCTTTGAGGTAGCACAGTTTGATTTTCCTAGCCTGGAGTCCACCCTTTTGGAAGAGCTGCCAGCACACAAGCGCCACATCTTCGTGCAGTGCCTCCCTACCATTACTGAGCCTGCTATTGATCGCAGGAGAGATGTCCTGAAACAGACAATCTGGCTGGAGGCTCTGAAGGCTGGAGCGTCGGCCACCATCCCCATGATGTCATTCTTCAATGACGACATTGAGGAATTTGAGAAGATCCTGAGCCACTACAGGGCTTGCTTTGGGCTGGATGATGAGTCGCTGGAAAACATGGCCAAGGAGTGGTCCATGTCTGTGGAGGAGCTGGAGTCCACCATTAAGTCACCCCATTTGCTGTCAAGTGAGCCGAATGAATCTGTGGCGGACAAGCTGGTGAAAACCATGGAGAAAATTTTTGCCGTCACCGGCGGATTCGTAGCCACTGGCCTTTACTTTAGAAAGAGTTACTATATGCAAAATTATTTTCTTGACACAGTGACAGAGGATGCTAAAGTTCTACTTAAGAAAAAAGTCTTTTTGCAGGACAGTGTGGACTCTGAGTAA
>Irgb10_MSM
ATGGGTCAGTCTTCTTCTAAACCGGATGCAAAGGCTCACAATAAGGCCTCCAGCCTTACTGAATTCTTCAAGAATTTCAAGATGGAAAGCAAAATCATTTCTAAGGAGACCATCGATTCAATTCAGTCATGTATCCAAGAAGGAGACATCCAGAAGGTGATTTCTATAATCAATGCTGCCTTGACAGACATTGAGAAAGCCCCCCTGAACATCGCTGTGACAggggAGACAggGGCAGGGAAgtcCACGTTCATTAATGCCCTTCGGGGAATAGGACATGAGGAAAGTGAGTCAGCTGAGAGTGGAGCGGTGGAGACAACCATGGACAGGAAGAAATACACCCACCCTAAGTTCCCTAATGTGACCATCTGGGATCTCCCTGGGGTTGGGACAACTAACTTCAAACCAGAAGAATATCTGAAGAAAATGAAGTTCCAGGAGTATGACTTTTTTCTGATCATCTCATCTGCTCGCTTTAGAAATAATGAAGCCCAGCTGGCTGAAGCAATCAAAAAAATGAAAAAGAAGTTCTACTTTGTTCGGACCAAAATTGACAGTGATTTGTGGAATGAGAAGAAAGCTAAACCCAGTTCCTACAATAGGGAGAAAATCCTGGAGGCGATCCGAAGTGACTGTGTAAAGAATCTGCAGAATGCTAACGCAGCCTCTACTCGTGTCTTCTTAGTCTCAAGCTTTGAGGTAGCACAGTTTGATTTTCCTAGCCTGGAGTCCACCCTTTTGGAAGAGCTGCCAGCACACAAGCGCCACATCTTCGTGCAGTGCCTCCCTACCATTACTGAGCCTGCTATTGATCGCAGGAGAGATGTCCTGAAACAGACAATCTGGCTGGAGGCTCTGAAGGCTGGAGCGTCGGCCACTATCCCCATGATGTCATTCTTCAATGACGACATTGAGGAATTTGAGAAGATCCTGAGCCACTACAGGGCTTGCTTTGGGCTGGATGATGAGTCGCTGGAAAACATGGCCAAGGAGTGGTCCATGTCTGTGGAGGAGCTGGAGTCCACCATTAAGTCACCCCATTTGCTGTCAAGTGAGCCGAATGAATCTGTGGCGGACAAGCTGGTGAAAACCATGGAGAAAATTTTTGCCGTCACCGGCGGATTCGTAGCCACTGGCCTTTACTTTAGAAAGAGTTACTATATGCAAAATTATTTTCTTGACACAGTGACAGAGGATGCTAAAGTTCTACTTAAGAAAAAAGTCTTTTTGCAGGACAGTGTGGACTCTGAGTAA
>Irgb10_PWK
ATGGGTCAGTCTTCTTCTAAACCGGATGCAAAGGCTCACAATAAGGCCTCCAGCCTTACTGAATTCTTCAAGAATTTCAAGATGGAAAGCAAAATCATTTCTAAGGAGACCATCGATTCAATTCAGTCATGTATCCAAGAAGGAGACATCCAGAAGGTGATTTCTATAATCAATGCTGCCTTGACAGACATTGAGAAAGCCCCCCTGAACATCGCTGTGACAGGGGAGACAGGGGCAGGGAAGTCCACGTTCATTAATGCCCTTCGGGGAATAGGACATGAGGAAAGTGAGTCAGCTGAGAGTGGAGCGGTGGAGACAACCATGGACAGGAAGAAATACACCCACCCTAAGTTCCCTAATGTGACCATCTGGGATCTCCCTGGGGTTGGGACAACTAACTTCAAACCAGAAGAATATCTGAAGAAAATGAAGTTCCAGGAGTATGACTTTTTTCTGATCATCTCATCTGCTCGCTTTAGAAATAATGAAGCCCAGCTGGCTGAAGCAATCAAAAAAATGAAAAAGAAGTTCTACTTTGTTCGGACCAAAATTGACAGTGATTTGTGGAATGAGAAGAAAGCTAAACCCAGTTCCTACAATAGGGAGAAAATCCTGGAGGCGATCCGAAGTGACTGTGTAAAGAATCTGCAGAATGCTAACGCAGCCTCTACTCGTGTCTTCTTAGTCTCAAGCTTTGAGGTAGCACAGTTTGATTTTCCTAGCCTGGAGTCCACCCTTTTGGAAGAGCTGCCAGCACACAAGCGCCACATCTTCGTGCAGTGCCTCCCTACCATTACTGAGCCTGCTATTGATCGCAGGAGAGATGTCCTGAAACAGACAATCTGGCTGGAGGCTCTGAAGGCTGGAGCGTCGGCCACTATCCCCATGATGTCATTCTTCAATGACGACATTGAGGAATTTGAGAAGATCCTGAGCCACTACAGGGCTTGCTTTGGGCTGGATGATGAGTCGCTGGAAAACATGGCCAAGGAGTGGTCCATGTCTGTGGAGGAGCTGGAGTCCACCATTAAGTCACCCCATTTGCTGTCAAGTGAGCCGAATGAATCTGTGGCGGACAAGCTGGTGAAAACCATGGAGAAAATTTTTGCCGTCACCGGCGGATTCGTAGCCACTGGCCTTTACTTTAGAAAGAGTTACTATATGCAAAATTATTTTCTTGACACAGTGACAGAGGATGCTAAAGTTCTACTTAAGAAAAAAGTCTTTTTGCAGGACAGTGTGGACTCTGAGTAA
>Irgb10_CIM
ATGGGTCAGTCTTCTTCTAAACCCGATGCAAAGGCTCACAATATGGCCTCCAGCCTTACTGAATTCTTCAAGAATTTCAAGATGGAAAGCAAAATCATTTCTAAGGAGACCATCGATTCAATTCAGTCATGTATCCAAGAAGGAGACATCCAGAAGGTGATTTCTATAATCAATGCTGCCTTGACAGACATTGAGAAAGCCCCCCTGAACATCGCTGTGACAGGGGAGACAGGGGCAGGGAAGTCCACGTTCATTAATGCCCTTCGGGGAATAGGACATGAGGAAAGTGAGTCAGCTGAGAGTGGAGCGGTGGAGACAACCAAGGACAGGAAGAAATACACCCACCCTAAGTTCCCTAATGTGACCATCTGGGATCTCCCTGGGGTTGGGACAACTAACTTCAAACCAGAAGAATATCTGAAGAAAATGAAGTTCCAGGAGTATGATTTTTTCCTGATCATCTCATCTGCTCGCTTTAGAGATAATGAAGCCCAGCTGGCTGAAGCAATCAAAAAAATGAAAAAGAAGTTCTACTTTGTTCGGACCAAAATTGACAGTGATTTGTGGAATGAGAAGAAAGCTAAACCCAGTTCCTACAATAGGGAGAAAATCCTGGAGGTGATCCGAAGTGACTGTGTAAAGAATCTGCAGAATGCTAACGCAGCCTCTACTCGTGTCTTCTTAGTCTCAAGCTTTGAGGTAGCACAGTTTGATTTTCCTAGCCTGGAGTCCACCCTTTTGGAAGAGCTGCCAGCACACAAGCGCCACATCTTCGTGCAGTGCCTCCCTACCATTACTGAGCCTGCTATTGATCGCAGGAGAGATGTCCTGAAACAGACAATCTGGCTGGAGGCTCTGAAGGCTGGAGCGTCGGCCACCATCCCCATGATGTCATTCTTCAATGACGACATTGAGGAATTTGAGAAGATCCTGAGCCACTACAGGGCTTGCTTTGGGCTAGATGATGAGTCGCTGGAAAACATGGCCAAGGAGTGGTCCATGTCTGTGGAGGAGCTGGAGTCCACCATTAAGTCACCCCATTTGCTGTCAAGTGAGCCGAATGAATCTGTGGCGGACAAGCTGGTGAAAACCATGGAGAAAATTTTTGCCGTCACTGGCGGATTCGTAGCCACTGGCCTTTACTTTAGAAAGAGTTACTATATGCAAAATTATTTTCTTGACACAGTGACAGAGGATGCTAAAGTTCTACTTAAGAAAAAAGTCTTTTTGCAGGACAGTGTGGACTCTGAGTAA
>Irgb10_CAST
ATGGGTCAGTCTTCTTCTAAACCCGATGCAAAGGCTCACAATATGGCCTCCAGCCTTACTGAATTCTTCAAGAATTTCAAGATGGAAAGCAAAATCATTTCTAAGGAGACCATCGATTCAATTCAGTCATGTATCCAAGAAGGAGACATCCAGAAGGTGATTTCTATAATCAATGCTGCCTTGACAGACATTGAGAAAGCCCCCCTGAACATCGCTGTGACAGGGGAGACAGGGGCAGGGAAGTCCACGTTCATTAATGCCCTTCGGGGAATAGGACATGAGGAAAGTGAGTCAGCTGAGAGTGGAGCGGTGGAGACAACCAAGGACAGGAAGAAATACACCCACCCTAAGTTCCCTAATGTGACCATCTGGGATCTCCCTGGGGTTGGGACAACTAACTTCAAACCAGAAGAATATCTGAAGAAAATGAAGTTCCAGGAGTATGATTTTTTCCTGATCATCTCATCTGCTCGCTTTAGAGATAATGAAGCCCAGCTGGCTGAAGCAATCAAAAAAATGAAAAAGAAGTTCTACTTTGTTCGGACCAAAATTGACAGTGATTTGTGGAATGAGAAGAAAGCTAAACCCAGTTCCTACAATAGGGAGAAAATCCTGGAGGTGATCCGAAGTGACTGTGTAAAGAATCTGCAGAATGCTAACGCAGCCTCTACTCGTGTCTTCTTAGTCTCAAGCTTTGAGGTAGCACAGTTTGATTTTCCTAGCCTGGAGTCCACCCTTTTGGAAGAGCTGCCAGCACACAAGCGCCACATCTTCGTGCAGTGCCTCCCTACCATTACTGAGCCTGCTATTGATCGCAGGAGAGATGTCCTGAAACAGACAATCTGGCTGGAGGCTCTGAAGGCTGGAGCGTCGGCCACCATCCCCATGATGTCATTCTTCAATGACGACATTGAGGAATTTGAGAAGATCCTGAGCCACTACAGGGCTTGCTTTGGGCTAGATGATGAGTCGCTGGAAAACATGGCCAAGGAGTGGTCCATGTCTGTGGAGGAGCTGGAGTCCACCATTAAGTCACCCCATTTGCTGTCAAGTGAGCCGAATGAATCTGTGGCGGACAAGCTGGTGAAAACCATGGAGAAAATTTTTGCCGTCACTGGCGGATTCGTAGCCACTGGCCTTTACTTTAGAAAGAGTTACTATATGCAAAATTATTTTCTTGACACAGTGACAGAGGATGCTAAAGTTCTACTTAAGAAAAAAGTCTTTTTGCAGGACAGTGTGGACTCTGAGTAA
>Irgb10_BL/6
ATGGGTCAGTCTTCTTCTAAACCCGATGCAAAGGCTCACAATATGGCCTCCAGCCTTACTGAATTCTTCAAGAATTTCAAGATGGAAAGCAAAATCATTTCTAAGGAGACCATCGATTCAATTCAGTCATGTATCCAAGAAGGAGACATCCAGAAGGTGATTTCTATAATCAATGCTGCCTTGACAGACATTGAGAAAGCCCCCCTGAACATCGCTGTGACAGGGGAGACAGGGGCAGGGAAGTCCACGTTCATTAATGCCCTTCGGGGAATAGGACATGAGGAAAGTGAGTCAGCTGAGAGTGGAGCGGTGGAGACAACCAAGGACAGGAAGAAATACACCCACCCTAAGTTCCCTAATGTGACCATCTGGGATCTCCCTGGGGTTGGGACAACTAACTTCAAACCAGAAGAATATCTGAAGAAAATGAAGTTCCAGGAGTATGATTTTTTCCTGATCATCTCATCTGCTCGCTTTAGAGATAATGAAGCCCAGCTGGCTGAAGCAATCAAAAAAATGAAAAAGAAGTTCTACTTTGTTCGGACCAAAATTGACAGTGATTTGTGGAATGAGAAGAAAGCTAAACCCAGTTCCTACAATAGGGAGAAAATCCTGGAGGTGATCCGAAGTGACTGTGTAAAGAATCTGCAGAATGCTAACGCAGCCTCTACTCGTGTCTTCTTAGTCTCAAGCTTTGAGGTAGCACAGTTTGATTTTCCTAGCCTGGAGTCCACCCTTTTGGAAGAGCTGCCAGCACACAAGCGCCACATCTTCGTGCAGTGCCTCCCTACCATTACTGAGCCTGCTATTGATCGCAGGAGAGATGTCCTGAAACAGACAATCTGGCTGGAGGCTCTGAAGGCTGGAGCGTCGGCCACCATCCCCATGATGTCATTCTTCAATGACGACATTGAGGAATTTGAGAAGATCCTGAGCCACTACAGGGCTTGCTTTGGGCTAGATGATGAGTCGCTGGAAAACATGGCCAAGGAGTGGTCCATGTCTGTGGAGGAGCTGGAGTCCACCATTAAGTCACCCCATTTGCTGTCAAGTGAGCCGAATGAATCTGTGGCGGACAAGCTGGTGAAAACCATGGAGAAAATTTTTGCCGTCACTGGCGGATTCGTAGCCACTGGCCTTTACTTTAGAAAGAGTTACTATATGCAAAATTATTTTCTTGACACAGTGACAGAGGATGCTAAAGTTCTACTTAAGAAAAAAGTCTTTTTGCAGGACAGTGTGGACTCTGAGTAA
>Irgb10_CTP
ATGGGTCAGTCTTCTTCTAAACCCGATGCAAAGGCTCACAATATGGCCTCCAGCCTTACTGAATTCTTCAAGAATTTCAAGATGGAAAGCAAAATCATTTCTAAGGAGACCATCGATTCAATTCAGTCATGTATCCAAGAAGGAGACATCCAGAAGGTGATTTCTATAATCAATGCTGCCTTGACAGACATTGAGAAAGCCCCCCTGAACATCGCTGTGACAGGGGAGACAGGGGCAGGGAAGTCCACGTTCATTAATGCCCTTCGGGGAATAGGACATGAGGAAAGTGAGTCAGCTGAGAGTGGAGCGGTGGAGACAACCAAGGACAGGAAGAAATACACCCACCCTAAGTTCCCTAATGTGACCATCTGGGATCTCCCTGGGGTTGGGACAACTAACTTCAAACCAGAAGAATATCTGAAGAAAATGAAGTTCCAGGAGTATGATTTTTTCCTGATCATCTCATCTGCTCGCTTTAGAGATAATGAAGCCCAGCTGGCTGAAGCAATCAAAAAAATGAAAAAGAAGTTCTACTTTGTTCGGACCAAAATTGACAGTGATTTGTGGAATGAGAAGAAAGCTAAACCCAGTTCCTACAATAGGGAGAAAATCCTGGAGGTGATCCGAAGTGACTGTGTAAAGAATCTGCAGAATGCTAACGCAGCCTCTACTCGTGTCTTCTTAGTCTCAAGCTTTGAGGTAGCACAGTTTGATTTTCCTAGCCTGGAGTCCACCCTTTTGGAAGAGCTGCCAGCACACAAGCGCCACATCTTCGTGCAGTGCCTCCCTACCATTACTGAGCCTGCTATTGATCGCAGGAGAGATGTCCTGAAACAGACAATCTGGCTGGAGGCTCTGAAGGCTGGAGCGTCGGCCACCATCCCCATGATGTCATTCTTCAATGACGACATTGAGGAATTTGAGAAGATCCTGAGCCACTACAGGGCTTGCTTTGGGCTAGATGATGAGTCGCTGGAAAACATGGCCAAGGAGTGGTCCATGTCTGTGGAGGAGCTGGAGTCCACCATTAAGTCACCCCATTTGCTGTCAAGTGAGCCGAATGAATCTGTGGCGGACAAGCTGGTGAAAACCATGGAGAAAATTTTTGCCGTCACTGGCGGATTCGTAGCCACTGGCCTTTACTTTAGAAAGAGTTACTATATGCAAAATTATTTTCTTGACACAGTGACAGAGGATGCTAAAGTTCTACTTAAGAAAAAAGTCTTTTTGCAGGACAGTGTGGACTCTGAGTAA
>Irgb10_JH4
ATGGGTCAGTCTTCTTCTAAACCGGATGCAAAGGCTCACAATAAGGCCTCCAGCCTTACTGAATTCTTCAAGAATTTCAAGATGGAAAGCAAAATCATTTCTAAGGAGACCATCGATTCAATTCAGTCATGTATCCAAGAAGGAGACATCCAGAAGGTGATTTCTATAATCAATGCTGCCTTGACAGACATTGAGAAAGCCCCCCTGAACATCGCTGTGACAGGGGAGACAGGGGCAGGGAAGTCCACGTTCATTAATGCCCTTCGGGGAATAGGACATGAGGAAAGTGAGTCAGCTGAGAGTGGAGCGGTGGAGACAACCATGGACAGGAAGAAATACACCCACCCTAAGTTCCCTAATGTGACCATCTGGGATCTCCCTGGGGTTGGGACAACTAACTTCAAACCAGAAGAATATCTGAAGAAAATGAAGTTCCAGGAGTATGACTTTTTTCTGATCATCTCATCTGCTCGCTTTAGAAATAATGAAGCCCAGCTGGCTGAAGCAATCAAAAAAATGAAAAAGAAGTTCTACTTTGTTCGGACCAAAATTGACAGTGATTTGTGGAATGAGAAGAAAGCTAAACCCAGTTCCTACAATAGGGAGAAAATCCTGGAGGCGATCCGAAGTGACTGTGTAAAGAATCTGCAGAATGCTAACGCAGCCTCTACTCGTGTCTTCTTAGTCTCAAGCTTTGAGGTAGCACAGTTTGATTTTCCTAGCCTGGAGTCCACCCTTTTGGAAGAGCTGCCAGCACACAAGCGCCACATCTTCGTGCAGTGCCTCCCTACCATTACTGAGCCTGCTATTGATCGCAGGAGAGATGTCCTGAAACAGACAATCTGGCTGGAGGCTCTGAAGGCTGGAGCGTCGGCCACTATCCCCATGATGTCATTCTTCAATGACGACATTGAGGAATTTGAGAAGATCCTGAGCCACTACAGGGCTTGCTTTGGGCTGGATGATGAGTCGCTGGAAAACATGGCCAAGGAGTGGTCCATGTCTGTGGAGGAGCTGGAGTCCACCATTAAGTCACCCCATTTGCTGTCAAGTGAGCCGAATGAATCTGTGGCGGACAAGCTGGTGAAAACCATGGAGAAAATTTTTGCCGTCACCGGCGGATTCGTAGCCACTGGCCTTTACTTTAGAAAGAGTTACTATATGCAAAATTATTTTCTTGACACAGTGACAGAGGATGCTAAAGTTCTACTTAAGAAAAAAGTCTTTTTGCAGGACAGTGTGGACTCTGAGTAA
>Irgb10_JH6
ATGGGTCAGTCTTCTTCTAAACCGGATGCAAAGGCTCACAATAAGGCCTCCAGCCTTACTGAATTCTTCAAGAATTTCAAGATGGAAAGCAAAATCATTTCTAAGGAGACCATCGATTCAATTCAGTCATGTATCCAAGAAGGAGACATCCAGAAGGTGATTTCTATAATCAATGCTGCCTTGACAGACATTGAGAAAGCCCCCCTGAACATCGCTGTGACAGGGGAGACAGGGGCAGGGAAGTCCACGTTCATTAATGCCCTTCGGGGAATAGGACATGAGGAAAGTGAGTCAGCTGAGAGTGGAGCGGTGGAGACAACCATGGACAGGAAGAAATACACCCACCCTAAGTTCCCTAATGTGACCATCTGGGATCTCCCTGGGGTTGGGACAACTAACTTCAAACCAGAAGAATATCTGAAGAAAATGAAGTTCCAGGAGTATGACTTTTTTCTGATCATCTCATCTGCTCGCTTTAGAAATAATGAAGCCCAGCTGGCTGAAGCAATCAAAAAAATGAAAAAGAAGTTCTACTTTGTTCGGACCAAAATTGACAGTGATTTGTGGAATGAGAAGAAAGCTAAACCCAGTTCCTACAATAGGGAGAAAATCCTGGAGGCGATCCGAAGTGACTGTGTAAAGAATCTGCAGAATGCTAACGCAGCCTCTACTCGTGTCTTCTTAGTCTCAAGCTTTGAGGTAGCACAGTTTGATTTTCCTAGCCTGGAGTCCACCCTTTTGGAAGAGCTGCCAGCACACAAGCGCCACATCTTCGTGCAGTGCCTCCCTACCATTACTGAGCCTGCTATTGATCGCAGGAGAGATGTCCTGAAACAGACAATCTGGCTGGAGGCTCTGAAGGCTGGAGCGTCGGCCACTATCCCCATGATGTCATTCTTCAATGACGACATTGAGGAATTTGAGAAGATCCTGAGCCACTACAGGGCTTGCTTTGGGCTGGATGATGAGTCGCTGGAAAACATGGCCAAGGAGTGGTCCATGTCTGTGGAGGAGCTGGAGTCCACCATTAAGTCACCCCATTTGCTGTCAAGTGAGCCGAATGAATCTGTGGCGGACAAGCTGGTGAAAACCATGGAGAAAATTTTTGCCGTCACCGGCGGATTCGTAGCCACTGGCCTTTACTTTAGAAAGAGTTACTATATGCAAAATTATTTTCTTGACACAGTGACAGAGGATGCTAAAGTTCTACTTAAGAAAAAAGTCTTTTTGCAGGACAGTGTGGACTCTGAGTAA
>Irgb10_MC22
ATGGGTCAGTCTTCTTCTAAACCCGATGCAAAGGCTCACAATACGGCCTCCAGCCTTACTGAATTCTTCAAGAATTTCAAGATGGAAAGCAAAATCATTTCTAAGGAGACCATCGATTCAATTCAGTCATGTATCCAAGAAGGAGACATCCAGAAGGTGATTTCTATAATCAATGCTGCCTTGACAGACATTGAGAAAGCCCCCCTGAACATCGCTGTGACAGGGGAGACAGGGGCAGGGAAGTCCACGTTCATTAATGCCCTTCGGGGAATAGGACATGAGGAAAGTGAGTCAGCTGAGAGTGGAGCGGTGGAGACAACCATGGACAGGAAGAAATACACCCACCCTAAGTTCCCTAATGTGACCATCTGGGATCTCCCTGGGGTTGGGACAACTAACTTCAAACCAGAAGAATATCTGAAGAAAATGAAGTTCCAGGAGTATGACTTTTTTCTGATCATCTCATCTGCTCGCTTTAGAAATAATGAAGCCCAGCTGGCTGAAGCAATCAAAAAAATGAAAAAGAAGTTCTACTTTGTTCGGACCAAAATTGACAGTGATTTGTGGAATGAGAAGAAAGCTAAACCCAGTTCCTACAATAGGGAGAAAATCCTGGAGGTGATCCGAAGTGACTGTGTAAAGAATCTGCAGAATGCTAACGCAGCCTCTACTCGTGTCTTCTTAGTCTCAAGCTTTGAGGTAGCACAGTTTGATTTTCCTAGCCTGGAGTCCACCCTTTTGGAAGAGCTGCCAGCACACAAGCGCCACATCTTCGTGCAGTGCCTCCCTACCATTACTGAGCCTGCTATTGATCGCAGGAGAGATGTCCTGAAACAGACAATCTGGCTGGAGGCTCTGAAGGCTGGAGCGTCGGCCACCATCCCCATGATGTCATTCTTCAATGACGACATTGAGGAATTTGAGAAGATCCTGAGCCACTACAGGGCTTGCTTTGGGCTGGATGATGAGTCGCTGGAAAACATGGCCAAGGAGTGGTCCATGTCTGTGGAGGAGCTGGAGTCCACCATTAAGTCACCCCATTTGCTGTCAAGTGAGCCGAATGAATCTGTGGCGGACAAGCTGGTGAAAACCATGGAGAAAATTTTTGCCGTCACCGGCGGATTCGTAGCCACTGGCCTTTACTTTAGAAAGAGTTACTATATGCAAAATTATTTTCTTGACACAGTGACAGAGGATGCTAAAGTTCTACTTAAGAAAAAAGTCTTTTTGCAGGACAGTGTGGACTCTGAGTAA
>Irgb10_MC27_1
ATGGGTCAGTCTTCTTCTAAACCCGATGCAAAGGCTCACAATACGGCCTCCAGCCTTACTGAATTCTTCAAGAATTTCAAGATGGAAAGCAAAATCATTTCTAAGGAGACCATCGATTCAATTCAGTCATGTATCCAAGAAGGAGACATCCAGAAGGTGATTTCTATAATCAATGCTGCCTTGACAGACATTGAGAAAGCCCCCCTGAACATCGCTGTGACAGGGGAGACAGGGGCAGGGAAGTCCACGTTCATTAATGCCCTTCGGGGAATAGGACATGAGGAAAGTGAGTCAGCTGAGAGTGGAGCGGTGGAGACAACCATGGACAGGAAGAAATACACCCACCCTAAGTTCCCTAATGTGACCATCTGGGATCTCCCTGGGGTTGGGACAACTAACTTCAAACCAGAAGAATATCTGAAGAAAATGAAGTTCCAGGAGTATGACTTTTTTCTGATCATCTCATCTGCTCGCTTTAGAAATAATGAAGCCCAGCTGGCTGAAGCAATCAAAAAAATGAAAAAGAAGTTCTACTTTGTTCGGACCAAAATTGACAGTGATTTGTGGAATGAGAAGAAAGCTAAACCCAGTTCCTACAATAGGGAGAAAATCCTGGAGGTGATCCGAAGTGACTGTGTAAAGAATCTGCAGAATGCTAACGCAGCCTCTACTCGTGTCTTCTTAGTCTCAAGCTTTGAGGTAGCACAGTTTGATTTTCCTAGCCTGGAGTCCACCCTTTTGGAAGAGCTGCCAGCACACAAGCGCCACATCTTCGTGCAGTGCCTCCCTACCATTACTGAGCCTGCTATTGATCGCAGGAGAGATGTCCTGAAACAGACAATCTGGCTGGAGGCTCTGAAGGCTGGAGCGTCGGCCACCATCCCCATGATGTCATTCTTCAATGACGACATTGAGGAATTTGAGAAGATCCTGAGCCACTACAGGGCTTGCTTTGGGCTGGATGATGAGTCGCTGGAAAACATGGCCAAGGAGTGGTCCATGTCTGTGGAGGAGCTGGAGTCCACCATTAAGTCACCCCATTTGCTGTCAAGTGAGCCGAATGAATCTGTGGCGGACAAGCTGGTGAAAACCATGGAGAAAATTTTTGCCGTCACCGGCGGATTCGTAGCCACTGGCCTTTACTTTAGAAAGAGTTACTATATGCAAAATTATTTTCTTGACACAGTGACAGAGGATGCTAAAGTTCTACTTAAGAAAAAAGTCTTTTTGCAGGACAGTGTGGACTCTGAGTAA
>Irgb10_MC27_2
ATGGGTCAGTCTTCTTCTAAACCCGATGCAAAGGCTCACAATACGGCCTCCAACCTTACTGAATTCTTCAAGAATTTCAAGATGGAAAGCAAAATCATTTCTAAGGAGACCATCGATTCAATTCAGTCATGTATCCAAGAAGGAGACATCCAGAAGGTGATTTCTATAATCAATGCTGCCTTGACAGACATTGAGAAAGCCCCCCTGAACATCGCTGTGACAGGGGAGACAGGGGCAGGGAAGTCCACGTTCATTAATGCCCTTCGGGGAATAGGACATGAGGAAAGTGAGTCAGCTGAGAGTGGAGCGGTGGAGACAACCATGGACAGGAAGAAATACACCCACCCTAAGTTCCCTAATGTGACCATCTGGGATCTCCCTGGGGTTGGGACAACTAACTTCAAACCAGAAGAATATCTGAAGAAAATGAAGTTCCAGGAGTATGACTTTTTTCTGATCATCTCATCTGCTCGCTTTAAAAATAATGAAGCCCAGCTGGCTGAAGCAATCAAAAAAATGAAAAAGAAGTTCTACTTTGTTCGGACCAAAATTGACAGTGATTTGTGGAATGAGAAGAAAGCTAAACCCAGTTCCTACAATAGGGAGAAAATCCTGGAGGCGATCCGAAGTGACTGTGTAAAGAATCTGCAGAATGCTAACGCAGCCTCTACTCGTGTCTTCTTAGTCTCAAGCTTTGAGGTAGCACAGTTTGATTTTCCTAGCCTGGAGTCCACCCTTTTGGAAGAGCTGCCAGCACACAAGCGCCACATCTTCGTGCAGTGCCTCCCTACCATTACTGAGCCTGCTATTGATCGCAGGAGAGATGTCCTGAAACAGACAATCTGGCTGGAGGCTCTGAAGGCTGGAGCGTCGGCCACCATCCCCATGATGTCATTCTTCAATGACGACATTGAGGAATTTGAGAAGATCCTGAGCCACTACAGGGCTTGCTTTGGGCTGGATGATGAGTCGCTGGAAAACATGGCCAAGGAGTGGTCCATGTCTGTGGAGGAGCTGGAGTCCACCATTAAGTCACCCCATTTGCTGTCAAGTGAGCCGAATGAATCTGTGGCGGACAAGTTGGTGAAAACCATGGAGAAAATTTTTGCCGTCACCGGCGGATTCGTAGCCACTGGCCTTTACTTTAGAAAGAGTTACTATATGCAAAATTATTTTCTTGACACAGTGACAGAGGATGCTAAAGTTCTACTTAAGAAAAAAGTCTTTTTGCAGGACAGTGTGGACTCTGAGTAA
>Irgb10_MC5_1
ATGGGTCAGTCTTCTTCTAAACCCGATGCAAAGGCTCACAATACGGCCTCCAGCCTTACTGAATTCTTCAAGAATTTCAAGATGGAAAGCAAAATCATTTCTAAGGAGACCATCGATTCAATTCAGTCATGTATCCAAGAAGGAGACATCCAGAAGGTGATTTCTATAATCAATGCTGCCTTGACAGACATTGAGAAAGCCCCCCTGAACATCGCTGTGACAGGGGAGACAGGGGCAGGGAAGTCCACGTTCATTAATGCCCTTCGGGGAATAGGACATGAGGAAAGTGAGTCAGCTGAGAGTGGAGCGGTGGAGACAACCATGGACAGGAAGAAATACACCCACCCTAAGTTCCCTAATGTGACCATCTGGGATCTCCCTGGGGTTGGGACAACTAACTTCAAACCAGAAGAATATCTGAAGAAAATGAAGTTCCAGGAGTATGACTTTTTTCTGATCATCTCATCTGCTCGCTTTAGAAATAATGAAGCCCAGCTGGCTGAAGCAATCAAAAAAATGAAAAAGAAGTTCTACTTTGTTCGGACCAAAATTGACAGTGATTTGTGGAATGAGAAGAAAGCTAAACCCAGTTCCTACAATAGGGAGAAAATCCTGGAGGTGATCCGAAGTGACTGTGTAAAGAATCTGCAGAATGCTAACGCAGCCTCTACTCGTGTCTTCTTAGTCTCAAGCTTTGAGGTAGCACAGTTTGATTTTCCTAGCCTGGAGTCCACCCTTTTGGAAGAGCTGCCAGCACACAAGCGCCACATCTTCGTGCAGTGCCTCCCTACCATTACTGAGCCTGCTATTGATCGCAGGAGAGATGTCCTGAAACAGACAATCTGGCTGGAGGCTCTGAAGGCTGGAGCGTCGGCCACCATCCCCATGATGTCATTCTTCAATGACGACATTGAGGAATTTGAGAAGATCCTGAGCCACTACAGGGCTTGCTTTGGGCTGGATGATGAGTCGCTGGAAAACATGGCCAAGGAGTGGTCCATGTCTGTGGAGGAGCTGGAGTCCACCATTAAGTCACCCCATTTGCTGTCAAGTGAGCCGAATGAATCTGTGGCGGACAAGCTGGTGAAAACCATGGAGAAAATTTTTGCCGTCACCGGCGGATTCGTAGCCACTGGCCTTTACTTTAGAAAGAGTTACTATATGCAAAATTATTTTCTTGACACAGTGACAGAGGATGCTAAAGTTCTACTTAAGAAAAAAGTCTTTTTGCAGGACAGTGTGGACTCTGAGTAA
>Irgb10_MC5_2
ATGGGTCAGTCTTCTTCTAAACCCGATGCAAAGGCTCACAATACGGCCTCCAACCTTACTGAATTCTTCAAGAATTTCAAGATGGAAAGCAAAATCATTTCTAAGGAGACCATCGATTCAATTCAGTCATGTATCCAAGAAGGAGACATCCAGAAGGTGATTTCTATAATCAATGCTGCCTTGACAGACATTGAGAAAGCCCCCCTGAACATCGCTGTGACAGGGGAGACAGGGGCAGGGAAGTCCACGTTCATTAATGCCCTTCGGGGAATAGGACATGAGGAAAGTGAGTCAGCTGAGAGTGGAGCGGTGGAGACAACCATGGACAGGAAGAAATACACCCACCCTAAGTTCCCTAATGTGACCATCTGGGATCTCCCTGGGGTTGGGACAACTAACTTCAAACCAGAAGAATATCTGAAGAAAATGAAGTTCCAGGAGTATGACTTTTTTCTGATCATCTCATCTGCTCGCTTTAAAAATAATGAAGCCCAGCTGGCTGAAGCAATCAAAAAAATGAAAAAGAAGTTCTACTTTGTTCGGACCAAAATTGACAGTGATTTGTGGAATGAGAAGAAAGCTAAACCCAGTTCCTACAATAGGGAGAAAATCCTGGAGGCGATCCGAAGTGACTGTGTAAAGAATCTGCAGAATGCTAACGCAGCCTCTACTCGTGTCTTCTTAGTCTCAAGCTTTGAGGTAGCACAGTTTGATTTTCCTAGCCTGGAGTCCACCCTTTTGGAAGAGCTGCCAGCACACAAGCGCCACATCTTCGTGCAGTGCCTCCCTACCATTACTGAGCCTGCTATTGATCGCAGGAGAGATGTCCTGAAACAGACAATCTGGCTGGAGGCTCTGAAGGCTGGAGCGTCGGCCACCATCCCCATGATGTCATTCTTCAATGACGACATTGAGGAATTTGAGAAGATCCTGAGCCACTACAGGGCTTGCTTTGGGCTGGATGATGAGTCGCTGGAAAACATGGCCAAGGAGTGGTCCATGTCTGTGGAGGAGCTGGAGTCCACCATTAAGTCACCCCATTTGCTGTCAAGTGAGCCGAATGAATCTGTGGCGGACAAGTTGGTGAAAACCATGGAGAAAATTTTTGCCGTCACCGGCGGATTCGTAGCCACTGGCCTTTACTTTAGAAAGAGTTACTATATGCAAAATTATTTTCTTGACACAGTGACAGAGGATGCTAAAGTTCTACTTAAGAAAAAAGTCTTTTTGCAGGACAGTGTGGACTCTGAGTAA
>Irgb10_D18
ATGGGTCAGTCTTCTTCTAAACCCGATGCAAAGGCTCACAATACGGCCTCCAGCCTTACTGAATTCTTCAAGAATTTCAAGATGGAAAGCAAAATCATTTCTAAGGAGACCATCGATTCAATTCAGTCATGTATCCAAGAAGGAGACATCCAGAAGGTGATTTCTATAATCAATGCTGCCTTGACAGACATTGAGAAAGCCCCCCTGAACATCGCTGTGACAGGGGAGACAGGGGCAGGGAAGTCCACGTTCATTAATGCCCTTCGGGGAATAGGACATGAGGAAAGTGAGTCAGCTGAGAGTGGAGCGGTGGAGACAACCATGGACAGGAAGAAATACACCCACCCTAAGTTCCCTAATGTGACCATCTGGGATCTCCCTGGGGTTGGGACAACTAACTTCAAACCAGAAGAATATCTGAAGAAAATGAAGTTCCAGGAGTATGACTTTTTTCTGATCATCTCATCTGCTCGCTTTAGAAATAATGAAGCCCAGCTGGCTGAAGCAATCAAAAAAATGAAAAAGAAGTTCTACTTTGTTCGGACCAAAATTGACAGTGATTTGTGGAATGAGAAGAAAGCTAAACCCAGTTCCTACAATAGGGAGAAAATCCTGGAGGTGATCCGAAGTGACTGTGTAAAGAATCTGCAGAATGCTAACGCAGCCTCTACTCGTGTCTTCTTAGTCTCAAGCTTTGAGGTAGCACAGTTTGATTTTCCTAGCCTGGAGTCCACCCTTTTGGAAGAGCTGCCAGCACACAAGCGCCACATCTTCGTGCAGTGCCTCCCTACCATTACTGAGCCTGCTATTGATCGCAGGAGAGATGTCCTGAAACAGACAATCTGGCTGGAGGCTCTGAAGGCTGGAGCGTCGGCCACCATCCCCATGATGTCATTCTTCAATGACGACATTGAGGAATTTGAGAAGATCCTGAGCCACTACAGGGCTTGCTTTGGGCTGGATGATGAGTCGCTGGAAAACATGGCCAAGGAGTGGTCCATGTCTGTGGAGGAGCTGGAGTCCACCATTAAGTCACCCCATTTGCTGTCAAGTGAGCCGAATGAATCTGTGGCGGACAAGCTGGTGAAAACCATGGAGAAAATTTTTGCCGTCACCGGCGGATTCGTAGCCACTGGCCTTTACTTTAGAAAGAGTTACTATATGCAAAATTATTTTCTTGACACAGTGACAGAGGATGCTAAAGTTCTACTTAAGAAAAAAGTCTTTTTGCAGGACAGTGTGGACTCTGAGTAA
>Irgb10_D9
ATGGGTCAGTCTTCTTCTAAACCCGATGCAAAGGCTCACAATACGGCCTCCAGCCTTACTGAATTCTTCAAGAATTTCAAGATGGAAAGCAAAATCATTTCTAAGGAGACCATCGATTCAATTCAGTCATGTATCCAAGAAGGAGACATCCAGAAGGTGATTTCTATAATCAATGCTGCCTTGACAGACATTGAGAAAGCCCCCCTGAACATCGCTGTGACAGGGGAGACAGGGGCAGGGAAGTCCACGTTCATTAATGCCCTTCGGGGAATAGGACATGAGGAAAGTGAGTCAGCTGAGAGTGGAGCGGTGGAGACAACCATGGACAGGAAGAAATACACCCACCCTAAGTTCCCTAATGTGACCATCTGGGATCTCCCTGGGGTTGGGACAACTAACTTCAAACCAGAAGAATATCTGAAGAAAATGAAGTTCCAGGAGTATGACTTTTTTCTGATCATCTCATCTGCTCGCTTTAGAAATAATGAAGCCCAGCTGGCTGAAGCAATCAAAAAAATGAAAAAGAAGTTCTACTTTGTTCGGACCAAAATTGACAGTGATTTGTGGAATGAGAAGAAAGCTAAACCCAGTTCCTACAATAGGGAGAAAATCCTGGAGGTGATCCGAAGTGACTGTGTAAAGAATCTGCAGAATGCTAACGCAGCCTCTACTCGTGTCTTCTTAGTCTCAAGCTTTGAGGTAGCACAGTTTGATTTTCCTAGCCTGGAGTCCACCCTTTTGGAAGAGCTGCCAGCACACAAGCGCCACATCTTCGTGCAGTGCCTCCCTACCATTACTGAGCCTGCTATTGATCGCAGGAGAGATGTCCTGAAACAGACAATCTGGCTGGAGGCTCTGAAGGCTGGAGCGTCGGCCACCATCCCCATGATGTCATTCTTCAATGACGACATTGAGGAATTTGAGAAGATCCTGAGCCACTACAGGGCTTGCTTTGGGCTGGATGATGAGTCGCTGGAAAACATGGCCAAGGAGTGGTCCATGTCTGTGGAGGAGCTGGAGTCCACCATTAAGTCACCCCATTTGCTGTCAAGTGAGCCGAATGAATCTGTGGCGGACAAGCTGGTGAAAACCATGGAGAAAATTTTTGCCGTCACCGGCGGATTCGTAGCCACTGGCCTTTACTTTAGAAAGAGTTACTATATGCAAAATTATTTTCTTGACACAGTGACAGAGGATGCTAAAGTTCTACTTAAGAAAAAAGTCTTTTTGCAGGACAGTGTGGACTCTGAGTAA
>Irgb10_W1.1_1
ATGGGTCAGTCTTCTTCTAAACCCGATGCAAAGGCTCACAATACGGCCTCCAGCCTTACTGAATTCTTCAAGAATTTCAAGATGGAAAGCAAAATCATTTCTAAGGAGACCATCGATTCAATTCAGTCATGTATCCAAGAAGGAGACATCCAGAAGGTGATTTCTATAATCAATGCTGCCTTGACAGACATTGAGAAAGCCCCCCTGAACATCGCTGTGACAGGGGAGACAGGGGCAGGGAAGTCCACGTTCATTAATGCCCTTCGGGGAATAGGACATGAGGAAAGTGAGTCAGCTGAGAGTGGAGCGGTGGAGACAACCATGGACAGGAAGAAATACACCCACCCTAAGTTCCCTAATGTGACCATCTGGGATCTCCCTGGGGTTGGGACAACTAACTTCAAACCAGAAGAATATCTGAAGAAAATGAAGTTCCAGGAGTATGACTTTTTTCTGATCATCTCATCTGCTCGCTTTAGAAATAATGAAGCCCAGCTGGCTGAAGCAATCAAAAAAATGAAAAAGAAGTTCTACTTTGTTCGGACCAAAATTGACAGTGATTTGTGGAATGAGAAGAAAGCTAAACCCAGTTCCTACAATAGGGAGAAAATCCTGGAGGTGATCCGAAGTGACTGTGTAAAGAATCTGCAGAATGCTAACGCAGCCTCTACTCGTGTCTTCTTAGTCTCAAGCTTTGAGGTAGCACAGTTTGATTTTCCTAGCCTGGAGTCCACCCTTTTGGAAGAGCTGCCAGCACACAAGCGCCACATCTTCGTGCAGTGCCTCCCTACCATTACTGAGCCTGCTATTGATCGCAGGAGAGATGTCCTGAAACAGACAATCTGGCTGGAGGCTCTGAAGGCTGGAGCGTCGGCCACCATCCCCATGATGTCATTCTTCAATGACGACATTGAGGAATTTGAGAAGATCCTGAGCCACTACAGGGCTTGCTTTGGGCTGGATGATGAGTCGCTGGAAAACATGGCCAAGGAGTGGTCCATGTCTGTGGAGGAGCTGGAGTCCACCATTAAGTCACCCCATTTGCTGTCAAGTGAGCCGAATGAATCTGTGGCGGACAAGCTGGTGAAAACCATGGAGAAAATTTTTGCCGTCACCGGCGGATTCGTAGCCACTGGCCTTTACTTTAGAAAGAGTTACTATATGCAAAATTATTTTCTTGACACAGTGACAGAGGATGCTAAAGTTCTACTTAAGAAAAAAGTCTTTTTGCAGGACAGTGTGGACTCTGAGTAA
>Irgb10_W1.1_2
ATGGGTCAGTCTTCTTCTAAACCCGATGCAAAGGCTCACAATAAGGCCTCCAGCCTTACTGAATTCTTCAAGAATTTCAAGATGGAAAGCAAAATCATTTCTAAGGAGACCATCGATTCAATTCAGTCATGTATCCAAGAAGGAGACATCCAGAAGGTGATTTCTATAATCAATGCTGCCTTGACAGACATTGAGAAAGCCCCCCTGAACATCGCTGTGACAGGGGAGACAGGGGCAGGGAAGTCCACGTTCATTAATGCCCTTCGGGGAATAGGACATGAGGAAAGTGAGTCAGCTGAGAGTGGAGCGGTGGAGACAACCATGGACAGGAAGAAATACACCCACCCTAAGTTCCCTAATGTGACCATCTGGGATCTCCCTGGGGTTGGGACAACTAACTTCAAACCAGAAGAATATCTGAAGAAAATGAAGTTCCAGGAGTATGACTTTTTTCTGATCATCTCATCTGCTCGCTTTAGAAATAATGAAGCCCAGCTGGCTGAAGCAATCAAAAAAATGAAAAAGAAGTTCTACTTTGTTCGGACCAAAATTGACAGTGATTTGTGGAATGAGAAGAAAGCTAAACCCAGTTCCTACAATAGGGAGAAAATCCTGGAGGCGATCCGAAGTGACTGTGTAAAGAATCTGCAGAATGCTAACGCAGCCTCTACTCGTGTCTTCTTAGTCTCAAGCTTTGAGGTAGCACAGTTTGATTTTCCTAGCCTGGAGTCCACCCTTTTGGAAGAGCTGCCAGCACACAAGCGCCACATCTTCGTGCAGTGCCTCCCTACCATTACTGAGCCTGCTATTGATCGCAGGAGAGATGTCCTGAAACAGACAATCTGGCTGGAGGCTCTGAAGGCTGGAGCGTCGGCCACTATCCCCATGATGTCATTCTTCAATGACGACATTGAGGAATTTGAGAAGATCCTGAGCCACTACAGGGCTTGCTTTGGGCTGGATGATGAGTCGCTGGAAAACATGGCCAAGGAGTGGTCCATGTCTGTGGAGGAGCTGGAGTCCACCATTAAGTCACCCCATTTGCTGTCAAGTGAGCCGAATGAATCTGTGGCGGACAAGCTGGTGAAAACCATGGAGAAAATTTTTGCCGTCACCGGCGGATTCGTAGCCACTGGCCTTTACTTTAGAAAGAGTTACTATATGCAAAATTATTTTCTTGACACAGTGACAGAGGATGCTAAAGTTCTACTTAAGAAAAAAGTCTTTTTGCAGGACAGTGTGGACTCTGAGTAA
>Irgb10_W3.1
ATGGGTCAGTCTTCTTCTAAACCGGATGCAAAGGCTCACAATAAGGCCTCCAGCCTTACTGAATTCTTCAAGAATTTCAAGATGGAAAGCAAAATCATTTCTAAGGAGACCATCGATTCAATTCAGTCATGTATCCAAGAAGGAGACATCCAGAAGGTGATTTCTATAATCAATGCTGCCTTGACAGACATTGAGAAAGCCCCCCTGAACATCGCTGTGACAGGGGAGACAGGGGCAGGGAAGTCCACGTTCATTAATGCCCTTCGGGGAATAGGACATGAGGAAAGTGAGTCAGCTGAGAGTGGAGCGGTGGAGACAACCATGGACAGGAAGAAATACACCCACCCTAAGTTCCCTAATGTGACCATCTGGGATCTCCCTGGGGTTGGGACAACTAACTTCAAACCAGAAGAATATCTGAAGAAAATGAAGTTCCAGGAGTATGACTTTTTTCTGATCATCTCATCTGCTCGCTTTAGAAATAATGAAGCCCAGCTGGCTGAAGCAATCAAAAAAATGAAAAAGAAGTTCTACTTTGTTCGGACCAAAATTGACAGTGATTTGTGGAATGAGAAGAAAGCTAAACCCAGTTCCTACAATAGGGAGAAAATCCTGGAGGCGATCCGAAGTGACTGTGTAAAGAATCTGCAGAATGCTAACGCAGCCTCTACTCGTGTCTTCTTAGTCTCAAGCTTTGAGGTAGCACAGTTTGATTTTCCTAGCCTGGAGTCCACCCTTTTGGAAGAGCTGCCAGCACACAAGCGCCACATCTTCGTGCAGTGCCTCCCTACCATTACTGAGCCTGCTATTGATCGCAGGAGAGATGTCCTGAAACAGACAATCTGGCTGGAGGCTCTGAAGGCTGGAGCGTCGGCCACTATCCCCATGATGTCATTCTTCAATGACGACATTGAGGAATTTGAGAAGATCCTGAGCCACTACAGGGCTTGCTTTGGGCTGGATGATGAGTCGCTGGAAAACATGGCCAAGGAGTGGTCCATGTCTGTGGAGGAGCTGGAGTCCACCATTAAGTCACCCCATTTGCTGTCAAGTGAGCCGAATGAATCTGTGGCGGACAAGCTGGTGAAAACCATGGAGAAAATTTTTGCCGTCACCGGCGGATTCGTAGCCACTGGCCTTTACTTTAGAAAGAGTTACTATATGCAAAATTATTTTCTTGACACAGTGACAGAGGATGCTAAAGTTCTACTTAAGAAAAAAGTCTTTTTGCAGGACAGTGTGGACTCTGAGTAA
>Irgb10_W3.2
ATGGGTCAGTCTTCTTCTAAACCGGATGCAAAGGCTCACAATAAGGCCTCCAGCCTTACTGAATTCTTCAAGAATTTCAAGATGGAAAGCAAAATCATTTCTAAGGAGACCATCGATTCAATTCAGTCATGTATCCAAGAAGGAGACATCCAGAAGGTGATTTCTATAATCAATGCTGCCTTGACAGACATTGAGAAAGCCCCCCTGAACATCGCTGTGACAGGGGAGACAGGGGCAGGGAAGTCCACGTTCATTAATGCCCTTCGGGGAATAGGACATGAGGAAAGTGAGTCAGCTGAGAGTGGAGCGGTGGAGACAACCATGGACAGGAAGAAATACACCCACCCTAAGTTCCCTAATGTGACCATCTGGGATCTCCCTGGGGTTGGGACAACTAACTTCAAACCAGAAGAATATCTGAAGAAAATGAAGTTCCAGGAGTATGACTTTTTTCTGATCATCTCATCTGCTCGCTTTAGAAATAATGAAGCCCAGCTGGCTGAAGCAATCAAAAAAATGAAAAAGAAGTTCTACTTTGTTCGGACCAAAATTGACAGTGATTTGTGGAATGAGAAGAAAGCTAAACCCAGTTCCTACAATAGGGAGAAAATCCTGGAGGCGATCCGAAGTGACTGTGTAAAGAATCTGCAGAATGCTAACGCAGCCTCTACTCGTGTCTTCTTAGTCTCAAGCTTTGAGGTAGCACAGTTTGATTTTCCTAGCCTGGAGTCCACCCTTTTGGAAGAGCTGCCAGCACACAAGCGCCACATCTTCGTGCAGTGCCTCCCTACCATTACTGAGCCTGCTATTGATCGCAGGAGAGATGTCCTGAAACAGACAATCTGGCTGGAGGCTCTGAAGGCTGGAGCGTCGGCCACTATCCCCATGATGTCATTCTTCAATGACGACATTGAGGAATTTGAGAAGATCCTGAGCCACTACAGGGCTTGCTTTGGGCTGGATGATGAGTCGCTGGAAAACATGGCCAAGGAGTGGTCCATGTCTGTGGAGGAGCTGGAGTCCACCATTAAGTCACCCCATTTGCTGTCAAGTGAGCCGAATGAATCTGTGGCGGACAAGCTGGTGAAAACCATGGAGAAAATTTTTGCCGTCACCGGCGGATTCGTAGCCACTGGCCTTTACTTTAGAAAGAGTTACTATATGCAAAATTATTTTCTTGACACAGTGACAGAGGATGCTAAAGTTCTACTTAAGAAAAAAGTCTTTTTGCAGGACAGTGTGGACTCTGAGTAA
>Irgb10_W4.1_1
ATGGGTCAGTCTTCTTCTAAACCCGATGCAAAGGCTCACAATACGGCCTCCAGCCTTACTGAATTCTTCAAGAATTTCAAGATGGAAAGCAAAATCATTTCTAAGGAGACCATCGATTCAATTCAGTCATGTATCCAAGAAGGAGACATCCAGAAGGTGATTTCTATAATCAATGCTGCCTTGACAGACATTGAGAAAGCCCCCCTGAACATCGCTGTGACAGGGGAGACAGGGGCAGGGAAGTCCACGTTCATTAATGCCCTTCGGGGAATAGGACATGAGGAAAGTGAGTCAGCTGAGAGTGGAGCGGTGGAGACAACCATGGACAGGAAGAAATACACCCACCCTAAGTTCCCTAATGTGACCATCTGGGATCTCCCTGGGGTTGGGACAACTAACTTCAAACCAGAAGAATATCTGAAGAAAATGAAGTTCCAGGAGTATGACTTTTTTCTGATCATCTCATCTGCTCGCTTTAGAAATAATGAAGCCCAGCTGGCTGAAGCAATCAAAAAAATGAAAAAGAAGTTCTACTTTGTTCGGACCAAAATTGACAGTGATTTGTGGAATGAGAAGAAAGCTAAACCCAGTTCCTACAATAGGGAGAAAATCCTGGAGGTGATCCGAAGTGACTGTGTAAAGAATCTGCAGAATGCTAACGCAGCCTCTACTCGTGTCTTCTTAGTCTCAAGCTTTGAGGTAGCACAGTTTGATTTTCCTAGCCTGGAGTCCACCCTTTTGGAAGAGCTGCCAGCACACAAGCGCCACATCTTCGTGCAGTGCCTCCCTACCATTACTGAGCCTGCTATTGATCGCAGGAGAGATGTCCTGAAACAGACAATCTGGCTGGAGGCTCTGAAGGCTGGAGCGTCGGCCACCATCCCCATGATGTCATTCTTCAATGACGACATTGAGGAATTTGAGAAGATCCTGAGCCACTACAGGGCTTGCTTTGGGCTGGATGATGAGTCGCTGGAAAACATGGCCAAGGAGTGGTCCATGTCTGTGGAGGAGCTGGAGTCCACCATTAAGTCACCCCATTTGCTGTCAAGTGAGCCGAATGAATCTGTGGCGGACAAGCTGGTGAAAACCATGGAGAAAATTTTTGCCGTCACCGGCGGATTCGTAGCCACTGGCCTTTACTTTAGAAAGAGTTACTATATGCAAAATTATTTTCTTGACACAGTGACAGAGGATGCTAAAGTTCTACTTAAGAAAAAAGTCTTTTTGCAGGACAGTGTGGACTCTGAGTAA
>Irgb10_W4.1_2
ATGGGTCAGTCTTCTTCTAAACCGGATGCAAAGGCTCACAATAAGGCCTCCAGCCTTACTGAATTCTTCAAGAATTTCAAGATGGAAAGCAAAATCATTTCTAAGGAGACCATCGATTCAATTCAGTCATGTATCCAAGAAGGAGACATCCAGAAGGTGATTTCTATAATCAATGCTGCCTTGACAGACATTGAGAAAGCCCCCCTGAACATCGCTGTGACAGGGGAGACAGGGGCAGGGAAGTCCACGTTCATTAATGCCCTTCGGGGAATAGGACATGAGGAAAGTGAGTCAGCTGAGAGTGGAGCGGTGGAGACAACCATGGACAGGAAGAAATACACCCACCCTAAGTTCCCTAATGTGACCATCTGGGATCTCCCTGGGGTTGGGACAACTAACTTCAAACCAGAAGAATATCTGAAGAAAATGAAGTTCCAGGAGTATGACTTTTTTCTGATCATCTCATCTGCTCGCTTTAGAAATAATGAAGCCCAGCTGGCTGAAGCAATCAAAAAAATGAAAAAGAAGTTCTACTTTGTTCGGACCAAAATTGACAGTGATTTGTGGAATGAGAAGAAAGCTAAACCCAGTTCCTACAATAGGGAGAAAATCCTGGAGGCGATCCGAAGTGACTGTGTAAAGAATCTGCAGAATGCTAACGCAGCCTCTACTCGTGTCTTCTTAGTCTCAAGCTTTGAGGTAGCACAGTTTGATTTTCCTAGCCTGGAGTCCACCCTTTTGGAAGAGCTGCCAGCACACAAGCGCCACATCTTCGTGCAGTGCCTCCCTACCATTACTGAGCCTGCTATTGATCGCAGGAGAGATGTCCTGAAACAGACAATCTGGCTGGAGGCTCTGAAGGCTGGAGCGTCGGCCACTATCCCCATGATGTCATTCTTCAATGACGACATTGAGGAATTTGAGAAGATCCTGAGCCACTACAGGGCTTGCTTTGGGCTGGATGATGAGTCGCTGGAAAACATGGCCAAGGAGTGGTCCATGTCTGTGGAGGAGCTGGAGTCCACCATTAAGTCACCCCATTTGCTGTCAAGTGAGCCGAATGAATCTGTGGCGGACAAGCTGGTGAAAACCATGGAGAAAATTTTTGCCGTCACCGGCGGATTCGTAGCCACTGGCCTTTACTTTAGAAAGAGTTACTATATGCAAAATTATTTTCTTGACACAGTGACAGAGGATGCTAAAGTTCTACTTAAGAAAAAAGTCTTTTTGCAGGACAGTGTGGACTCTGAGTAA
>Irgb10_AL12
ATGGGTCAGTCTTCTTCTAAACCGGATGCAAAGGCTCACAATAAGGCCTCCAGCCTTACTGAATTCTTCAAGAATTTCAAGATGGAAAGCAAAATCATTTCTAAGGAGACCATCGATTCAATTCAGTCATGTATCCAAGAAGGAGACATCCAGAAGGTGATTTCTATAATCAATGCTGCCTTGACAGACATTGAGAAAGCCCCCCTGAACATCGCTGTGACAGGGGAGACAGGGGCAGGGAAGTCCACGTTCATTAATGCCCTTCGGGGAATAGGACATGAGGAAAGTGAGTCAGCTGAGAGTGGAGCGGTGGAGACAACCATGGACAGGAAGAAATACACCCACCCTAAGTTCCCTAATGTGACCATCTGGGATCTCCCTGGGGTTGGGACAACTAACTTCAAACCAGAAGAATATCTGAAGAAAATGAAGTTCCAGGAGTATGACTTTTTTCTGATCATCTCATCTGCTCGCTTTAGAAATAATGAAGCCCAGCTGGCTGAAGCAATCAAAAAAATGAAAAAGAAGTTCTACTTTGTTCGGACCAAAATTGACAGTGATTTGTGGAATGAGAAGAAAGCTAAACCCAGTTCCTACAATAGGGAGAAAATCCTGGAGGCGATCCGAAGTGACTGTGTAAAGAATCTGCAGAATGCTAACGCAGCCTCTACTCGTGTCTTCTTAGTCTCAAGCTTTGAGGTAGCACAGTTTGATTTTCCTAGCCTGGAGTCCACCCTTTTGGAAGAGCTGCCAGCACACAAGCGCCACATCTTCGTGCAGTGCCTCCCTACCATTACTGAGCCTGCTATTGATCGCAGGAGAGATGTCCTGAAACAGACAATCTGGCTGGAGGCTCTGAAGGCTGGAGCGTCGGCCACTATCCCCATGATGTCATTCTTCAATGACGACATTGAGGAATTTGAGAAGATCCTGAGCCACTACAGGGCTTGCTTTGGGCTGGATGATGAGTCGCTGGAAAACATGGCCAAGGAGTGGTCCATGTCTGTGGAGGAGCTGGAGTCCACCATTAAGTCACCCCATTTGCTGTCAAGTGAGCCGAATGAATCTGTGGCGGACAAGCTGGTGAAAACCATGGAGAAAATTTTTGCCGTCACCGGCGGATTCGTAGCCACTGGCCTTTACTTTAGAAAGAGTTACTATATGCAAAATTATTTTCTTGACACAGTGACAGAGGATGCTAAAGTTCTACTTAAGAAAAAAGTCTTTTTGCAGGACAGTGTGGACTCTGAGTAA
>Irgb10_AL21
ATGGGTCAGTCTTCTTCTAAACCGGATGCAAAGGCTCACAATAAGGCCTCCAGCCTTACTGAATTCTTCAAGAATTTCAAGATGGAAAGCAAAATCATTTCTAAGGAGACCATCGATTCAATTCAGTCATGTATCCAAGAAGGAGACATCCAGAAGGTGATTTCTATAATCAATGCTGCCTTGACAGACATTGAGAAAGCCCCCCTGAACATCGCTGTGACAGGGGAGACAGGGGCAGGGAAGTCCACGTTCATTAATGCCCTTCGGGGAATAGGACATGAGGAAAGTGAGTCAGCTGAGAGTGGAGCGGTGGAGACAACCATGGACAGGAAGAAATACACCCACCCTAAGTTCCCTAATGTGACCATCTGGGATCTCCCTGGGGTTGGGACAACTAACTTCAAACCAGAAGAATATCTGAAGAAAATGAAGTTCCAGGAGTATGACTTTTTTCTGATCATCTCATCTGCTCGCTTTAGAAATAATGAAGCCCAGCTGGCTGAAGCAATCAAAAAAATGAAAAAGAAGTTCTACTTTGTTCGGACCAAAATTGACAGTGATTTGTGGAATGAGAAGAAAGCTAAACCCAGTTCCTACAATAGGGAGAAAATCCTGGAGGCGATCCGAAGTGACTGTGTAAAGAATCTGCAGAATGCTAACGCAGCCTCTACTCGTGTCTTCTTAGTCTCAAGCTTTGAGGTAGCACAGTTTGATTTTCCTAGCCTGGAGTCCACCCTTTTGGAAGAGCTGCCAGCACACAAGCGCCACATCTTCGTGCAGTGCCTCCCTACCATTACTGAGCCTGCTATTGATCGCAGGAGAGATGTCCTGAAACAGACAATCTGGCTGGAGGCTCTGAAGGCTGGAGCGTCGGCCACTATCCCCATGATGTCATTCTTCAATGACGACATTGAGGAATTTGAGAAGATCCTGAGCCACTACAGGGCTTGCTTTGGGCTGGATGATGAGTCGCTGGAAAACATGGCCAAGGAGTGGTCCATGTCTGTGGAGGAGCTGGAGTCCACCATTAAGTCACCCCATTTGCTGTCAAGTGAGCCGAATGAATCTGTGGCGGACAAGCTGGTGAAAACCATGGAGAAAATTTTTGCCGTCACCGGCGGATTCGTAGCCACTGGCCTTTACTTTAGAAAGAGTTACTATATGCAAAATTATTTTCTTGACACAGTGACAGAGGATGCTAAAGTTCTACTTAAGAAAAAAGTCTTTTTGCAGGACAGTGTGGACTCTGAGTAA
>Irgb10_AL24
ATGGGTCAGTCTTCTTCTAAACCGGATGCAAAGGCTCACAATAAGGCCTCCAGCCTTACTGAATTCTTCAAGAATTTCAAGATGGAAAGCAAAATCATTTCTAAGGAGACCATCGATTCAATTCAGTCATGTATCCAAGAAGGAGACATCCAGAAGGTGATTTCTATAATCAATGCTGCCTTGACAGACATTGAGAAAGCCCCCCTGAACATCGCTGTGACAGGGGAGACAGGGGCAGGGAAGTCCACGTTCATTAATGCCCTTCGGGGAATAGGACATGAGGAAAGTGAGTCAGCTGAGAGTGGAGCGGTGGAGACAACCATGGACAGGAAGAAATACACCCACCCTAAGTTCCCTAATGTGACCATCTGGGATCTCCCTGGGGTTGGGACAACTAACTTCAAACCAGAAGAATATCTGAAGAAAATGAAGTTCCAGGAGTATGACTTTTTTCTGATCATCTCATCTGCTCGCTTTAGAAATAATGAAGCCCAGCTGGCTGAAGCAATCAAAAAAATGAAAAAGAAGTTCTACTTTGTTCGGACCAAAATTGACAGTGATTTGTGGAATGAGAAGAAAGCTAAACCCAGTTCCTACAATAGGGAGAAAATCCTGGAGGCGATCCGAAGTGACTGTGTAAAGAATCTGCAGAATGCTAACGCAGCCTCTACTCGTGTCTTCTTAGTCTCAAGCTTTGAGGTAGCACAGTTTGATTTTCCTAGCCTGGAGTCCACCCTTTTGGAAGAGCTGCCAGCACACAAGCGCCACATCTTCGTGCAGTGCCTCCCTACCATTACTGAGCCTGCTATTGATCGCAGGAGAGATGTCCTGAAACAGACAATCTGGCTgGAGGCTCTGAAGGCTGGAGCGTCGGCCACTATCCCCATGATGTCATTCTTCAATGACGACATTGAGGAATTTGAGAAGATCCTGAGCCACTACAGGGCTTGCTTTGGGCTGGATGATGAGTCGCTGGAAAACATGGCCAAGGAGTGGTCCATGTCTGTGGAGGAGCTGGAGTCCACCATTAAGTCACCCCATTTGCTGTCAAGTGAGCCGAATGAATCTGTGGCGGACAAGCTGGTGAAAACCATGGAGAAAATTTTTGCCGTCACCGGCGGATTCGTAGCCACTGGCCTTTACTTTAGAAAGAGTTACTATATGCAAAATTATTTTCTTGACACAGTGACAGAGGATGCTAAAGTTCTACTTAAGAAAAAAGTCTTTTTGCAGGACAGTGTGGACTCTGAGTAA
>Irgb10_MT4_2
ATGGGTCAGTCTTCTTCTAAACCGGATGCAAAGGCTCACAATAAGGCCTCCAGCCTTACTGAATTCTTCAAGAATTTCAAGATGGAAAGCAAAATCATTTCTAAGGAGACCATCGATTCAATTCAGTCATGTATCCAAGAAGGAGACACCCAGAAGGTGATTTCTATAATCAATGCTGCCTTGACAGACATTGAGAAAGCCCCCCTGAACATCGCTGTGACAGGGGAGACAGGGGCAGGGAAGTCCACGTTCATTAATGCCCTTCGGGGAATAGGACATGAGGAAAGTGAGTCAGCTGAGAGTGGAGCGGTGGAGACAACCATGGACAGGAAGAAATACACCCACCCTAAGTTCCCTAATGTGACCATCTGGGATCTCCCTGGGGTTGGGACAACTAACTTCAAACCAGAAGAATATCTGAAGAAAATGAAGTTCCAGGAGTATGACTTTTTTCTGATCATCTCATCTGCTCGCTTTAGAAATAATGAAGCCCAGCTGGCTGAAGCAATCAAAAAAATGAAAAAGAAGTTCTACTTTGTTCGGACCAAAATTGACAGTGATTTGTGGAATGAGAAGAAAGCTAAACCCAGTTCCTACAATAGGGAGAAAATCCTGGAGGCGATCCGAAGTGACTGTGTAAAGAATCTGCAGAATGCTAACGCAGCCTCTACTCGTGTCTTCTTAGTCTCAAGCTTTGAGGTAGCACAGTTTGATTTTCCTAGCCTGGAGTCCACCCTTTTGGAAGAGCTGCCAGCACACAAGCGCCACATCTTCGTGCAGTGCCTCCCTACCATTACTGAGCCTGCTATTGATCGCAGGAGAGATGTCCTGAAACAGACAATCTGGCTGGAGGCTCTGAAGGCTGGAGCGTCGGCCACTATCCCCATGATGTCATTCTTCAATGACGACATTGAGGAATTTGAGAAGATCCTGAGCCACTACAGGGCTTGCTTTGGGCTGGATGATGAGTCGCTGGAAAACATGGCCAAGGAGTGGTCCATGTCTGTGGAGGAGCTGGAGTCCACCATTAAGTCACCCCATTTGCTGTCAAGTGAGCCGAATGAATCTGTGGCGGACAAGCTGGTGAAAACCATGGAGAAAATTTTTGCCGTCACCGGCGGATTCGTAGCCACTGGCCTTTACTTTAGAAAGAGTTACTATATGCAAAATTATTTTCTTGACACAGTGACAGAGGATGCTAAAGTTCTACTTAAGAAAAAAGTCTTTTTGCAGGACAGTGTGGACTCTGAGTAA
>Irgb10_MT4_1
ATGGGTCAGTCTTCTTCTAAACCGGATGCAAAGGCTCACAATAAGGCCTCCAGCCTTACTGAATTCTTCAAGAATTTCAAGATGGAAAGCAAAATCATTTCTAAGGAGACCATCGATTCAATTCAGTCATGTATCCAAGAAGGAGACATCCAGAAGGTGATTTCTATAATCAATGCTGCCTTGACAGACATTGAGAAAGCCCCCCTGAACATCGCTGTGACAGGGGAGACAGGGGCAGGGAAGTCCACGTTCATTAATGCCCTTCGGGGAATAGGACATGAGGAAAGTGAGTCAGCTGAGAGTGGAGCGGTGGAGACAACCATGGACAGGAAGAAATACACCCACCCTAAGTTCCCTAATGTGACCATCTGGGATCTCCCTGGGGTTGGGACAACTAACTTCAAACCAGAAGAATATCTGAAGAAAATGAAGTTCCAGGAGTATGACTTTTTTCTGATCATCTCATCTGCTCGCTTTAGAAATAATGAAGCCCAGCTGGCTGAAGCAATCAAAAAAATGAAAAAGAAGTTCTACTTTGTTCGGACCAAAATTGACAGTGATTTGTGGAATGAGAAGAAAGCTAAACCCAGTTCCTACAATAGGGAGAAAATCCTGGAGGCGATCCGAAGTGACTGTGTAAAGAATCTGCAGAATGCTAACGCAGCCTCTACTCGTGTCTTCTTAGTCTCAAGCTTTGAGGTAGCACAGTTTGATTTTCCTAGCCTGGAGTCCACCCTTTTGGAAGAGCTGCCAGCACACAAGCGCCACATCTTCGTGCAGTGCCTCCCTACCATTACTGAGCCTGCTATTGATCGCAGGAGAGATGTCCTGAAACAGACAATCTGGCTGGAGGCTCTGAAGGCTGGAGCGTCGGCCACTATCCCCATGATGTCATTCTTCAATGACGACATTGAGGAATTTGAGAAGATCCTGAGCCACTACAGGGCTTGCTTTGGGCTGGATGATGAGTCGCTGGAAAACATGGCCAAGGAGTGGTCCATGTCTGTGGAGGAGCTGGAGTCCACCATTAAGTCACCCCATTTGCTGTCAAGTGAGCCGAATGAATCTGTGGCGGACAAGCTGGTGAAAACCATGGAGAAAATTTTTGCCGTCACCGGCGGATTCGTAGCCACTGGCCTTTACTTTAGAAAGAGTTACTATATGCAAAATTATTTTCTTGACACAGTGACAGAGGATGCTAAAGTTCTACTTAAGAAAAAAGTCTTTTTGCAGGACAGTGTGGACTCTGAGTAA
>Irgb10_MW2
ATGGGTCAGTCTTCTTCTAAACCGGATGCAAAGGCTCACAATAAGGCCTCCAGCCTTACTGAATTCTTCAAGAATTTCAAGATGGAAAGCAAAATCATTTCTAAGGAGACCATCGATTCAATTCAGTCATGTATCCAAGAAGGAGACATCCAGAAGGTGATTTCTATAATCAATGCTGCCTTGACAGACATTGAGAAAGCCCCCCTGAACATCGCTGTGACAGGGGAGACAGGGGCAGGGAAGTCCACGTTCATTAATGCCCTTCGGGGAATAGGACATGAGGAAAGTGAGTCAGCTGAGAGTGGAGCGGTGGAGACAACCATGGACAGGAAGAAATACACCCACCCTAAGTTCCCTAATGTGACCATCTGGGATCTCCCTGGGGTTGGGACAACTAACTTCAAACCAGAAGAATATCTGAAGAAAATGAAGTTCCAGGAGTATGACTTTTTTCTGATCATCTCATCTGCTCGCTTTAGAAATAATGAAGCCCAGCTGGCTGAAGCAATCAAAAAAATGAAAAAGAAGTTCTACTTTGTTCGGACCAAAATTGACAGTGATTTGTGGAATGAGAAGAAAGCTAAACCCAGTTCCTACAATAGGGAGAAAATCCTGGAGGCGATCCGAAGTGACTGTGTAAAGAATCTGCAGAATGCTAACGCAGCCTCTACTCGTGTCTTCTTAGTCTCAAGCTTTGAGGTAGCACAGTTTGATTTTCCTAGCCTGGAGTCCACCCTTTTGGAAGAGCTGCCAGCACACAAGCGCCACATCTTCGTGCAGTGCCTCCCTACCATTACTGAGCCTGCTATTGATCGCAGGAGAGATGTCCTGAAACAGACAATCTGGCTGGAGGCTCTGAAGGCTGGAGCGTCGGCCACTATCCCCATGATGTCATTCTTCAATGACGACATTGAGGAATTTGAGAAGATCCTGAGCCACTACAGGGCTTGCTTTGGGCTGGATGATGAGTCGCTGGAAAACATGGCCAAGGAGTGGTCCATGTCTGTGGAGGAGCTGGAGTCCACCATTAAGTCACCCCATTTGCTGTCAAGTGAGCCGAATGAATCTGTGGCGGACAAGCTGGTGAAAACCATGGAGAAAATTTTTGCCGTCACCGGCGGATTCGTAGCCACTGGCCTTTACTTTAGAAAGAGTTACTATATGCAAAATTATTTTCTTGACACAGTGACAGAGGATGCTAAAGTTCTACTTAAGAAAAAAGTCTTTTTGCAGGACAGTGTGGACTCTGAGTAA
>Irgb10_YX3
ATGGGTCAGTCTTCTTCTAAACCCGATGCAAAGGCTCACAATATGGCCTCCAGCCTTACTGAATTCTTCAAGAATTTCAAGATGGAAAGCAAAATCATTTCTAAGGAGACCATCGATTCAATTCAGTCATGTATCCAAGAAGGAGACATCCAGAAGGTGATTTCTATAATCAATGCTGCCTTGACAGACATTGAGAAAGCCCCCCTGAACATCGCTGTGACAGGGGAGACAGGGGCAGGGAAGTCCACGTTCATTAATGCCCTTCGGGGAATAGGACATGAGGAAAGTGAGTCAGCTGAGAGTGGAGCGGTGGAGACAACCAAGGACAGGAAGAAATACACCCACCCTAAGTTCCCTAATGTGACCATCTGGGATCTCCCTGGGGTTGGGACAACTAACTTCAAACCAGAAGAATATCTGAAGAAAATGAAGTTCCAGGAGTATGATTTTTTCCTGATCATCTCATCTGCTCGCTTTAGAGATAATGAAGCCCAGCTGGCTGAAGCAATCAAAAAAATGAAAAAGAAGTTCTACTTTGTTCGGACCAAAATTGACAGTGATTTGTGGAATGAGAAGAAAGCTAAACCCAGTTCCTACAATAGGGAGAAAATCCTGGAGGTGATCCGAAGTGACTGTGTAAAGAATCTGCAGAATGCTAACGCAGCCTCTACTCGTGTCTTCTTAGTCTCAAGCTTTGAGGTAGCACAGTTTGATTTTCCTAGCCTGGAGTCCACCCTTTTGGAAGAGCTGCCAGCACACAAGCGCCACATCTTCGTGCAGTGCCTCCCTACCATTACTGAGCCTGCTATTGATCGCAGGAGAGATGTCCTGAAACAGACAATCTGGCTGGAGGCTCTGAAGGCTGGAGCGTCGGCCACCATCCCCATGATGTCATTCTTCAATGACGACATTGAGGAATTTGAGAAGATCCTGAGCCACTACAGGGCTTGCTTTGGGCTAGATGATGAGTCGCTGGAAAACATGGCCAAGGAGTGGTCCATGTCTGTGGAGGAGCTGGAGTCCACCATTAAGTCACCCCATTTGCTGTCAAGTGAGCCGAATGAATCTGTGGCGGACAAGCTGGTGAAAACCATGGAGAAAATTTTTGCCGTCACTGGCGGATTCGTAGCCACTGGCCTTTACTTTAGAAAGAGTTACTATATGCAAAATTATTTTCTTGACACAGTGACAGAGGATGCTAAAGTTCTACTTAAGAAAAAAGTCTTTTTGCAGGACAGTGTGGACTCTGAGTAA
>Irgb10_YX5_1
ATGGGTCAGTCTTCTTCTAAACCCGATGCAAAGGCTCACAATATGGCCTCCAGCCTTACTGAATTCTTCAAGAATTTCAAGATGGAAAGCAAAATCATTTCTAAGGAGACCATCGATTCAATTCAGTCATGTATCCAAGAAGGAGACATCCAGAAGGTGATTTCTATAATCAATGCTGCCTTGACAGACATTGAGAAAGCCCCCCTGAACATCGCTGTGACAGGGGAGACAGGGGCAGGGAAGTCCACGTTCATTAATGCCCTTCGGGGAATAGGACATGAGGAAAGTGAGTCAGCTGAGAGTGGAGCGGTGGAGACAACCAAGGACAGGAAGAAATACACCCACCCTAAGTTCCCTAATGTGACCATCTGGGATCTCCCTGGGGTTGGGACAACTAACTTCAAACCAGAAGAATATCTGAAGAAAATGAAGTTCCAGGAGTATGATTTTTTCCTGATCATCTCATCTGCTCGCTTTAGAGATAATGAAGCCCAGCTGGCTGAAGCAATCAAAAAAATGAAAAAGAAGTTCTACTTTGTTCGGACCAAAATTGACAGTGATTTGTGGAATGAGAAGAAAGCTAAACCCAGTTCCTACAATAGGGAGAAAATCCTGGAGGTGATCCGAAGTGACTGTGTAAAGAATCTGCAGAATGCTAACGCAGCCTCTACTCGTGTCTTCTTAGTCTCAAGCTTTGAGGTAGCACAGTTTGATTTTCCTAGCCTGGAGTCCACCCTTTTGGAAGAGCTGCCAGCACACAAGCGCCACATCTTCGTGCAGTGCCTCCCTACCATTACTGAGCCTGCTATTGATCGCAGGAGAGATGTCCTGAAACAGACAATCTGGCTGGAGGCTCTGAAGGCTGGAGCGTCGGCCACCATCCCCATGATGTCATTCTTCAATGACGACATTGAGGAATTTGAGAAGATCCTGAGCCACTACAGGGCTTGCTTTGGGCTAGATGATGAGTCGCTGGAAAACATGGCCAAGGAGTGGTCCATGTCTGTGGAGGAGCTGGAGTCCACCATTAAGTCACCCCATTTGCTGTCAAGTGAGCCGAATGAATCTGTGGCGGACAAGCTGGTGAAAACCATGGAGAAAATTTTTGCCGTCACTGGCGGATTCGTAGCCACTGGCCTTTACTTTAGAAAGAGTTACTATATGCAAAATTATTTTCTTGACACAGTGACAGAGGATGCTAAAGTTCTACTTAAGAAAAAAGTCTTTTTGCAGGACAGTGTGGACTCTGAGTAA
>Irgb10_YX5_2
ATGGGTCAGTCTTCTTCTAAACCGGATGCAAAGGCTCACAATAAGGCCTCCAGCCTTACTGAATTCTTCAAGAATTTCAAGATGGAAAGCAAAATCATTTCTAAGGAGACCATCGATTCAATTCAGTCATGTATCCAAGAAGGAGACATCCAGAAGGTGATTTCTATAATCAATGCTGCCTTGACAGACATTGAGAAAGCCCCCCTGAACATCGCTGTGACAGGGGAGACAGGGGCAGGGAAGTCCACGTTCATTAATGCCCTTCGGGGAATAGGACATGAGGAAAGTGAGTCAGCTGAGAGTGGAGCGGTGGAGACAACCATGGACAGGAAGAAATACACCCACCCTAAGTTCCCTAATGTGACCATCTGGGATCTCCCTGGGGTTGGGACAACTAACTTCAAACCAGAAGAATATCTGAAGAAAATGAAGTTCCAGGAGTATGACTTTTTTCTGATCATCTCATCTGCTCGCTTTAGAAATAATGAAGCCCAGCTGGCTGAAGCAATCAAAAAAATGAAAAAGAAGTTCTACTTTGTTCGGACCAAAATTGACAGTGATTTGTGGAATGAGAAGAAAGCTAAACCCAGTTCCTACAATAGGGAGAAAATCCTGGAGGCGATCCGAAGTGACTGTGTAAAGAATCTGCAGAATGCTAACGCAGCCTCTACTCGTGTCTTCTTAGTCTCAAGCTTTGAGGTAGCACAGTTTGATTTTCCTAGCCTGGAGTCCACCCTTTTGGAAGAGCTGCCAGCACACAAGCGCCACATCTTCGTGCAGTGCCTCCCTACCATTACTGAGCCTGCTATTGATCGCAGGAGAGATGTCCTGAAACAGACAATCTGGCTGGAGGCTCTGAAGGCTGGAGCGTCGGCCACTATCCCCATGATGTCATTCTTCAATGACGACATTGAGGAATTTGAGAAGATCCTGAGCCACTACAGGGCTTGCTTTGGGCTGGATGATGAGTCGCTGGAAAACATGGCCAAGGAGTGGTCCATGTCTGTGGAGGAGCTGGAGTCCACCATTAAGTCACCCCATTTGCTGTCAAGTGAGCCGAATGAATCTGTGGCGGACAAGCTGGTGAAAACCATGGAGAAAATTTTTGCCGTCACCGGCGGATTCGTAGCCACTGGCCTTTACTTTAGAAAGAGTTACTATATGCAAAATTATTTTCTTGACACAGTGACAGAGGATGCTAAAGTTCTACTTAAGAAAAAAGTCTTTTTGCAGGACAGTGTGGACTCTGAGTAA
>Irgb10_MIB3
ATGGGTCAGTCTTCTTCTAAACCCGATGCAAAGGCTCACAATATGGCCTCCAGCCTTACTGAATTCTTCAAGAATTTCAAGATGGAAAGCAAAATCATTTCTAAGGAGACCATCGATTCAATTCAGTCATGTATCCAAGAAGGAGACATCCAGAAGGTGATTTCTATAATCAATGCTGCCTTGACAGACATTGAGAAAGCCCCCCTGAACATCGCTGTGACAGGGGAGACAGGGGCAGGGAAGTCCACGTTCATTAATGCCCTTCGGGGAATAGGACATGAGGAAAGTGAGTCAGCTGAGAGTGGAGCGGTGGAGACAACCAAGGACAGGAAGAAATACACCCACCCTAAGTTCCCTAATGTGACCATCTGGGATCTCCCTGGGGTTGGGACAACTAACTTCAAACCAGAAGAATATCTGAAGAAAATGAAGTTCCAGGAGTATGATTTTTTCCTGATCATCTCATCTGCTCGCTTTAGAGATAATGAAGCCCAGCTGGCTGAAGCAATCAAAAAAATGAAAAAGAAGTTCTACTTTGTTCGGACCAAAATTGACAGTGATTTGTGGAATGAGAAGAAAGCTAAACCCAGTTCCTACAATAGGGAGAAAATCCTGGAGGTGATCCGAAGTGACTGTGTAAAGAATCTGCAGAATGCTAACGCAGCCTCTACTCGTGTCTTCTTAGTCTCAAGCTTTGAGGTAGCACAGTTTGATTTTCCTAGCCTGGAGTCCACCCTTTTGGAAGAGCTGCCAGCACACAAGCGCCACATCTTCGTGCAGTGCCTCCCTACCATTACTGAGCCTGCTATTGATCGCAGGAGAGATGTCCTGAAACAGACAATCTGGCTGGAGGCTCTGAAGGCTGGAGCGTCGGCCACCATCCCCATGATGTCATTCTTCAATGACGACATTGAGGAATTTGAGAAGATCCTGAGCCACTACAGGGCTTGCTTTGGGCTAGATGATGAGTCGCTGGAAAACATGGCCAAGGAGTGGTCCATGTCTGTGGAGGAGCTGGAGTCCACCATTAAGTCACCCCATTTGCTGTCAAGTGAGCCGAATGAATCTGTGGCGGACAAGCTGGTGAAAACCATGGAGAAAATTTTTGCCGTCACTGGCGGATTCGTAGCCACTGGCCTTTACTTTAGAAAGAGTTACTATATGCAAAATTATTTTCTTGACACAGTGACAGAGGATGCTAAAGTTCTACTTAAGAAAAAAGTCTTTTTGCAGGACAGTGTGGACTCTGAGTAA
>Irgb10_MIB4
ATGGGTCAGTCTTCTTCTAAACCCGATGCAAAGGCTCACAATATGGCCTCCAGCCTTACTGAATTCTTCAAGAATTTCAAGATGGAAAGCAAAATCATTTCTAAGGAGACCATCGATTCAATTCAGTCATGTATCCAAGAAGGAGACATCCAGAAGGTGATTTCTATAATCAATGCTGCCTTGACAGACATTGAGAAAGCCCCCCTGAACATCGCTGTGACAGGGGAGACAGGGGCAGGGAAGTCCACGTTCATTAATGCCCTTCGGGGAATAGGACATGAGGAAAGTGAGTCAGCTGAGAGTGGAGCGGTGGAGACAACCAAGGACAGGAAGAAATACACCCACCCTAAGTTCCCTAATGTGACCATCTGGGATCTCCCTGGGGTTGGGACAACTAACTTCAAACCAGAAGAATATCTGAAGAAAATGAAGTTCCAGGAGTATGATTTTTTCCTGATCATCTCATCTGCTCGCTTTAGAGATAATGAAGCCCAGCTGGCTGAAGCAATCAAAAAAATGAAAAAGAAGTTCTACTTTGTTCGGACCAAAATTGACAGTGATTTGTGGAATGAGAAGAAAGCTAAACCCAGTTCCTACAATAGGGAGAAAATCCTGGAGGTGATCCGAAGTGACTGTGTAAAGAATCTGCAGAATGCTAACGCAGCCTCTACTCGTGTCTTCTTAGTCTCAAGCTTTGAGGTAGCACAGTTTGATTTTCCTAGCCTGGAGTCCACCCTTTTGGAAGAGCTGCCAGCACACAAGCGCCACATCTTCGTGCAGTGCCTCCCTACCATTACTGAGCCTGCTATTGATCGCAGGAGAGATGTCCTGAAACAGACAATCTGGCTGGAGGCTCTGAAGGCTGGAGCGTCGGCCACCATCCCCATGATGTCATTCTTCAATGACGACATTGAGGAATTTGAGAAGATCCTGAGCCACTACAGGGCTTGCTTTGGGCTAGATGATGAGTCGCTGGAAAACATGGCCAAGGAGTGGTCCATGTCTGTGGAGGAGCTGGAGTCCACCATTAAGTCACCCCATTTGCTGTCAAGTGAGCCGAATGAATCTGTGGCGGACAAGCTGGTGAAAACCATGGAGAAAATTTTTGCCGTCACTGGCGGATTCGTAGCCACTGGCCTTTACTTTAGAAAGAGTTACTATATGCAAAATTATTTTCTTGACACAGTGACAGAGGATGCTAAAGTTCTACTTAAGAAAAAAGTCTTTTTGCAGGACAGTGTGGACTCTGAGTAA
>Irgb10_MIB6
ATGGGTCAGTCTTCTTCTAAACCCGATGCAAAGGCTCACAATATGGCCTCCAGCCTTACTGAATTCTTCAAGAATTTCAAGATGGAAAGCAAAATCATTTCTAAGGAGACCATCGATTCAATTCAGTCATGTATCCAAGAAGGAGACATCCAGAAGGTGATTTCTATAATCAATGCTGCCTTGACAGACATTGAGAAAGCCCCCCTGAACATCGCTGTGACAGGGGAGACAGGGGCAGGGAAGTCCACGTTCATTAATGCCCTTCGGGGAATAGGACATGAGGAAAGTGAGTCAGCTGAGAGTGGAGCGGTGGAGACAACCAAGGACAGGAAGAAATACACCCACCCTAAGTTCCCTAATGTGACCATCTGGGATCTCCCTGGGGTTGGGACAACTAACTTCAAACCAGAAGAATATCTGAAGAAAATGAAGTTCCAGGAGTATGATTTTTTCCTGATCATCTCATCTGCTCGCTTTAGAGATAATGAAGCCCAGCTGGCTGAAGCAATCAAAAAAATGAAAAAGAAGTTCTACTTTGTTCGGACCAAAATTGACAGTGATTTGTGGAATGAGAAGAAAGCTAAACCCAGTTCCTACAATAGGGAGAAAATCCTGGAGGTGATCCGAAGTGACTGTGTAAAGAATCTGCAGAATGCTAACGCAGCCTCTACTCGTGTCTTCTTAGTCTCAAGCTTTGAGGTAGCACAGTTTGATTTTCCTAGCCTGGAGTCCACCCTTTTGGAAGAGCTGCCAGCACACAAGCGCCACATCTTCGTGCAGTGCCTCCCTACCATTACTGAGCCTGCTATTGATCGCAGGAGAGATGTCCTGAAACAGACAATCTGGCTGGAGGCTCTGAAGGCTGGAGCGTCGGCCACCATCCCCATGATGTCATTCTTCAATGACGACATTGAGGAATTTGAGAAGATCCTGAGCCACTACAGGGCTTGCTTTGGGCTAGATGATGAGTCGCTGGAAAACATGGCCAAGGAGTGGTCCATGTCTGTGGAGGAGCTGGAGTCCACCATTAAGTCACCCCATTTGCTGTCAAGTGAGCCGAATGAATCTGTGGCGGACAAGCTGGTGAAAACCATGGAGAAAATTTTTGCCGTCACTGGCGGATTCGTAGCCACTGGCCTTTACTTTAGAAAGAGTTACTATATGCAAAATTATTTTCTTGACACAGTGACAGAGGATGCTAAAGTTCTACTTAAGAAAAAAGTCTTTTTGCAGGACAGTGTGGACTCTGAGTAA
>Irgb10_MIB23_1
ATGGGTCAGTCTTCTTCTAAACCCGATGCAAAGGCTCACAATATGGCCTCCAGCCTTACTGAATTCTTCAAGAATTTCAAGATGGAAAGCAAAATCATTTCTAAGGAGACCATCGATTCAATTCAGTCATGTATCCAAGAAGGAGACATCCAGAAGGTGATTTCTATAATCAATGCTGCCTTGACAGACATTGAGAAAGCCCCCCTGAACATCGCTGTGACAGGGGAGACAGGGGCAGGGAAGTCCACGTTCATTAATGCCCTTCGGGGAATAGGACATGAGGAAAGTGAGTCAGCTGAGAGTGGAGCGGTGGAGACAACCAAGGACAGGAAGAAATACACCCACCCTAAGTTCCCTAATGTGACCATCTGGGATCTCCCTGGGGTTGGGACAACTAACTTCAAACCAGAAGAATATCTGAAGAAAATGAAGTTCCAGGAGTATGATTTTTTCCTGATCATCTCATCTGCTCGCTTTAGAGATAATGAAGCCCAGCTGGCTGAAGCAATCAAAAAAATGAAAAAGAAGTTCTACTTTGTTCGGACCAAAATTGACAGTGATTTGTGGAATGAGAAGAAAGCTAAACCCAGTTCCTACAATAGGGAGAAAATCCTGGAGGTGATCCGAAGTGACTGTGTAAAGAATCTGCAGAATGCTAACGCAGCCTCTACTCGTGTCTTCTTAGTCTCAAGCTTTGAGGTAGCACAGTTTGATTTTCCTAGCCTGGAGTCCACCCTTTTGGAAGAGCTGCCAGCACACAAGCGCCACATCTTCGTGCAGTGCCTCCCTACCATTACTGAGCCTGCTATTGATCGCAGGAGAGATGTCCTGAAACAGACAATCTGGCTGGAGGCTCTGAAGGCTGGAGCGTCGGCCACCATCCCCATGATGTCATTCTTCAATGACGACATTGAGGAATTTGAGAAGATCCTGAGCCACTACAGGGCTTGCTTTGGGCTAGATGATGAGTCGCTGGAAAACATGGCCAAGGAGTGGTCCATGTCTGTGGAGGAGCTGGAGTCCACCATTAAGTCACCCCATTTGCTGTCAAGTGAGCCGAATGAATCTGTGGCGGACAAGCTGGTGAAAACCATGGAGAAAATTTTTGCCGTCACTGGCGGATTCGTAGCCACTGGCCTTTACTTTAGAAAGAGTTACTATATGCAAAATTATTTTCTTGACACAGTGACAGAGGATGCTAAAGTTCTACTTAAGAAAAAAGTCTTTTTGCAGGACAGTGTGGACTCTGAGTAA
>Irgb10_MIB23_2
ATGGGTCAGTCTTCTTCTAAACCGGATGCAAAGGCTCACAATATGGCCTCCAGCCTTACTGAATTCTTCAAGAATTTCAAGATGGAAAGCAAAATCATTTCTAAGGAGACCATCGATTCAATTCAGTCATGTATCCAAGAAGGAGACATCCAGAAGGTGATTTCTATAATCAATGCTGCCTTGACAGACATTGAGAAAGCCCCCCTGAACATCGCTGTGACAGGGGAGACAGGGGCAGGGAAGTCCACGTTCATTAATGCCCTTCGGGGAATAGGACATGAGGAAAGTGAGTCAGCTGAGAGTGGAGCGGTGGAGACAACCAAGGACAGGAAGAAATACACCCACCCTAAGTTCCCTAATGTGACCATCTGGGATCTCCCTGGGGTTGGGACAACTAACTTCAAACCAGAAGAATATCTGAAGAAAATGAAGTTCCAGGAGTATGATTTTTTCCTGATCATCTCATCTGCTCGCTTTAGAGATAATGAAGCCCAGCTGGCTGAAGCAATCAAAAAAATGAAAAAGAAGTTCTACTTTGTTCGGACCAAAATTGACAGTGATTTGTGGAATGAGAAGAAAGCTAAACCCAGTTCCTACAATAGGGAGAAAATCCTGGAGGTGATCCGAAGTGACTGTGTAAAGAATCTGCAGAATGCTAACGCAGCCTCTACTCGTGTCTTCTTAGTCTCAAGCTTTGAGGTAGCACAGTTTGATTTTCCTAGCCTGGAGTCCACCCTTTTGGAAGAGCTGCCAGCACACAAGCGCCACATCTTCGTGCAGTGCCTCCCTACCATTACTGAGCCTGCTATTGATCGCAGGAGAGATGTCCTGAAACAGACAATCTGGCTGGAGGCTCTGAAGGCTGGAGCGTCGGCCACCATCCCCATGATGTCATTCTTCAATGACGACATTGAGGAATTTGAGAAGATCCTGAGCCACTACAGGGCTTGCTTTGGGCTAGATGATGAGTCGCTGGAAAACATGGCCAAGGAGTGGTCCATGTCTGTGGAGGAGCTGGAGTCCACCATTAAGTCACCCCATTTGCTGTCAAGTGAGCCGAATGAATCTGTGGCGGACAAGCTGGTGAAAACCATGGAGAAAATTTTTGCCGTCACCGGCGGATTCGTAGCCACTGGCCTTTACTTTAGAAAGAGTTACTATATGCAAAATTATTTTCTTGACACAGTGACAGAGGATGCTAAAGTTCTACTTAAGAAAAAAGTCTTTTTGCAGGACAGTGTGGACTCTGAGTAA
>Irgb10_MIB24_1
ATGGGTCAGTCTTCTTCTAAACCCGATGCAAAGGCTCACAATATGGCCTCCAGCCTTACTGAATTCTTCAAGAATTTCAAGATGGAAAGCAAAATCATTTCTAAGGAGACCATCGATTCAATTCAGTCATGTATCCAAGAAGGAGACATCCAGAAGGTGATTTCTATAATCAATGCTGCCTTGACAGACATTGAGAAAGCCCCCCTGAACATCGCTGTGACAGGGGAGACAGGGGCAGGGAAGTCCACGTTCATTAATGCCCTTCGGGGAATAGGACATGAGGAAAGTGAGTCAGCTGAGAGTGGAGCGGTGGAGACAACCAAGGACAGGAAGAAATACACCCACCCTAAGTTCCCTAATGTGACCATCTGGGATCTCCCTGGGGTTGGGACAACTAACTTCAAACCAGAAGAATATCTGAAGAAAATGAAGTTCCAGGAGTATGATTTTTTCCTGATCATCTCATCTGCTCGCTTTAGAGATAATGAAGCCCAGCTGGCTGAAGCAATCAAAAAAATGAAAAAGAAGTTCTACTTTGTTCGGACCAAAATTGACAGTGATTTGTGGAATGAGAAGAAAGCTAAACCCAGTTCCTACAATAGGGAGAAAATCCTGGAGGTGATCCGAAGTGACTGTGTAAAGAATCTGCAGAATGCTAACGCAGCCTCTACTCGTGTCTTCTTAGTCTCAAGCTTTGAGGTAGCACAGTTTGATTTTCCTAGCCTGGAGTCCACCCTTTTGGAAGAGCTGCCAGCACACAAGCGCCACATCTTCGTGCAGTGCCTCCCTACCATTACTGAGCCTGCTATTGATCGCAGGAGAGATGTCCTGAAACAGACAATCTGGCTGGAGGCTCTGAAGGCTGGAGCGTCGGCCACCATCCCCATGATGTCATTCTTCAATGACGACATTGAGGAATTTGAGAAGATCCTGAGCCACTACAGGGCTTGCTTTGGGCTAGATGATGAGTCGCTGGAAAACATGGCCAAGGAGTGGTCCATGTCTGTGGAGGAGCTGGAGTCCACCATTAAGTCACCCCATTTGCTGTCAAGTGAGCCGAATGAATCTGTGGCGGACAAGCTGGTGAAAACCATGGAGAAAATTTTTGCCGTCACTGGCGGATTCGTAGCCACTGGCCTTTACTTTAGAAAGAGTTACTATATGCAAAATTATTTTCTTGACACAGTGACAGAGGATGCTAAAGTTCTACTTAAGAAAAAAGTCTTTTTGCAGGACAGTGTGGACTCTGAGTAA
>Irgb10_MIB24_2
ATGGGTCAGTCTTCTTCTAAACCGGATGCAAAGGCTCACAATATGGCCTCCAGCCTTACTGAATTCTTCAAGAATTTCAAGATGGAAAGCAAAATCATTTCTAAGGAGACCATCGATTCAATTCAGTCATGTATCCAAGAAGGAGACATCCAGAAGGTGATTTCTATAATCAATGCTGCCTTGACAGACATTGAGAAAGCCCCCCTGAACATCGCTGTGACAGGGGAGACAGGGGCAGGGAAGTCCACGTTCATTAATGCCCTTCGGGGAATAGGACATGAGGAAAGTGAGTCAGCTGAGAGTGGAGCGGTGGAGACAACCAAGGACAGGAAGAAATACACCCACCCTAAGTTCCCTAATGTGACCATCTGGGATCTCCCTGGGGTTGGGACAACTAACTTCAAACCAGAAGAATATCTGAAGAAAATGAAGTTCCAGGAGTATGATTTTTTCCTGATCATCTCATCTGCTCGCTTTAGAGATAATGAAGCCCAGCTGGCTGAAGCAATCAAAAAAATGAAAAAGAAGTTCTACTTTGTTCGGACCAAAATTGACAGTGATTTGTGGAATGAGAAGAAAGCTAAACCCAGTTCCTACAATAGGGAGAAAATCCTGGAGGTGATCCGAAGTGACTGTGTAAAGAATCTGCAGAATGCTAACGCAGCCTCTACTCGTGTCTTCTTAGTCTCAAGCTTTGAGGTAGCACAGTTTGATTTTCCTAGCCTGGAGTCCACCCTTTTGGAAGAGCTGCCAGCACACAAGCGCCACATCTTCGTGCAGTGCCTCCCTACCATTACTGAGCCTGCTATTGATCGCAGGAGAGATGTCCTGAAACAGACAATCTGGCTGGAGGCTCTGAAGGCTGGAGCGTCGGCCACCATCCCCATGATGTCATTCTTCAATGACGACATTGAGGAATTTGAGAAGATCCTGAGCCACTACAGGGCTTGCTTTGGGCTAGATGATGAGTCGCTGGAAAACATGGCCAAGGAGTGGTCCATGTCTGTGGAGGAGCTGGAGTCCACCATTAAGTCACCCCATTTGCTGTCAAGTGAGCCGAATGAATCTGTGGCGGACAAGCTGGTGAAAACCATGGAGAAAATTTTTGCCGTCACCGGCGGATTCGTAGCCACTGGCCTTTACTTTAGAAAGAGTTACTATATGCAAAATTATTTTCTTGACACAGTGACAGAGGATGCTAAAGTTCTACTTAAGAAAAAAGTCTTTTTGCAGGACAGTGTGGACTCTGAGTAA
>Irgb10_MIB25
ATGGGTCAGTCTTCTTCTAAACCCGATGCAAAGGCTCACAATATGGCCTCCAGCCTTACTGAATTCTTCAAGAATTTCAAGATGGAAAGCAAAATCATTTCTAAGGAGACCATCGATTCAATTCAGTCATGTATCCAAGAAGGAGACATCCAGAAGGTGATTTCTATAATCAATGCTGCCTTGACAGACATTGAGAAAGCCCCCCTGAACATCGCTGTGACAGGGGAGACAGGGGCAGGGAAGTCCACGTTCATTAATGCCCTTCGGGGAATAGGACATGAGGAAAGTGAGTCAGCTGAGAGTGGAGCGGTGGAGACAACCAAGGACAGGAAGAAATACACCCACCCTAAGTTCCCTAATGTGACCATCTGGGATCTCCCTGGGGTTGGGACAACTAACTTCAAACCAGAAGAATATCTGAAGAAAATGAAGTTCCAGGAGTATGATTTTTTCCTGATCATCTCATCTGCTCGCTTTAGAGATAATGAAGCCCAGCTGGCTGAAGCAATCAAAAAAATGAAAAAGAAGTTCTACTTTGTTCGGACCAAAATTGACAGTGATTTGTGGAATGAGAAGAAAGCTAAACCCAGTTCCTACAATAGGGAGAAAATCCTGGAGGTGATCCGAAGTGACTGTGTAAAGAATCTGCAGAATGCTAACGCAGCCTCTACTCGTGTCTTCTTAGTCTCAAGCTTTGAGGTAGCACAGTTTGATTTTCCTAGCCTGGAGTCCACCCTTTTGGAAGAGCTGCCAGCACACAAGCGCCACATCTTCGTGCAGTGCCTCCCTACCATTACTGAGCCTGCTATTGATCGCAGGAGAGATGTCCTGAAACAGACAATCTGGCTGGAGGCTCTGAAGGCTGGAGCGTCGGCCACCATCCCCATGATGTCATTCTTCAATGACGACATTGAGGAATTTGAGAAGATCCTGAGCCACTACAGGGCTTGCTTTGGGCTAGATGATGAGTCGCTGGAAAACATGGCCAAGGAGTGGTCCATGTCTGTGGAGGAGCTGGAGTCCACCATTAAGTCACCCCATTTGCTGTCAAGTGAGCCGAATGAATCTGTGGCGGACAAGCTGGTGAAAACCATGGAGAAAATTTTTGCCGTCACTGGCGGATTCGTAGCCACTGGCCTTTACTTTAGAAAGAGTTACTATATGCAAAATTATTTTCTTGACACAGTGACAGAGGATGCTAAAGTTCTACTTAAGAAAAAAGTCTTTTTGCAGGACAGTGTGGACTCTGAGTAA
>Irgb10_MIB35
ATGGGTCAGTCTTCTTCTAAACCGGATGCAAAGGCTCACAATATGGCCTCCAGCCTTACTGAATTCTTCAAGAATTTCAAGATGGAAAGCAAAATCATTTCTAAGGAGACCATCGATTCAATTCAGTCATGTATCCAAGAAGGAGACATCCAGAAGGTGATTTCTATAATCAATGCTGCCTTGACAGACATTGAGAAAGCCCCCCTGAACATCGCTGTGACAGGGGAGACAGGGGCAGGGAAGTCCACGTTCATTAATGCCCTTCGGGGAATAGGACATGAGGAAAGTGAGTCAGCTGAGAGTGGAGCGGTGGAGACAACCAAGGACAGGAAGAAATACACCCACCCTAAGTTCCCTAATGTGACCATCTGGGATCTCCCTGGGGTTGGGACAACTAACTTCAAACCAGAAGAATATCTGAAGAAAATGAAGTTCCAGGAGTATGATTTTTTCCTGATCATCTCATCTGCTCGCTTTAGAGATAATGAAGCCCAGCTGGCTGAAGCAATCAAAAAAATGAAAAAGAAGTTCTACTTTGTTCGGACCAAAATTGACAGTGATTTGTGGAATGAGAAGAAAGCTAAACCCAGTTCCTACAATAGGGAGAAAATCCTGGAGGTGATCCGAAGTGACTGTGTAAAGAATCTGCAGAATGCTAACGCAGCCTCTACTCGTGTCTTCTTAGTCTCAAGCTTTGAGGTAGCACAGTTTGATTTTCCTAGCCTGGAGTCCACCCTTTTGGAAGAGCTGCCAGCACACAAGCGCCACATCTTCGTGCAGTGCCTCCCTACCATTACTGAGCCTGCTATTGATCGCAGGAGAGATGTCCTGAAACAGACAATCTGGCTGGAGGCTCTGAAGGCTGGAGCGTCGGCCACCATCCCCATGATGTCATTCTTCAATGACGACATTGAGGAATTTGAGAAGATCCTGAGCCACTACAGGGCTTGCTTTGGGCTAGATGATGAGTCGCTGGAAAACATGGCCAAGGAGTGGTCCATGTCTGTGGAGGAGCTGGAGTCCACCATTAAGTCACCCCATTTGCTGTCAAGTGAGCCGAATGAATCTGTGGCGGACAAGCTGGTGAAAACCATGGAGAAAATTTTTGCCGTCACCGGCGGATTCGTAGCCACTGGCCTTTACTTTAGAAAGAGTTACTATATGCAAAATTATTTTCTTGACACAGTGACAGAGGATGCTAAAGTTCTACTTAAGAAAAAAGTCTTTTTGCAGGACAGTGTGGACTCTGAGTAA
>Irgb10_MIB36_1
ATGGGTCAGTCTTCTTCTAAACCCGATGCAAAGGCTCACAATATGGCCTCCAGCCTTACTGAATTCTTCAAGAATTTCAAGATGGAAAGCAAAATCATTTCTAAGGAGACCATCGATTCAATTCAGTCATGTATCCAAGAAGGAGACATCCAGAAGGTGATTTCTATAATCAATGCTGCCTTGACAGACATTGAGAAAGCCCCCCTGAACATCGCTGTGACAGGGGAGACAGGGGCAGGGAAGTCCACGTTCATTAATGCCCTTCGGGGAATAGGACATGAGGAAAGTGAGTCAGCTGAGAGTGGAGCGGTGGAGACAACCAAGGACAGGAAGAAATACACCCACCCTAAGTTCCCTAATGTGACCATCTGGGATCTCCCTGGGGTTGGGACAACTAACTTCAAACCAGAAGAATATCTGAAGAAAATGAAGTTCCAGGAGTATGATTTTTTCCTGATCATCTCATCTGCTCGCTTTAGAGATAATGAAGCCCAGCTGGCTGAAGCAATCAAAAAAATGAAAAAGAAGTTCTACTTTGTTCGGACCAAAATTGACAGTGATTTGTGGAATGAGAAGAAAGCTAAACCCAGTTCCTACAATAGGGAGAAAATCCTGGAGGTGATCCGAAGTGACTGTGTAAAGAATCTGCAGAATGCTAACGCAGCCTCTACTCGTGTCTTCTTAGTCTCAAGCTTTGAGGTAGCACAGTTTGATTTTCCTAGCCTGGAGTCCACCCTTTTGGAAGAGCTGCCAGCACACAAGCGCCACATCTTCGTGCAGTGCCTCCCTACCATTACTGAGCCTGCTATTGATCGCAGGAGAGATGTCCTGAAACAGACAATCTGGCTGGAGGCTCTGAAGGCTGGAGCGTCGGCCACCATCCCCATGATGTCATTCTTCAATGACGACATTGAGGAATTTGAGAAGATCCTGAGCCACTACAGGGCTTGCTTTGGGCTAGATGATGAGTCGCTGGAAAACATGGCCAAGGAGTGGTCCATGTCTGTGGAGGAGCTGGAGTCCACCATTAAGTCACCCCATTTGCTGTCAAGTGAGCCGAATGAATCTGTGGCGGACAAGCTGGTGAAAACCATGGAGAAAATTTTTGCCGTCACTGGCGGATTCGTAGCCACTGGCCTTTACTTTAGAAAGAGTTACTATATGCAAAATTATTTTCTTGACACAGTGACAGAGGATGCTAAAGTTCTACTTAAGAAAAAAGTCTTTTTGCAGGACAGTGTGGACTCTGAGTAA
>Irgb10_MIB36_2
ATGGGTCAGTCTTCTTCTAAACCGGATGCAAAGGCTCACAATATGGCCTCCAGCCTTACTGAATTCTTCAAGAATTTCAAGATGGAAAGCAAAATCATTTCTAAGGAGACCATCGATTCAATTCAGTCATGTATCCAAGAAGGAGACATCCAGAAGGTGATTTCTATAATCAATGCTGCCTTGACAGACATTGAGAAAGCCCCCCTGAACATCGCTGTGACAGGGGAGACAGGGGCAGGGAAGTCCACGTTCATTAATGCCCTTCGGGGAATAGGACATGAGGAAAGTGAGTCAGCTGAGAGTGGAGCGGTGGAGACAACCAAGGACAGGAAGAAATACACCCACCCTAAGTTCCCTAATGTGACCATCTGGGATCTCCCTGGGGTTGGGACAACTAACTTCAAACCAGAAGAATATCTGAAGAAAATGAAGTTCCAGGAGTATGATTTTTTCCTGATCATCTCATCTGCTCGCTTTAGAGATAATGAAGCCCAGCTGGCTGAAGCAATCAAAAAAATGAAAAAGAAGTTCTACTTTGTTCGGACCAAAATTGACAGTGATTTGTGGAATGAGAAGAAAGCTAAACCCAGTTCCTACAATAGGGAGAAAATCCTGGAGGTGATCCGAAGTGACTGTGTAAAGAATCTGCAGAATGCTAACGCAGCCTCTACTCGTGTCTTCTTAGTCTCAAGCTTTGAGGTAGCACAGTTTGATTTTCCTAGCCTGGAGTCCACCCTTTTGGAAGAGCTGCCAGCACACAAGCGCCACATCTTCGTGCAGTGCCTCCCTACCATTACTGAGCCTGCTATTGATCGCAGGAGAGATGTCCTGAAACAGACAATCTGGCTGGAGGCTCTGAAGGCTGGAGCGTCGGCCACCATCCCCATGATGTCATTCTTCAATGACGACATTGAGGAATTTGAGAAGATCCTGAGCCACTACAGGGCTTGCTTTGGGCTAGATGATGAGTCGCTGGAAAACATGGCCAAGGAGTGGTCCATGTCTGTGGAGGAGCTGGAGTCCACCATTAAGTCACCCCATTTGCTGTCAAGTGAGCCGAATGAATCTGTGGCGGACAAGCTGGTGAAAACCATGGAGAAAATTTTTGCCGTCACCGGCGGATTCGTAGCCACTGGCCTTTACTTTAGAAAGAGTTACTATATGCAAAATTATTTTCTTGACACAGTGACAGAGGATGCTAAAGTTCTACTTAAGAAAAAAGTCTTTTTGCAGGACAGTGTGGACTCTGAGTAA
